# Supplementary material for: M6Allele: a toolkit for detection of allele-specific RNA N6-methyladenosine modifications
Source: Gigascience. 2025 May 19;14:giaf040. doi: 10.1093/gigascience/giaf040 (PMC12087454; doi:10.1093/gigascience/giaf040)
Supplement: giaf040_Supplemental_Files [file giaf040_supplemental_files.zip]

Archive with 23 entries (23 files):
- Additional_File_2_Table_S1.csv
- Additional_File_2_Table_S2.csv
- Additional_File_2_Table_S3.csv
- Additional_File_2_Table_S4.csv
- Additional_File_2_Table_S5.csv
- Additional_File_2_Table_S6.csv
- Additional_File_2_Table_S7.csv
- Additional_File_2_Table_S8.csv
- Figure 1.pdf
- Figure 2.pdf
- Figure 3.pdf
- Figure 4.pdf
- Figure 5.pdf
- Figure S1.pdf
- Figure S10.pdf
- Figure S2.pdf
- Figure S3.pdf
- Figure S4.pdf
- Figure S5.pdf
- Figure S6.pdf
- Figure S7.pdf
- Figure S8.pdf
- Figure S9.pdf
