# Supplementary material for: M6Allele: a toolkit for detection of allele-specific RNA N6-methyladenosine modifications
Source: Gigascience. 2025 May 19;14:giaf040. doi: 10.1093/gigascience/giaf040 (PMC12087454; doi:10.1093/gigascience/giaf040)
Supplement: giaf040_Supplemental_Files [file giaf040_supplemental_files.zip › Additional_File_2_Table_S1.csv]

Table S1: Results of model identification of ASE events on simulated data
Length of Reads (bp)	Tool Name	Precision	Recall	FDR	F0.5	F1
75	M6Allele	0.9504	0.7925	0.0496	0.9139	0.8642
	MBASED	0.9511	0.7404	0.0488	0.8999	0.8326
	GeneiASE	1	0.2608	0	0.6379	0.4136
100	M6Allele	0.9568	0.8177	0.0432	0.9253	0.8817
	MBASED	0.9595	0.7881	0.0405	0.9195	0.8654
	GeneiASE	1	0.3469	0	0.7263	0.515
150	M6Allele	0.9714	0.8453	0.0286	0.9432	0.9039
	MBASED	0.9638	0.8446	0.0362	0.9373	0.9002
	GeneiASE	1	0.4625	2.14E-05	0.8113	0.6324
300	M6Allele	0.985	0.8669	0.015	0.9589	0.9222
	MBASED	0.9514	0.8954	0.0486	0.9396	0.9225
	GeneiASE	0.9999	0.5859	0.0001	0.876	0.7388
