# Supplementary material for: M6Allele: a toolkit for detection of allele-specific RNA N6-methyladenosine modifications
Source: Gigascience. 2025 May 19;14:giaf040. doi: 10.1093/gigascience/giaf040 (PMC12087454; doi:10.1093/gigascience/giaf040)
Supplement: giaf040_Supplemental_Files [file giaf040_supplemental_files.zip › Additional_File_2_Table_S2.csv]

Table S2: Identification of ASM events in THP-1 cell line MeRIP-seq data using M6Allele, ASPRIN, and Cao S et al.
M6Allele											ASPRIN											Cao S et al.
chr	peakStart	peakEnd	geneId	geneName	pValue	qValue	snpNum	major/minorAlleleReads	majorAlleleFrequency	majorAlleleBase	chr	pos	varName	ref	alt	ipReads	inputReads	qValue	oddsRatio	peakStart	peakEnd	chr	position	refAllele	altAllele	refRPKM_ratio	altRPKM_ratio	allelicRatio	pvalue	oddsratio	qvalue	peakStart	peakEnd
2	178592194	178594233	ENSG00000155657	TTN	9.53E-05	2.20E-04	2	1454,3	0.995626973	178592410:G;178593246:C	20	58994805	var_37779	C	G	[2 , 594 , 0 , 0]	[0 , 60 , 40 , 0]	0	inf	58994180	58994983	1	1045847	G	A	53.19999124	0	1	4.36E-106	inf	8.12E-106	1043954	1045874
2	178568075	178569326	ENSG00000155657	TTN	9.43E-05	2.20E-04	2	1705,2	0.997403892	178568198:T;178568258:T	20	62142147	var_37877	G	T	[0 , 0 , 0 , 31]	[0 , 0 , 9 , 11]	8.50E-05	0	62139836	62142529	1	16563362	C	T	10.38676715	21.99045743	0.320804741	3.31E-22	0.473094324	3.89E-22	16563315	16563465
2	178543368	178571336	ENSG00000155657	TTN	9.43E-05	2.20E-04	2	1705,2	0.997403912	178568198:T;178568258:T	20	51671197	var_37700	C	T	[0 , 0 , 0 , 283]	[0 , 12 , 0 , 7]	0	0	51657026	51725874	1	16563371	G	A	14.28252017	23.36486102	0.379376194	1.52E-09	0.610785712	1.72E-09	16563315	16563465
19	3976353	3980800	ENSG00000167658	EEF2	9.32E-05	2.20E-04	2	7050,13	7.60E-04	3977503:T;3979844:C	20	58693811	var_37766	C	A	[38 , 151 , 0 , 0]	[9 , 34 , 0 , 0]	1	1.051858	58693790	58694489	1	16580808	C	T	7.273766688	19.08402634	0.27596266	6.17E-27	0.38131561	7.36E-27	16579338	16580831
6	30723944	30724488	ENSG00000196230	TUBB	9.28E-05	2.20E-04	2	3002,7	2.01E-05	30724453:G;30724454:C	20	53572298	var_37706	G	A	[0 , 0 , 24 , 0]	[11 , 0 , 4 , 0]	2.00E-06	inf	53569008	53583139	1	16580812	G	A	6.966424434	23.32492108	0.229980686	5.65E-38	0.29954381	7.06E-38	16579338	16580831
X	24788730	24788924	ENSG00000232472	EEF1B2P3	9.84E-05	2.20E-04	1	176,5	0.009565567	24788836:C	20	53580018	var_37709	C	T	[0 , 94 , 0 , 0]	[0 , 32 , 0 , 23]	0	inf	53569008	53583139	1	16600544	C	T	0	11.72390659	0	3.52E-187	0	1.15E-186	16600517	16600618
12	6769982	6770903	ENSG00000159335	PTMS	9.82E-05	2.20E-04	1	746,1	0.990700235	6770709:T	20	53567845	var_37704	T	A	[360 , 0 , 0 , 1]	[76 , 0 , 0 , 83]	0	0.002544	53567463	53568859	1	19623568	T	C	183.0846545	0	1	0	inf	0	19597078	19640623
19	3980948	3983917	ENSG00000167658	EEF2	9.67E-05	2.20E-04	1	3398,11	0.993195157	3982933:G	20	58994761	var_37778	G	T	[0 , 0 , 172 , 322]	[0 , 0 , 29 , 49]	0.711631	0.902549	58994180	58994983	1	43606347	C	T	2.36003689	6.649998905	0.261934241	2.72E-41	0.35495128	3.45E-41	43605585	43606353
14	35401955	35402055	ENSG00000100906	NFKBIA	9.54E-05	2.20E-04	1	367,2	0.004638099	35402011:A	20	47518151	var_37461	A	G	[25 , 0 , 0 , 0]	[26 , 0 , 15 , 0]	0.000632	inf	47501951	47628524	1	108137718	C	T	32.59098563	0	1	3.83E-112	inf	7.41E-112	108136673	108143676
11	71444020	71447768	ENSG00000172893	DHCR7	9.49E-05	2.20E-04	1	436,1	0.99628297	71444125:T	20	58715649	var_37770	T	C	[0 , 96 , 0 , 0]	[0 , 9 , 0 , 22]	0	0	58715405	58715705	1	108152399	T	C	0	6.470269205	0	8.07E-91	0	1.36E-90	108148342	108156803
19	45307529	45317909	ENSG00000104879	CKM	9.40E-05	2.20E-04	1	542,2	0.002208114	45307561:G	20	58419684	var_37747	A	G	[34 , 0 , 0 , 0]	[7 , 0 , 16 , 0]	0	inf	58418250	58431120	1	108163472	A	G	0	3.414864303	0	2.22E-35	0	2.75E-35	108161287	108192524
2	178611017	178611668	ENSG00000155657	TTN	9.38E-05	2.20E-04	1	314,1	0.001738238	178611045:G	20	53582428	var_37711	A	G	[1626 , 0 , 0 , 1]	[275 , 0 , 323 , 0]	0	inf	53569008	53583139	1	108165421	G	A	0	17.97297001	0	8.11E-180	0	2.52E-179	108161287	108192524
2	178571875	178572326	ENSG00000155657	TTN	9.34E-05	2.20E-04	1	501,1	0.001090267	178572032:T	20	53582956	var_37712	A	G	[1046 , 2 , 0 , 3]	[301 , 0 , 251 , 4]	0	inf	53569008	53583139	1	108165422	G	T	0	17.97297001	0	8.11E-180	0	2.52E-179	108161287	108192524
11	320705	320855	ENSG00000142089	IFITM3	9.31E-05	2.20E-04	1	514,2	5.70E-04	320772:A	20	58703911	var_37769	C	A	[81 , 0 , 0 , 0]	[9 , 19 , 0 , 0]	0	0	58701089	58705529	1	108165424	G	A	0.169157365	17.25405121	0.009708738	2.86E-159	0.009657321	7.71E-159	108161287	108192524
20	58910692	58911092	ENSG00000087460	GNAS	9.29E-05	2.20E-04	1	1623,2	2.15E-04	58910965:G	20	47518288	var_37463	A	G	[22 , 0 , 0 , 0]	[33 , 0 , 11 , 0]	0.01364	inf	47501951	47628524	1	108169346	C	A	9.974998358	0.092763716	0.990786064	1.61E-300	109.1586836	1.02E-299	108161287	108192524
6	30723393	30723732	ENSG00000196230	TUBB	9.28E-05	2.20E-04	1	1439,2	1.35E-05	30723713:G	20	63494946	var_37943	C	T	[0 , 815 , 1 , 817]	[0 , 71 , 0 , 70]	0.936514	0.983502	63490522	63496137	1	108173777	T	C	3.096880987	0	1	5.32E-127	inf	1.14E-126	108161287	108192524
6	30723393	30723732	ENSG00000272540	AL662797.1	9.28E-05	2.20E-04	1	1439,2	4.05E-06	30723713:G	20	47516806	var_37458	A	G	[149 , 1 , 0 , 0]	[19 , 0 , 10 , 0]	0	inf	47501951	47628524	1	108181187	A	G	57.51350404	0	1	3.54E-195	inf	1.22E-194	108161287	108192524
17	76564354	76564553	ENSG00000163597	SNHG16	1.14E-04	2.41E-04	1	165,1	0.966614266	76564526:G	20	53572426	var_37707	A	G	[83 , 0 , 0 , 0]	[20 , 0 , 15 , 0]	0	inf	53569008	53583139	1	108185862	T	C	7.421097296	0	1	0	inf	0	108161287	108192524
15	75639676	75640170	ENSG00000177971	IMP3	1.27E-04	2.53E-04	1	138,98	0.04875299	75639788:G	20	47516837	var_37459	A	G	[49 , 0 , 0 , 0]	[34 , 0 , 9 , 0]	0.000876	inf	47501951	47628524	1	108188859	A	G	25.54276209	0	1	2.55E-210	inf	9.62E-210	108161287	108192524
3	12839443	12840249	ENSG00000144713	RPL32	1.50E-04	2.85E-04	1	40,1	0.926751949	12839533:G	20	48629589	var_37470	G	A	[0 , 0 , 330 , 0]	[86 , 0 , 36 , 0]	0	inf	48627914	48632388	1	150294483	T	C	6.829728605	0	1	1.66E-295	inf	1.03E-294	150294237	150308283
17	10464583	10466558	ENSG00000264424	MYH4	2.24E-04	4.49E-04	1	2004,40	0.935879998	10465538:C	20	47516965	var_37460	A	G	[146 , 0 , 68 , 0]	[39 , 0 , 8 , 0]	0.056625	0.440422	47501951	47628524	1	172441827	G	A	8.195674326	7.264863669	0.53010279	0.089352402	1.128744939	0.099071118	172441803	172441903
6	31817498	31817896	ENSG00000204389	HSPA1A	1.21E-04	6.04E-04	1	353,24	0.032487521	31817661:C	20	58910965	var_37774	G	A	[2 , 0 , 1623 , 1]	[1341 , 0 , 1041 , 2]	0	1045.361671	58910692	58911092	11	319761	A	G	4.651827533	0	1	1.49E-95	inf	2.60E-95	319718	320190
8	143021625	143022373	ENSG00000160932	LY6E	1.20E-04	6.04E-04	1	426,1	0.968040859	143021811:A	20	53571073	var_37705	G	C	[0 , 92 , 111 , 0]	[0 , 15 , 17 , 0]	1	1.064578	53569008	53583139	11	319770	A	G	4.85520976	0	1	8.46E-107	inf	1.58E-106	319718	320190
13	21375309	21375459	ENSG00000180776	ZDHHC20	1.11E-04	6.04E-04	1	244,2	0.980666854	21375352:T	20	63492375	var_37941	A	T	[32 , 0 , 0 , 0]	[10 , 0 , 0 , 6]	0.00088	inf	63490522	63496137	11	320772	A	G	18.94996223	0.021067218	0.998889506	0	898.1265119	0	320705	320855
20	53567463	53568859	ENSG00000171940	ZNF217	1.00E-04	6.04E-04	1	360,1	0.002589865	53567845:A	20	48631519	var_37475	G	A	[0 , 0 , 98 , 1]	[11 , 0 , 12 , 0]	0	inf	48627914	48632388	11	1752906	T	G	0	253.8810393	0	0	0	0	1752900	1753971
17	51166436	51166586	ENSG00000243678	NME2	1.00E-04	6.04E-04	1	577,1	0.997849574	51166443:A	20	63492391	var_37942	T	G	[0 , 0 , 71 , 32]	[0 , 0 , 11 , 6]	0.789049	0.826291	63490522	63496137	11	1753419	T	G	23.2689097	0.57513504	0.9758793	3.55E-272	40.54764879	1.92E-271	1752900	1753971
7	133034801	133035871	ENSG00000283041	AC008038.1	4.29E-04	6.43E-04	1	14,2	0.075490443	133035836:C	20	49952590	var_37634	G	A	[0 , 0 , 277 , 0]	[15 , 0 , 6 , 0]	0	inf	49952543	49952644	11	1762562	G	A	36.66485883	0	1	4.14E-108	inf	7.80E-108	1753596	1763855
17	76564354	76564553	ENSG00000284526	AC015802.6	3.08E-04	6.43E-04	1	165,1	0.966597357	76564526:G	20	48629539	var_37469	C	G	[0 , 359 , 0 , 0]	[0 , 25 , 49 , 0]	0	inf	48627914	48632388	11	18400940	C	A	1.474526045	0.569558939	0.721362398	0	2.589265631	0	18400920	18402579
11	18400920	18402579	ENSG00000134333	LDHA	1.92E-04	6.87E-04	1	422,143	0.10020977	18400940:C	20	53581801	var_37710	T	A	[0 , 1 , 0 , 1173]	[348 , 0 , 0 , 280]	0	inf	53569008	53583139	11	61965667	A	G	1.399664921	0	1	7.33E-48	inf	9.60E-48	61965410	61967020
MT	7146	7445	ENSG00000198804	MT-CO1	1.69E-04	6.87E-04	1	1142,6	0.917918297	7408:A	21	44327030	var_40303	G	C	[0 , 281 , 0 , 0]	[0 , 10 , 17 , 0]	0	0	44326727	44327077	11	66276427	G	A	7.5178366	7.005634269	0.517633606	0.160866811	1.072939193	0.178057193	66276170	66276513
MT	6549	6998	ENSG00000198804	MT-CO1	2.21E-04	6.90E-04	3	2472,21	0.881681518	6549:A;6550:A;6598:A	22	29555661	var_41240	A	T	[166 , 0 , 0 , 186]	[46 , 0 , 0 , 50]	0.91497	0.970079	29555598	29555846	11	71444125	C	T	0.054258023	19.28914443	0.002804989	0	0.002777587	0	71444020	71447768
19	16101308	16102905	ENSG00000167460	TPM4	2.57E-04	7.13E-04	1	545,38	0.862794873	16102839:A	22	23895181	var_41060	A	T	[206 , 0 , 0 , 0]	[150 , 1 , 0 , 9]	0.000678	inf	23894832	23895223	11	110235446	T	C	5.08773305	0	1	8.70E-93	inf	1.48E-92	110233451	110236127
11	66276170	66276513	ENSG00000174903	RAB1B	3.49E-04	7.27E-04	1	229,183	0.172754881	66276427:A	1	16580808	var_336	C	T	[0 , 172 , 0 , 73]	[0 , 68 , 0 , 11]	0.006004	0.381144	16579338	16580831	11	118898733	A	G	277.0233778	0	1	2.27E-300	inf	1.44E-299	118898660	118899159
7	156682687	156682938	ENSG00000105983	LMBR1	3.41E-04	7.27E-04	1	241,102	0.170157753	156682753:A	1	16580812	var_337	G	A	[73 , 0 , 172 , 0]	[9 , 0 , 71 , 0]	0.000841	0.298669	16579338	16580831	11	119016061	G	A	2.670269831	0	1	3.36E-85	inf	5.45E-85	119015891	119017510
16	88643331	88644838	ENSG00000051523	CYBA	3.07E-04	7.27E-04	1	487,111	0.15826952	88643420:A	1	108169346	var_3138	C	A	[1 , 222 , 0 , 0]	[31 , 64 , 0 , 1]	0	107.53125	108161287	108192524	11	119016163	T	C	5.340539661	0	1	1.03E-136	inf	2.37E-136	119015891	119017510
2	28800010	28800358	ENSG00000213639	PPP1CB	3.81E-04	7.33E-04	3	347,33	0.817620522	28800250:G;28800251:A;28800255:G	1	108137718	var_3117	C	T	[0 , 34 , 0 , 0]	[0 , 3 , 0 , 8]	2.00E-06	inf	108136673	108143676	11	119016169	T	C	5.902701731	0	1	1.13E-119	inf	2.29E-119	119015891	119017510
6	31270264	31271196	ENSG00000204525	HLA-C	6.31E-04	0.001073936	3	759,110	0.768125576	31270457:A;31270469:G;31270484:T	1	108173777	var_3141	T	C	[0 , 0 , 0 , 42]	[0 , 20 , 0 , 39]	9.00E-06	inf	108161287	108192524	12	6770708	T	G	32.41670228	0.3594594	0.989032901	3.07E-110	91.3046875	5.87E-110	6769982	6770903
12	53041509	53041809	ENSG00000063046	EIF4B	6.44E-04	0.001073936	1	440,123	0.233803668	53041509:G	1	108181438	var_3143	A	G	[0 , 0 , 204 , 1]	[26 , 0 , 27 , 0]	0	0	108161287	108192524	12	6770709	T	C	35.75422835	0.2396396	0.99334221	3.19E-179	151.6393158	9.88E-179	6769982	6770903
19	38701009	38710898	ENSG00000130402	ACTN4	7.47E-04	0.001167941	1	608,242	0.246802463	38706105:T	1	16563362	var_317	C	T	[0 , 242 , 0 , 130]	[0 , 67 , 0 , 17]	0.011385	0.472331	16563315	16563465	12	53039702	C	T	0	1.23217337	0	9.61E-09	0	1.09E-08	53039334	53040261
7	133034801	133035871	ENSG00000106554	CHCHD3	3.51E-04	0.001168717	1	14,2	0.096069495	133035836:C	1	16563371	var_318	G	A	[130 , 0 , 298 , 0]	[16 , 0 , 60 , 0]	0.110697	0.611282	16563315	16563465	12	53041509	G	T	1.797297001	6.550149072	0.215311005	3.18E-228	0.274366342	1.34E-227	53041509	53041809
15	75639676	75640170	ENSG00000275454	AC105020.6	2.53E-04	0.001168717	1	138,98	0.048756765	75639788:G	1	172441827	var_5420	G	A	[96 , 0 , 114 , 0]	[38 , 0 , 40 , 0]	0.699899	1.128125	172441803	172441903	12	118145169	A	A	4.495773908	4.495773908	0.5	1	1	1	118145039	118145288
9	133019683	133019833	ENSG00000196205	EEF1A1P5	2.15E-04	0.001168717	1	147,39	0.023342765	133019779:C	1	108152378	var_3120	T	A	[35 , 0 , 0 , 0]	[13 , 0 , 0 , 14]	1.00E-06	0	108148342	108156803	12	124807867	G	A	6.416350295	0	1	0	inf	0	124786494	124810202
15	63057013	63059757	ENSG00000140416	TPM1	5.30E-04	0.001180847	2	1,210,332	0.149067709	63059605:G;63059641:C	1	108152399	var_3121	T	C	[0 , 36 , 0 , 0]	[0 , 16 , 0 , 10]	7.60E-05	0	108148342	108156803	13	21375352	T	G	6.746776436	0.250058713	0.964261168	3.62E-161	26.8967816	9.87E-161	21375309	21375459
16	376248	376567	ENSG00000129925	TMEM8A	5.90E-04	0.001180847	1	106,38	0.161882223	376432:T	1	108152515	var_3122	C	T	[0 , 0 , 1 , 36]	[0 , 9 , 0 , 13]	7.30E-05	0	108148342	108156803	13	45339496	C	A	5.599999078	1.437837601	0.795698925	1.72E-17	3.88468292	1.99E-17	45339477	45339677
1	43605585	43606353	ENSG00000142949	PTPRF	6.17E-04	0.001234476	1	119,37	0.21889509	43606347:C	1	108185862	var_3145	T	C	[2 , 0 , 0 , 400]	[0 , 106 , 0 , 155]	0	inf	108161287	108192524	14	35317405	T	C	4.208561154	0	1	1.60E-196	inf	5.56E-196	35317325	35317425
16	29808725	29812085	ENSG00000238045	AC009133.1	0.001003437	0.001412244	1	412,9	0.728289014	29811131:G	1	16600544	var_359	C	T	[0 , 0 , 0 , 106]	[0 , 16 , 0 , 26]	0	0	16600517	16600618	14	35402011	G	A	0.043570836	8.18118449	0.005297524	0	0.005334228	0	35401955	35402055
16	29811046	29811146	ENSG00000238045	AC009133.1	0.001003267	0.001412244	1	412,9	0.728301631	29811131:G	1	150294483	var_4450	T	C	[0 , 0 , 0 , 57]	[0 , 36 , 0 , 24]	0	inf	150294237	150308283	14	35404564	G	A	12.14173974	12.82071861	0.4864	0.497089008	0.94595386	0.548432476	35404550	35404700
16	29811064	29811164	ENSG00000238045	AC009133.1	0.001003143	0.001412244	1	412,9	0.728310879	29811131:G	1	108188859	var_3146	A	G	[151 , 0 , 0 , 0]	[17 , 0 , 14 , 0]	0	inf	108161287	108192524	14	61740857	G	A	6.155426545	0	1	0	inf	0	61740579	61745707
16	29811046	29811146	ENSG00000103495	MAZ	0.001002621	0.001412244	1	412,9	0.728349804	29811131:G	1	43606347	var_1760	C	T	[0 , 119 , 0 , 37]	[0 , 145 , 0 , 16]	0.001829	0.354893	43605585	43606353	14	63470185	T	C	14.01891661	0	1	3.36E-172	inf	9.90E-172	63453759	63508149
16	29811064	29811164	ENSG00000103495	MAZ	0.001002517	0.001412244	1	412,9	0.728357539	29811131:G	1	45511192	var_2104	G	A	[0 , 0 , 455 , 1]	[383 , 0 , 217 , 2]	0	inf	45511083	45511534	14	63470204	T	C	9.345944407	0	1	7.58E-122	inf	1.56E-121	63453759	63508149
16	29808725	29812085	ENSG00000103495	MAZ	0.001002456	0.001412244	1	412,9	0.728362094	29811131:G	1	1045847	var_120	G	A	[0 , 0 , 74 , 0]	[6 , 0 , 4 , 0]	1.00E-06	inf	1043954	1045874	14	63470209	T	C	0	9.345944407	0	7.58E-122	0	1.56E-121	63453759	63508149
3	9806490	9806639	ENSG00000241553	ARPC4	9.10E-04	0.001412244	1	166,5	0.735737567	9806537:T	1	108165421	var_3128	G	A	[50 , 0 , 0 , 0]	[8 , 0 , 15 , 0]	0	0	108161287	108192524	14	63470210	T	C	18.21260961	0	1	3.47E-158	inf	9.27E-158	63453759	63508149
12	118145039	118145288	ENSG00000089220	PEBP1	0.00115171	0.001563035	1	333,11	0.718218505	118145169:A	1	108165422	var_3129	G	T	[0 , 0 , 0 , 50]	[0 , 0 , 15 , 8]	0	0	108161287	108192524	14	63470251	T	C	22.43026658	0	1	8.03E-167	inf	2.27E-166	63453759	63508149
17	59575344	59587967	ENSG00000108406	DHX40	0.001128646	0.001567564	1	95,69	0.279688419	59579493:T	1	108165423	var_3130	A	T	[0 , 0 , 0 , 50]	[15 , 0 , 0 , 8]	0	0	108161287	108192524	14	69383411	C	T	9.321154104	0	1	3.20E-220	inf	1.28E-219	69380570	69386735
7	156683087	156688053	ENSG00000105983	LMBR1	0.001117533	0.001567564	1	179,143	0.278950476	156683695:G	1	108165424	var_3131	G	A	[48 , 0 , 1 , 1]	[8 , 0 , 17 , 0]	0	0.009804	108161287	108192524	14	77026548	G	A	0	24.98242832	0	8.26E-109	0	1.56E-108	77026274	77026621
19	53874766	53875861	ENSG00000179820	MYADM	0.001258155	0.001655467	5	692,159	0.287631336	53874775:T;53874776:T;53874777:T;53874778:T;53874845:G	1	108165425	var_3132	T	A	[50 , 0 , 0 , 0]	[8 , 0 , 0 , 16]	0	0	108161287	108192524	14	77028339	G	A	0	25.12432019	0	3.15E-211	0	1.19E-210	77028302	77028452
19	4839475	4847701	ENSG00000105355	PLIN3	0.004336912	0.004336912	1	224,78	0.646488568	4847701:A	3	196943224	var_46802	C	A	[0 , 235 , 0 , 0]	[9 , 73 , 0 , 0]	7.00E-06	inf	196942767	196943250	14	90405134	T	C	3.736376133	0	1	0	inf	0	90405129	90405428
20	58693790	58694489	ENSG00000254995	STX16-NPEPL1	0.003514314	0.004604964	1	151,38	0.651692562	58693811:C	3	9806537	var_42343	T	A	[5 , 0 , 0 , 166]	[21 , 0 , 0 , 216]	0.025396	3.227778	9806490	9806639	15	63059605	A	G	26.3351308	72.3026908	0.266988163	2.82E-16	0.362343808	3.25E-16	63057013	63059757
MT	14796	15837	ENSG00000198727	MT-CYB	0.004432902	0.005615009	6	1481,84	0.640691965	15519:T;15520:A;15524:A;15828:C;15834:T;15835:A	3	64013646	var_43950	G	A	[120 , 0 , 0 , 0]	[17 , 0 , 8 , 0]	1.00E-06	0	64013503	64013753	15	63059641	C	A	141.5927695	21.63603247	0.867449664	6.63E-83	6.544473883	1.06E-82	63057013	63059757
16	85678224	85681589	ENSG00000131153	GINS2	0.005255738	0.008759564	1	82,54	0.341396162	85678254:T	3	12839533	var_42494	G	T	[0 , 0 , 40 , 1]	[0 , 0 , 17 , 10]	0.000334	23.529412	12839443	12840249	15	63062220	G	A	177.1415925	338.1455723	0.343772569	4.56E-05	0.526012038	5.11E-05	63062208	63062752
2	178598799	178599433	ENSG00000155657	TTN	0.007446029	0.00912739	6	4,489,258	0.38100879	178599186:C;178599201:C;178599246:T;178599258:T;178599273:T;178599294:T	3	170361039	var_45863	A	G	[186 , 0 , 0 , 0]	[43 , 0 , 16 , 0]	0	inf	170360703	170361202	15	63062234	G	A	366.6485883	626.5776746	0.369149107	0.026617385	0.593632098	0.029581483	63062208	63062752
20	58693790	58694489	ENSG00000215440	NPEPL1	0.006612357	0.009446225	1	151,38	0.646270427	58693811:C	3	196943219	var_46801	G	A	[0 , 0 , 197 , 1]	[21 , 0 , 67 , 0]	0	inf	196942767	196943250	15	63062241	G	A	363.7729131	673.6269161	0.350658351	0.013728258	0.54587892	0.015281873	63062208	63062752
15	63062208	63062752	ENSG00000140416	TPM1	0.01652221	0.020652763	6	106,222,221	0.39451746	63062220:A;63062234:A;63062241:A;63062581:A;63062590:C;63062599:A	2	178618430	var_35255	A	G	[0 , 0 , 737 , 0]	[6 , 0 , 7 , 0]	0	0	178618345	178619755	15	63062581	G	A	94.01245853	600.2971985	0.135404221	4.46E-45	0.156733129	5.75E-45	63062208	63062752
2	75655218	75655516	ENSG00000115364	MRPL19	0.016575436	0.020719295	2	306,137	0.411838095	75655273:G;75655450:T	2	178618445	var_35256	A	G	[0 , 0 , 592 , 0]	[4 , 0 , 7 , 0]	0	0	178618345	178619755	15	63062590	T	C	81.47746406	447.4550615	0.154041319	1.94E-45	0.182084887	2.50E-45	63062208	63062752
20	58994180	58994983	ENSG00000101158	NELFCD	0.034523578	0.040996748	1	322,172	0.572960929	58994761:T	2	178618593	var_35257	T	G	[0 , 0 , 645 , 0]	[0 , 0 , 9 , 7]	0	0	178618345	178619755	15	63062599	G	A	69.39129292	449.1804666	0.133812325	4.06E-70	0.154366566	6.02E-70	63062208	63062752
7	156688152	156725817	ENSG00000105983	LMBR1	0.038199075	0.045475089	1	179,113	0.433994948	156725501:A	2	178618607	var_35258	C	G	[0 , 0 , 539 , 0]	[0 , 5 , 10 , 0]	0	0	178618345	178619755	15	75639788	G	T	198.421589	9.717798959	0.953311101	7.96E-95	20.63466055	1.38E-94	75639676	75640170
19	580697	583193	ENSG00000172270	BSG	0.049239603	0.056700148	1	578,160	0.434736162	582775:G	2	178618618	var_35259	T	C	[0 , 672 , 0 , 0]	[0 , 9 , 0 , 5]	0	0	178618345	178619755	15	80982356	A	G	67.86593477	0	1	3.30E-214	inf	1.28E-213	80982083	80989580
13	45339477	45339677	ENSG00000133112	TPT1	0.08578	0.097477273	1	37,4	0.450566691	45339496:C	2	28771671	var_31468	G	T	[0 , 0 , 38 , 0]	[0 , 0 , 33 , 48]	0	inf	28752036	28776910	15	82537283	C	A	0	6.742962543	0	0	0	0	82536836	82546465
1	172441803	172441903	ENSG00000135845	PIGC	0.11758	0.131412941	1	114,96	0.453105158	172441827:G	2	178573418	var_35224	C	G	[0 , 0 , 290 , 0]	[0 , 19 , 7 , 0]	0	0	178573324	178573425	15	90966362	T	C	216.6341986	0	1	0	inf	0	90966236	90966635
17	59204256	59204606	ENSG00000068489	PRR11	0.1853	0.201413043	1	112,43	0.46402528	59204268:T	2	178592410	var_35226	T	G	[0 , 0 , 517 , 2]	[0 , 0 , 8 , 3]	0.0001	0.010316	178592194	178594233	15	98922244	C	T	115.2187198	0	1	0	inf	0	98916712	98923805
14	35404550	35404700	ENSG00000100906	NFKBIA	0.2079	0.22572	1	152,107	0.536390645	35404564:G	2	178593216	var_35227	A	G	[0 , 0 , 727 , 0]	[11 , 0 , 8 , 0]	0	0	178592194	178594233	16	376432	T	C	27.71105195	7.285043846	0.791832669	2.93E-28	3.79149046	3.51E-28	376248	376567
17	59674735	59697441	ENSG00000141367	CLTC	0.2203	0.229479167	1	135,86	0.533306979	59689614:C	2	178593222	var_35228	A	G	[0 , 0 , 862 , 0]	[8 , 0 , 8 , 0]	0	0	178592194	178594233	16	11882557	C	A	3.921375276	0	1	2.40E-167	inf	6.81E-167	11877431	11883018
16	84122591	84122691	ENSG00000103160	HSDL1	0.29402	0.310354444	1	45,35	0.469307389	84122675:G	2	178593246	var_35229	A	C	[1 , 937 , 0 , 0]	[6 , 11 , 0 , 0]	0	0.001957	178592194	178594233	16	29811131	G	A	1.907855368	0.588206291	0.76434625	3.43E-59	3.245365996	4.75E-59	29811064	29811164
1	16563315	16563465	ENSG00000219481	NBPF1	0.3179	0.353222222	2	540,260	0.469624363	16563362:C;16563371:G	2	178593249	var_35230	C	T	[2 , 1 , 0 , 975]	[0 , 6 , 0 , 12]	0	0.002051	178592194	178594233	16	81043257	T	C	3.654503903	0	1	2.83E-92	inf	4.81E-92	81042354	81043383
X	154531439	154532897	ENSG00000160211	G6PD	0.72884	0.748538378	6	2,483,872	0.517123479	154531961:A;154531965:T;154531969:C;154531971:T;154531974:C;154531983:A	2	178593354	var_35231	T	C	[4 , 1730 , 0 , 0]	[0 , 10 , 0 , 4]	0	0	178592194	178594233	16	81043259	G	G	3.732259305	3.732259305	0.5	1	1	1	81042354	81043383
19	53874766	53875861	ENSG00000232220	AC008440.2	0.90576	0.90576	4	522,158	0.510306503	53874775:T;53874776:T;53874777:T;53874778:T	2	178593456	var_35232	A	G	[0 , 0 , 527 , 0]	[6 , 0 , 7 , 0]	0	0	178592194	178594233	16	84054442	C	T	33.86906349	0	1	4.37E-153	inf	1.13E-152	84054309	84056119
22	29555598	29555846	ENSG00000184117	NIPSNAP1	0.9908	0.9908	1	186,166	0.507538307	29555661:T	2	178599186	var_35233	T	C	[0 , 755 , 0 , 52]	[0 , 8 , 0 , 3]	0.036458	0.183664	178598799	178599433	16	84086720	T	C	23.41621236	0	1	8.60E-184	inf	2.75E-183	84085084	84087408
20	63490522	63496137	ENSG00000101210	EEF1A2	0.99382	0.99382	1	817,815	0.495869368	63494946:T	2	178599246	var_35234	C	T	[0 , 52 , 0 , 757]	[0 , 8 , 0 , 9]	1.20E-05	0.077279	178598799	178599433	16	84122675	G	G	5.391891004	5.391891004	0.5	1	1	1	84122591	84122691
17	59837892	59841092	ENSG00000062716	VMP1	0.99616	0.99616	1	353,241	0.494245835	59838124:C	2	178599258	var_35235	C	T	[0 , 52 , 0 , 683]	[0 , 8 , 0 , 9]	2.40E-05	0.085652	178598799	178599433	16	85678254	C	T	4.852701904	9.069437176	0.348560079	5.00E-14	0.534705066	5.74E-14	85678224	85681589
1	16579338	16580831	ENSG00000219481	NBPF1	0.99748	0.99748	2	344,146	0.502367662	16580808:C;16580812:G	2	178599273	var_35236	C	T	[3 , 50 , 0 , 791]	[0 , 11 , 0 , 10]	0	0.057465	178598799	178599433	16	88643420	A	G	6.765477408	1.08203372	0.862117593	0	6.254286282	0	88643331	88644838
											2	178599292	var_35237	T	C	[0 , 771 , 0 , 0]	[0 , 9 , 0 , 13]	0	0	178598799	178599433	16	88715671	G	A	19.67567244	0	1	0	inf	0	88715637	88716165
											2	178599294	var_35238	G	T	[0 , 0 , 1 , 770]	[0 , 0 , 13 , 9]	0	0.000899	178598799	178599433	16	88736716	T	C	23.48468082	0	1	2.36E-122	inf	4.89E-122	88736690	88737791
											2	178534210	var_35189	A	G	[0 , 0 , 726 , 0]	[8 , 0 , 6 , 0]	0	0	178534114	178534465	17	7240630	A	G	8.474671954	0	1	1.15E-178	inf	3.55E-178	7240456	7240900
											2	178534222	var_35190	T	A	[727 , 1 , 0 , 0]	[6 , 0 , 0 , 8]	0	0	178534114	178534465	17	10465538	C	C	523.8957368	523.8957368	0.5	1	1	1	10464583	10466558
											2	178534282	var_35191	G	A	[709 , 1 , 0 , 0]	[6 , 0 , 7 , 0]	0	0	178534114	178534465	17	49404915	A	G	7.74740731	0	1	1.16E-86	inf	1.89E-86	49404907	49405197
											2	178534294	var_35192	T	A	[732 , 0 , 3 , 0]	[6 , 0 , 0 , 6]	0	0	178534114	178534465	17	51166443	A	A	15.95446723	15.95446723	0.5	1	1	1	51155754	51166834
											2	178534312	var_35193	G	A	[656 , 0 , 0 , 0]	[11 , 0 , 9 , 0]	0	0	178534114	178534465	17	54958241	C	T	33.35783235	8.946545074	0.788519637	7.54E-16	3.752210433	8.69E-16	54947343	54959381
											2	178535194	var_35194	T	A	[230 , 0 , 0 , 0]	[6 , 0 , 0 , 13]	0	0	178534913	178537556	17	58091010	G	A	0	9.334884118	0	5.02E-255	0	2.48E-254	58090767	58091166
											2	178535200	var_35195	A	G	[0 , 0 , 145 , 0]	[13 , 0 , 6 , 0]	0	0	178534913	178537556	17	59110368	G	A	0	2.1058094	0	0	0	0	59107587	59118118
											2	178535209	var_35196	G	A	[52 , 0 , 0 , 0]	[6 , 0 , 11 , 0]	0	0	178534913	178537556	17	59204268	T	C	7.490130759	3.254053518	0.697133497	4.02E-30	2.302826147	4.85E-30	59204256	59204606
											2	178535221	var_35197	T	C	[0 , 135 , 0 , 0]	[0 , 6 , 0 , 12]	0	0	178534913	178537556	17	59579493	C	T	4.409368643	11.38288101	0.279210926	1.30E-34	0.387544077	1.60E-34	59575344	59587967
											2	178568192	var_35210	A	C	[0 , 787 , 0 , 0]	[5 , 8 , 0 , 0]	0	0	178543368	178571336	17	59621868	C	C	5.112311471	5.112311471	0.5	1	1	1	59619938	59648464
											2	178568198	var_35211	C	T	[0 , 1 , 0 , 786]	[0 , 6 , 0 , 8]	0	0.001696	178543368	178571336	17	59677230	A	G	0	4.929728918	0	4.80E-117	0	9.59E-117	59673711	59682734
											2	178568201	var_35212	T	C	[1 , 894 , 0 , 0]	[0 , 9 , 0 , 6]	0	0	178543368	178571336	17	59689614	T	C	15.45675421	17.64618874	0.466929911	0.192099688	0.876714417	0.212498623	59674735	59697441
											2	178568243	var_35213	A	G	[0 , 0 , 1025 , 2]	[5 , 0 , 10 , 0]	0	0	178543368	178571336	17	59691837	A	G	3.649895449	0	1	1.44E-185	inf	4.65E-185	59690708	59693960
											2	178568258	var_35214	A	T	[1 , 0 , 0 , 919]	[5 , 0 , 0 , 13]	0	0.002829	178543368	178571336	17	59812044	T	G	0.3594594	17.66486196	0.01994302	4.99E-74	0.019987438	7.56E-74	59808857	59837688
											2	178568294	var_35215	A	G	[0 , 0 , 1001 , 0]	[7 , 0 , 12 , 0]	0	0	178543368	178571336	17	59838124	C	A	22.06768144	49.50269455	0.308335413	4.91E-21	0.446273973	5.74E-21	59837892	59841092
											2	178545425	var_35203	G	A	[213 , 0 , 0 , 0]	[8 , 0 , 47 , 0]	0	0	178543368	178571336	17	59886176	A	G	0	68.65674545	0	6.97E-83	0	1.12E-82	59886159	59886583
											2	178569119	var_35216	A	G	[0 , 0 , 449 , 1]	[3 , 0 , 8 , 0]	1.70E-05	0	178543368	178571336	17	59934137	G	T	0	40.25945283	0	1.94E-167	0	5.52E-167	59931686	59934682
											2	178569146	var_35218	G	A	[448 , 0 , 0 , 0]	[8 , 0 , 3 , 0]	1.80E-05	0	178543368	178571336	17	59946914	A	G	27.47296845	0	1	0	inf	0	59945488	59948468
											2	178571954	var_35219	A	G	[0 , 0 , 557 , 0]	[3 , 0 , 9 , 0]	1.30E-05	0	178571875	178572326	17	59954051	A	G	1.038438267	0	1	9.31E-140	inf	2.18E-139	59945417	59972861
											2	178571958	var_35220	A	T	[0 , 1 , 1 , 587]	[5 , 0 , 0 , 9]	0	0	178571875	178572326	17	59959138	A	C	12.30788987	0	1	2.28E-168	inf	6.56E-168	59945417	59972861
											2	178572032	var_35221	A	T	[1 , 0 , 0 , 501]	[12 , 0 , 0 , 6]	0	0.000998	178571875	178572326	17	59959376	C	T	11.59546453	0	1	6e-323	inf	4.25e-322	59945417	59972861
											2	178572080	var_35222	T	C	[0 , 466 , 0 , 0]	[0 , 8 , 0 , 19]	0	0	178571875	178572326	17	61962968	C	T	12.16796895	0	1	0	inf	0	61961724	61965330
											2	178540293	var_35198	C	G	[0 , 1 , 711 , 2]	[0 , 29 , 8 , 0]	0	0.000388	178539415	178541770	17	61966568	T	C	8.78678534	0	1	0	inf	0	61966521	61966622
											2	178540311	var_35199	G	A	[753 , 0 , 0 , 0]	[9 , 0 , 30 , 0]	0	0	178539415	178541770	17	68531693	T	C	11.09552556	0	1	0	inf	0	68531277	68531825
											2	178540351	var_35200	T	C	[1 , 465 , 0 , 0]	[0 , 9 , 0 , 30]	0	0	178539415	178541770	17	68532226	C	T	3.08868818	0	1	5.37E-126	inf	1.14E-125	68532222	68532323
											2	178573391	var_35223	A	G	[0 , 0 , 307 , 0]	[14 , 0 , 7 , 0]	0	0	178573324	178573425	17	76564526	G	A	2.928928447	0.319519467	0.901639344	1.13E-34	9.319146883	1.39E-34	76564354	76564553
											2	178611018	var_35246	T	A	[239 , 0 , 0 , 0]	[7 , 0 , 0 , 11]	0	0	178611017	178611668	17	77498918	C	T	11.59855665	0	1	1.25E-199	inf	4.43E-199	77498846	77500146
											2	178607091	var_35239	A	C	[0 , 474 , 0 , 0]	[11 , 8 , 0 , 0]	0	0	178607040	178607477	17	77498941	C	T	16.0432406	0	1	2.07E-292	inf	1.26E-291	77498846	77500146
											2	178607101	var_35240	T	A	[462 , 0 , 0 , 0]	[8 , 0 , 0 , 7]	0	0	178607040	178607477	17	77499035	T	G	15.4304523	0	1	0	inf	0	77498846	77500146
											2	178607121	var_35241	C	G	[0 , 0 , 443 , 0]	[0 , 11 , 11 , 0]	0	0	178607040	178607477	17	82085863	A	G	11.38161975	0	1	0	inf	0	82085338	82087188
											2	178607145	var_35242	T	C	[0 , 473 , 0 , 0]	[0 , 12 , 0 , 7]	0	0	178607040	178607477	17	82093307	A	G	7.660798739	0	1	0	inf	0	82093224	82094133
											2	241229334	var_36869	A	G	[508 , 0 , 0 , 0]	[184 , 0 , 8 , 0]	4.60E-05	inf	241229260	241229510	19	582775	A	G	115.0270081	1.546176992	0.986736427	0	73.63507501	0	580697	583193
											2	178544475	var_35201	A	G	[0 , 0 , 32 , 0]	[16 , 0 , 6 , 0]	0	0	178543368	178571336	19	582927	T	T	4.492721548	4.492721548	0.5	1	1	1	580697	583193
											2	178610199	var_35243	C	T	[0 , 0 , 0 , 68]	[0 , 19 , 0 , 7]	0	0	178610164	178610265	19	1106616	T	C	0	2.110166449	0	7.38E-24	0	8.72E-24	1106544	1106742
											2	178610202	var_35244	C	T	[0 , 0 , 0 , 45]	[0 , 19 , 0 , 7]	0	0	178610164	178610265	19	3977503	T	C	5.922366641	0.005494921	0.999073035	0	1081.382196	0	3976353	3980800
											2	178610211	var_35245	T	A	[45 , 0 , 0 , 0]	[7 , 0 , 0 , 13]	0	0	178610164	178610265	19	3978196	C	T	4.888647844	0	1	6.21E-173	inf	1.84E-172	3976353	3980800
											2	178545404	var_35202	T	G	[0 , 0 , 213 , 0]	[0 , 0 , 8 , 39]	0	0	178543368	178571336	19	3979844	C	T	6.095232573	0.014807802	0.99757648	0	412.1580844	0	3976353	3980800
											2	178545446	var_35204	T	A	[213 , 0 , 0 , 0]	[8 , 0 , 0 , 49]	0	0	178543368	178571336	19	3982933	G	A	12.87423496	0.043812226	0.996608448	0	293.7637846	0	3980948	3983917
											2	178545452	var_35205	C	T	[0 , 0 , 0 , 213]	[0 , 50 , 0 , 8]	0	0	178543368	178571336	19	4847701	A	G	14.63980103	5.097787858	0.741721854	4.92E-55	2.871215025	6.66E-55	4839475	4847701
											2	178611036	var_35247	A	G	[0 , 0 , 277 , 0]	[10 , 0 , 7 , 0]	0	0	178611017	178611668	19	10683954	G	T	13.70174655	0	1	0	inf	0	10683762	10684039
											2	178611045	var_35248	T	G	[0 , 0 , 314 , 1]	[0 , 0 , 6 , 14]	0	0.001365	178611017	178611668	19	13153735	C	T	24.92251842	0	1	0	inf	0	13153669	13153818
											2	178611132	var_35249	A	G	[0 , 0 , 326 , 0]	[11 , 0 , 10 , 0]	0	0	178611017	178611668	19	14571992	G	G	12.28697586	12.28697586	0.5	1	1	1	14566173	14572014
											2	178611153	var_35250	G	T	[0 , 0 , 0 , 188]	[0 , 0 , 15 , 8]	0	0	178611017	178611668	19	16102839	A	C	2.073072732	1.126553172	0.647910973	6.78E-45	1.839886629	8.73E-45	16101308	16102905
											2	178611168	var_35251	A	G	[0 , 0 , 188 , 0]	[17 , 0 , 8 , 0]	0	0	178611017	178611668	19	18386331	T	T	65.0497563	65.0497563	0.5	1	1	1	18386209	18386961
											2	178611174	var_35252	A	G	[0 , 0 , 188 , 0]	[15 , 0 , 8 , 0]	0	0	178611017	178611668	19	18388428	G	T	88.66665207	0	1	5.28E-261	inf	2.69E-260	18388331	18388977
											2	178546249	var_35206	G	A	[861 , 0 , 0 , 0]	[7 , 0 , 28 , 0]	0	0	178543368	178571336	19	38706105	C	T	1.298345894	3.800892441	0.254615652	0	0.34156527	0	38701009	38710898
											2	38069747	var_31760	T	C	[1 , 308 , 0 , 0]	[0 , 71 , 0 , 101]	0	0	38069690	38069989	19	38716689	C	T	0	3.552304662	0	9.79E-23	0	1.15E-22	38714504	38721802
											2	178546258	var_35207	T	C	[1 , 885 , 0 , 1]	[0 , 7 , 0 , 23]	0	0.000344	178543368	178571336	19	39974737	C	T	17.62115869	0	1	0	inf	0	39972532	39974803
											2	178546269	var_35208	A	G	[0 , 0 , 1064 , 0]	[25 , 0 , 11 , 0]	0	0	178543368	178571336	19	45307561	A	G	0.319519467	259.7693266	0.001228501	0	0.001238011	0	45307529	45317909
											2	178546309	var_35209	C	T	[1 , 0 , 0 , 1278]	[0 , 33 , 0 , 12]	0	0	178543368	178571336	19	45307573	G	A	0.159759733	262.1657226	0.000609013	0	0.000604167	0	45307529	45317909
											2	75655273	var_32793	G	A	[58 , 0 , 166 , 0]	[38 , 0 , 39 , 0]	0.000304	2.788683	75655218	75655516	19	45307576	T	C	0	324.4720187	0	0	0	0	45307529	45317909
											2	75655450	var_32794	T	C	[0 , 79 , 0 , 140]	[1 , 103 , 0 , 78]	5.50E-05	2.340149	75655218	75655516	19	45307627	A	G	0	344.4419853	0	6.88E-274	0	3.76E-273	45307529	45317909
											2	38070823	var_31763	T	C	[0 , 0 , 0 , 216]	[0 , 27 , 0 , 20]	0	inf	38070584	38073584	19	45307636	A	G	0	359.7789197	0	4.50E-276	0	2.50E-275	45307529	45317909
											2	9628379	var_31054	C	T	[0 , 20 , 0 , 0]	[0 , 9 , 0 , 7]	0.001783	inf	9588223	9628709	19	46838244	C	T	7.141260086	0	1	0	inf	0	46838232	46838331
											2	38071007	var_31764	A	G	[0 , 0 , 238 , 0]	[65 , 0 , 71 , 0]	0	0	38070584	38073584	19	50798541	A	G	10.30902431	0	1	4.93E-84	inf	7.94E-84	50798344	50798542
											2	38071060	var_31765	G	C	[0 , 0 , 305 , 1]	[0 , 63 , 72 , 0]	0	inf	38070584	38073584	19	52211452	T	G	4.164770983	0	1	2.72E-66	inf	3.93E-66	52211344	52211594
											2	178613233	var_35253	A	G	[0 , 0 , 207 , 0]	[23 , 0 , 16 , 0]	0	0	178613197	178613921	19	53874775	T	C	10.0073497	5.228500368	0.656829101	3.59E-17	1.914018692	4.16E-17	53874766	53875861
											2	178613261	var_35254	A	G	[0 , 0 , 237 , 0]	[18 , 0 , 16 , 0]	0	0	178613197	178613921	19	53874776	T	C	5.707109247	17.25405121	0.248554913	3.11E-25	0.328978139	3.70E-25	53874766	53875861
											2	28765217	var_31466	T	C	[0 , 36 , 0 , 0]	[0 , 9 , 0 , 5]	0.001252	0	28752036	28776910	19	53874777	T	C	6.253452424	10.86366188	0.365333333	1.47E-07	0.577271271	1.66E-07	53874766	53875861
											2	28800093	var_31472	T	C	[2 , 0 , 0 , 222]	[0 , 130 , 0 , 96]	0	inf	28800010	28800358	19	53874778	T	C	7.714112844	0.639038934	0.923497268	6.87E-52	12.08405449	9.18E-52	53874766	53875861
											2	28800250	var_31473	G	T	[1 , 0 , 109 , 11]	[2 , 0 , 63 , 17]	0.024709	2.673882	28800010	28800358	19	53874828	T	C	0	12.68680236	0	0	0	0	53874766	53875861
											2	28800251	var_31474	A	T	[112 , 0 , 0 , 12]	[62 , 0 , 2 , 18]	0.017457	2.709677	28800010	28800358	19	53874845	G	A	11.92353133	0.055301446	0.995383403	0	218.5010482	0	53874766	53875861
											2	28800255	var_31475	G	T	[0 , 0 , 126 , 10]	[0 , 0 , 66 , 19]	0.00244	3.627273	28800010	28800358	19	53874846	A	G	11.99366975	0	1	0	inf	0	53874766	53875861
											2	178569140	var_35217	C	T	[0 , 0 , 0 , 448]	[0 , 3 , 0 , 8]	1.80E-05	0	178543368	178571336	2	9628379	C	T	6.390389338	0	1	1.15E-61	inf	1.62E-61	9588223	9628709
											7	5529696	var_58112	G	A	[0 , 0 , 47 , 0]	[8 , 0 , 12 , 0]	3.20E-05	inf	5529583	5529732	2	28765217	T	C	0	11.50270081	0	8.44E-59	0	1.17E-58	28752036	28776910
											7	133035367	var_61781	C	G	[0 , 0 , 15 , 0]	[0 , 30 , 8 , 0]	0	0	133034801	133035871	2	28771671	G	T	3.311383566	0	1	9.36E-267	inf	4.91E-266	28752036	28776910
											7	156682753	var_62666	G	A	[241 , 0 , 102 , 0]	[44 , 0 , 100 , 0]	0	0.186224	156682687	156682938	2	28800093	T	C	6.649998905	0	1	0	inf	0	28800010	28800358
											7	133035782	var_61784	A	G	[0 , 0 , 20 , 1]	[7 , 0 , 11 , 0]	0.003193	0	133034801	133035871	2	28800250	G	T	4.975374556	1.860731013	0.727808327	2.16E-22	2.675536805	2.54E-22	28800010	28800358
											7	133035246	var_61780	C	T	[0 , 0 , 0 , 15]	[0 , 31 , 0 , 19]	1.80E-05	0	133034801	133035871	2	28800251	A	A	5.194768107	5.194768107	0.5	1	1	1	28800010	28800358
											7	127591334	var_61503	C	G	[1 , 461 , 0 , 0]	[1 , 149 , 125 , 0]	0	inf	127590090	127591459	2	28800255	G	T	5.489925386	1.513513264	0.78388998	2.18E-38	3.630605976	2.72E-38	28800010	28800358
											7	156681989	var_62664	C	T	[0 , 184 , 1 , 0]	[0 , 34 , 0 , 64]	0	inf	156681847	156681995	2	38070823	T	C	31.05729218	0	1	0	inf	0	38070584	38073584
											7	133035836	var_61785	T	C	[0 , 14 , 0 , 2]	[0 , 14 , 0 , 22]	0.002585	0.090909	133034801	133035871	2	38071007	A	G	0	9.639587298	0	0	0	0	38070584	38073584
											7	156717514	var_62676	G	A	[0 , 0 , 52 , 0]	[22 , 0 , 11 , 0]	0	inf	156688152	156725817	2	38071060	G	G	12.18167968	12.18167968	0.5	1	1	1	38070584	38073584
											7	6466270	var_58184	T	C	[1 , 368 , 0 , 0]	[0 , 207 , 0 , 276]	0	0	6466167	6469838	2	38482426	A	G	0	4.672972204	0	4.20E-17	0	4.86E-17	38482184	38482566
											7	156699979	var_62671	G	C	[0 , 0 , 23 , 0]	[0 , 19 , 13 , 0]	3.00E-06	inf	156688152	156725817	2	75655273	G	A	12.24005342	4.389188467	0.736056009	6.65E-45	2.786211908	8.56E-45	75655218	75655516
											7	156683695	var_62667	A	G	[143 , 0 , 179 , 1]	[38 , 0 , 27 , 0]	0.046561	0.567627	156683087	156688053	2	75655450	T	C	5.161468312	2.205614961	0.700612185	6.28E-65	2.340712784	9.01E-65	75655218	75655516
											7	156684370	var_62669	A	G	[23 , 0 , 0 , 0]	[8 , 0 , 16 , 0]	1.00E-06	inf	156683087	156688053	2	151627742	A	G	0	72.33429163	0	2.27E-64	0	3.24E-64	151627710	151630783
											7	131510953	var_61752	G	A	[0 , 0 , 103 , 0]	[11 , 0 , 16 , 0]	0	inf	131510878	131510978	2	178534210	A	G	0	347.9566995	0	1.59E-217	0	6.28E-217	178534114	178534465
											7	75985688	var_60451	C	T	[1 , 220 , 0 , 0]	[0 , 17 , 0 , 32]	0	inf	75985648	75985748	2	178534312	G	A	0	171.4948121	0	1.58E-220	0	6.34E-220	178534114	178534465
											7	156683736	var_62668	A	G	[331 , 0 , 0 , 1]	[99 , 0 , 8 , 0]	1.80E-05	inf	156683087	156688053	2	178535200	A	G	0	69.49548405	0	1.41E-235	0	6.22E-235	178534913	178537556
											7	100095455	var_60840	G	A	[0 , 0 , 460 , 0]	[157 , 0 , 161 , 0]	0	inf	100094304	100095499	2	178535209	G	A	0	24.92251842	0	2.14E-149	0	5.37E-149	178534913	178537556
											7	133035771	var_61783	A	G	[0 , 0 , 12 , 1]	[8 , 0 , 9 , 0]	0.010639	0	133034801	133035871	2	178535221	T	C	0	64.70269205	0	2.71E-216	0	1.06E-215	178534913	178537556
											7	997215	var_57876	G	A	[0 , 0 , 126 , 0]	[39 , 0 , 57 , 0]	0	inf	997035	997333	2	178540311	G	A	0	240.5981586	0	0	0	0	178539415	178541770
											7	5527481	var_58109	C	T	[12 , 7501 , 2 , 9]	[5 , 3992 , 0 , 4062]	0	848.058951	5527443	5528791	2	178544475	A	G	0	15.33693441	0	9.54E-169	0	2.74E-168	178543368	178571336
											7	133035376	var_61782	C	T	[0 , 0 , 0 , 16]	[0 , 30 , 0 , 9]	0	0	133034801	133035871	2	178545404	T	G	0	76.56485226	0	0	0	0	178543368	178571336
											7	102100765	var_60906	G	A	[29 , 0 , 0 , 0]	[11 , 0 , 3 , 0]	0.033468	0	102028129	102111741	2	178545425	G	A	0	76.56485226	0	0	0	0	178543368	178571336
											7	5528735	var_58111	A	G	[25 , 0 , 0 , 0]	[23 , 0 , 8 , 0]	0.007661	inf	5527443	5528791	2	178545452	C	T	0	76.56485226	0	0	0	0	178543368	178571336
											7	156702437	var_62673	A	C	[41 , 0 , 0 , 0]	[21 , 38 , 0 , 0]	0	inf	156688152	156725817	2	178546249	G	A	0	353.7080499	0	0	0	0	178543368	178571336
											6	36684194	var_54090	C	A	[0 , 210 , 0 , 0]	[15 , 45 , 0 , 0]	0	inf	36684185	36684286	2	178546258	T	C	0.125029357	363.5675077	0.000343778	0	0.000338252	0	178543368	178571336
											6	31270370	var_53679	C	G	[0 , 0 , 175 , 0]	[0 , 337 , 88 , 0]	0	0	31270264	31271196	2	178546269	A	G	0	278.1562196	0	0	0	0	178543368	178571336
											6	31270457	var_53680	G	A	[266 , 0 , 54 , 1]	[235 , 0 , 104 , 0]	5.90E-05	0.458719	31270264	31271196	2	178546309	C	T	0	306.259409	0	0	0	0	178543368	178571336
											6	31270469	var_53681	G	A	[54 , 0 , 268 , 0]	[96 , 0 , 268 , 0]	0.003746	1.777778	31270264	31271196	2	178568192	A	C	0	282.894548	0	2.39E-136	0	5.49E-136	178543368	178571336
											6	31270482	var_53682	G	T	[0 , 0 , 0 , 227]	[1 , 0 , 87 , 236]	0	0	31270264	31271196	2	178568198	C	T	0.4792792	282.5350886	0.00169348	3.98E-136	0.001667853	9.11E-136	178543368	178571336
											6	31270484	var_53683	T	G	[0 , 0 , 2 , 225]	[0 , 0 , 83 , 237]	0	39.398734	31270264	31271196	2	178568231	G	A	0	326.676703	0	1.15E-86	0	1.89E-86	178543368	178571336
											6	36685803	var_54091	C	T	[1 , 407 , 0 , 0]	[0 , 91 , 0 , 55]	0	inf	36684385	36685839	2	178568258	T	T	203.2881162	203.2881162	0.5	1	1	1	178543368	178571336
											6	36685820	var_54092	C	T	[0 , 270 , 0 , 0]	[0 , 97 , 0 , 53]	0	inf	36684385	36685839	2	178568294	A	G	0	239.8792398	0	7.58E-185	0	2.44E-184	178543368	178571336
											6	31271098	var_53684	G	A	[0 , 0 , 453 , 0]	[358 , 0 , 223 , 0]	0	inf	31270264	31271196	2	178569140	C	T	0	161.0378113	0	1.84E-75	0	2.81E-75	178543368	178571336
											6	31271103	var_53685	C	T	[0 , 463 , 0 , 0]	[0 , 208 , 0 , 358]	0	inf	31270264	31271196	2	178569146	G	A	0	161.0378113	0	1.84E-75	0	2.81E-75	178543368	178571336
											6	21597522	var_53635	C	T	[20 , 84 , 0 , 20]	[1 , 7 , 1 , 6]	0.043199	3.6	21597180	21598074	2	178571954	A	G	0	177.9723431	0	3.46E-77	0	5.35E-77	178571875	178572326
											6	73520069	var_54982	A	G	[24 , 0 , 0 , 0]	[16 , 0 , 7 , 0]	0.004839	inf	73519991	73520092	2	178571958	T	T	187.5579271	187.5579271	0.5	1	1	1	178571875	178572326
											6	151468777	var_57141	C	T	[0 , 139 , 0 , 0]	[0 , 52 , 0 , 15]	0	inf	151468666	151468914	2	178572080	T	C	0	167.5080805	0	0	0	0	178571875	178572326
											6	132815271	var_56376	C	A	[1 , 63 , 0 , 0]	[38 , 94 , 0 , 0]	2.00E-06	25.468085	132814749	132816463	2	178573391	A	G	0	126.1188982	0	2.54E-298	0	1.59E-297	178573324	178573425
											6	31817661	var_53795	C	T	[0 , 353 , 0 , 24]	[0 , 10 , 0 , 15]	0	22.0625	31817498	31817896	2	178592410	T	G	1.917116801	185.8405099	0.010210593	1.99E-50	0.010296621	2.64E-50	178592194	178594233
											6	44113913	var_54627	A	G	[236 , 0 , 0 , 0]	[122 , 0 , 11 , 0]	1.70E-05	inf	44113836	44113933	2	178593216	A	G	0	261.326984	0	7.83E-283	0	4.51E-282	178592194	178594233
											9	135504141	var_69979	T	C	[0 , 0 , 0 , 244]	[0 , 7 , 0 , 91]	0.000199	inf	135504081	135504180	2	178593222	A	G	0	309.854003	0	7.29E-217	0	2.87E-216	178592194	178594233
											9	128694015	var_69906	A	T	[346 , 0 , 0 , 0]	[739 , 0 , 1 , 50]	0	inf	128693959	128694956	2	178593246	A	C	0.4792792	244.9552422	0.001952778	5.22E-134	0.001925611	1.18E-133	178592194	178594233
											9	128694029	var_69907	G	A	[0 , 0 , 430 , 1]	[52 , 0 , 594 , 1]	0	inf	128693959	128694956	2	178593249	C	T	0.4792792	233.6486102	0.002047083	4.88E-133	0.002024105	1.09E-132	178592194	178594233
											8	100712808	var_65653	G	A	[3 , 0 , 26 , 0]	[13 , 0 , 18 , 0]	0.009724	6.259259	100712430	100713169	2	178593456	A	G	0	216.4972617	0	5.54E-154	0	1.44E-153	178592194	178594233
											8	100712790	var_65652	C	T	[0 , 25 , 0 , 8]	[4 , 53 , 0 , 18]	1	1.061321	100712430	100713169	2	178593623	G	G	223.7275307	223.7275307	0.5	1	1	1	178592194	178594233
											8	143021803	var_67003	G	T	[0 , 0 , 593 , 0]	[0 , 0 , 204 , 10]	3.00E-06	inf	143021625	143022373	2	178598880	A	G	0	218.5513154	0	2.33E-107	0	4.37E-107	178598799	178599433
											8	143916620	var_67042	C	A	[0 , 302 , 0 , 0]	[7 , 108 , 0 , 0]	0.000157	inf	143916345	143916696	2	178599186	T	C	49.84503684	271.3918472	0.155165983	2.09E-13	0.183000849	2.39E-13	178598799	178599433
											8	100931091	var_65670	G	A	[0 , 0 , 132 , 0]	[13 , 0 , 36 , 0]	0	inf	100924227	100934871	2	178599201	T	C	48.88647844	263.4837404	0.156501726	2.78E-13	0.184918239	3.18E-13	178598799	178599433
											8	143021802	var_67002	T	C	[1 , 0 , 1 , 591]	[0 , 15 , 0 , 199]	0	inf	143021625	143022373	2	178599246	C	T	18.69188881	241.8762365	0.071735132	1.60E-55	0.077552123	2.18E-55	178598799	178599433
											8	143021811	var_67004	A	C	[426 , 1 , 0 , 0]	[138 , 9 , 1 , 2]	4.90E-05	27.782609	143021625	143022373	2	178599258	C	T	18.69188881	218.2317959	0.078894134	5.57E-52	0.085955131	7.44E-52	178598799	178599433
											8	143916619	var_67041	T	G	[0 , 0 , 0 , 302]	[0 , 0 , 7 , 108]	0.000157	inf	143916345	143916696	2	178599273	C	T	13.07125092	227.4659085	0.054341919	6.31E-87	0.057278672	1.04E-86	178598799	178599433
											8	100949682	var_65676	T	C	[0 , 0 , 0 , 40]	[0 , 70 , 0 , 67]	0	inf	100948672	100950477	2	178599292	T	C	0	246.349509	0	0	0	0	178598799	178599433
											X	136208505	var_71055	T	G	[0 , 0 , 117 , 0]	[0 , 0 , 8 , 19]	0	0	136207862	136209382	2	178599294	G	T	0.221205785	246.0299895	0.000898293	5.53E-292	0.000891112	3.34E-291	178598799	178599433
											X	154531969	var_71104	C	G	[0 , 426 , 152 , 7]	[0 , 100 , 62 , 0]	0.005356	1.737632	154531439	154532897	2	178607091	A	C	0	170.3837557	0	3.02E-259	0	1.52E-258	178607040	178607477
											X	154531971	var_71105	T	G	[0 , 0 , 147 , 375]	[0 , 0 , 60 , 102]	0.044311	1.5006	154531439	154532897	2	178607101	A	A	166.0702429	166.0702429	0.5	1	1	1	178607040	178607477
											X	154531983	var_71107	A	T	[454 , 0 , 38 , 162]	[112 , 1 , 21 , 55]	0.106138	1.376213	154531439	154532897	2	178607145	T	C	0	113.3495309	0	1.10E-158	0	2.94E-158	178607040	178607477
											X	154531961	var_71102	A	G	[377 , 3 , 40 , 67]	[93 , 1 , 21 , 31]	0.014703	2.128226	154531439	154532897	2	178610199	C	T	0	27.93513054	0	1.21E-251	0	5.88E-251	178610164	178610265
											X	154531965	var_71103	T	G	[0 , 0 , 148 , 395]	[0 , 2 , 59 , 105]	0.044257	1.499678	154531439	154532897	2	178610202	C	T	0	18.48648344	0	9.76E-216	0	3.81E-215	178610164	178610265
											X	154531974	var_71106	C	G	[0 , 456 , 196 , 1]	[0 , 102 , 69 , 0]	0.015159	1.57383	154531439	154532897	2	178611036	A	G	0	113.7945759	0	2.17E-214	0	8.41E-214	178611017	178611668
											X	1389690	var_70344	T	C	[1 , 0 , 1 , 1161]	[0 , 583 , 0 , 647]	0	inf	1389474	1390283	2	178611045	T	G	0.205405372	150.4936689	0.001363017	3.82E-268	0.001349565	2.02E-267	178611017	178611668
											X	24788836	var_70553	C	T	[0 , 176 , 0 , 5]	[1 , 19 , 0 , 44]	0	81.515789	24788730	24788924	2	178611132	A	G	0	93.74701159	0	7.93E-231	0	3.40E-230	178611017	178611668
											X	71300429	var_70680	G	A	[2 , 4 , 513 , 0]	[29 , 15 , 381 , 3]	0	19.523622	71300368	71300469	2	178611153	G	T	0	67.57836725	0	2.54E-274	0	1.40E-273	178611017	178611668
											11	1761364	var_9182	G	A	[2967 , 1 , 0 , 1]	[8 , 0 , 106 , 1]	0	0	1753596	1763855	2	178611168	A	G	0	67.57836725	0	3.16E-307	0	2.08E-306	178611017	178611668
											11	319761	var_9106	A	G	[275 , 0 , 0 , 0]	[170 , 0 , 11 , 0]	5.10E-05	inf	319718	320190	2	178611174	A	G	0	67.57836725	0	2.54E-274	0	1.40E-273	178611017	178611668
											11	319770	var_9107	A	G	[363 , 0 , 0 , 0]	[215 , 0 , 12 , 0]	1.50E-05	inf	319718	320190	2	178613233	A	G	0	37.20404793	0	0	0	0	178613197	178613921
											11	1753419	var_9179	T	G	[24 , 1 , 5 , 2031]	[0 , 0 , 25 , 251]	0	40.458167	1752900	1753971	2	178613261	A	G	0	42.59593893	0	5.62E-306	0	3.67E-305	178613197	178613921
											11	61965667	var_10269	A	G	[55 , 0 , 0 , 0]	[113 , 0 , 11 , 1]	0.022111	inf	61965410	61967020	2	178618430	A	G	0	302.7675177	0	4.02E-164	0	1.12E-163	178618345	178619755
											11	71444125	var_10595	C	T	[0 , 1 , 0 , 436]	[0 , 53 , 0 , 65]	0	0.002813	71444020	71447768	2	178618445	A	G	0	243.19996	0	5.93E-108	0	1.12E-107	178618345	178619755
											11	18400940	var_9666	C	A	[143 , 422 , 0 , 0]	[722 , 823 , 0 , 0]	0	2.588891	18400920	18402579	2	178618593	T	G	0	206.0900562	0	3.71E-177	0	1.13E-176	178618345	178619755
											11	66276427	var_10402	G	A	[229 , 0 , 183 , 1]	[94 , 1 , 70 , 0]	0.719533	1.073113	66276170	66276513	2	178618607	G	G	154.9988934	154.9988934	0.5	1	1	1	178618345	178619755
											11	119016169	var_11589	T	C	[0 , 0 , 0 , 39]	[0 , 14 , 0 , 19]	5.00E-06	inf	119015891	119017510	2	178618618	T	C	0	214.7170818	0	5.25E-130	0	1.15E-129	178618345	178619755
											11	110235446	var_11361	T	C	[0 , 0 , 0 , 23]	[0 , 12 , 0 , 13]	0.000141	inf	110233451	110236127	2	241229334	A	G	7.939364145	0	1	2.03E-88	inf	3.36E-88	241229260	241229510
											11	1758975	var_9180	A	G	[0 , 0 , 3335 , 6]	[129 , 0 , 12 , 1]	0	0	1753596	1763855	20	47516837	A	G	4.144355439	0	1	5.42E-71	inf	8.08E-71	47501951	47628524
											11	1759637	var_9181	G	A	[3696 , 1 , 0 , 4]	[17 , 0 , 170 , 0]	0	0	1753596	1763855	20	47516965	A	G	10.76534819	24.44323922	0.305759162	3.99E-14	0.439869004	4.57E-14	47501951	47628524
											11	119016163	var_11588	T	C	[0 , 0 , 0 , 39]	[0 , 17 , 0 , 21]	1.00E-06	inf	119015891	119017510	20	47518151	A	G	2.76507231	0	1	6.42E-88	inf	1.06E-87	47501951	47628524
											11	119016061	var_11587	G	A	[0 , 0 , 39 , 0]	[14 , 0 , 42 , 0]	0.000431	inf	119015891	119017510	20	47518288	A	G	1.917116801	0	1	7.09E-55	inf	9.59E-55	47501951	47628524
											11	69648088	var_10589	C	T	[4 , 1129 , 0 , 0]	[0 , 7 , 0 , 22]	0	inf	69648061	69651437	20	48629589	G	A	26.36035602	0	1	0	inf	0	48627914	48632388
											11	1752906	var_9178	T	G	[0 , 0 , 618 , 0]	[0 , 0 , 7 , 38]	0	0	1752900	1753971	20	49952590	G	A	132.7603385	0	1	3.7495313076e-314	inf	2.56648144194e-313	49952543	49952644
											13	21375352	var_15425	T	G	[0 , 0 , 2 , 244]	[0 , 1 , 23 , 104]	0	26.980769	21375309	21375459	20	51671197	C	T	0	116.2594403	0	2.11E-255	0	1.05E-254	51657026	51725874
											13	45339496	var_15596	C	A	[4 , 37 , 0 , 1]	[1 , 12 , 0 , 1]	1	0.770833	45339477	45339677	20	53571073	G	G	18.7764675	18.7764675	0.5	1	1	1	53569008	53583139
											12	118145169	var_14773	A	T	[333 , 0 , 0 , 11]	[213 , 0 , 0 , 18]	0.021502	2.558259	118145039	118145288	20	53572298	G	A	17.25405121	0	1	4.49E-121	inf	9.23E-121	53569008	53583139
											12	53028118	var_13437	C	T	[1 , 1399 , 0 , 0]	[1 , 617 , 0 , 451]	0	inf	53027812	53037685	20	53572426	A	G	11.93405209	0	1	4.60E-173	inf	1.36E-172	53569008	53583139
											12	124807867	var_15085	G	A	[0 , 0 , 357 , 0]	[213 , 0 , 160 , 2]	0	inf	124786494	124810202	20	53580018	C	T	8.447295907	0	1	3.37E-231	inf	1.45E-230	53569008	53583139
											12	6770708	var_12250	T	G	[2 , 0 , 1 , 744]	[0 , 0 , 8 , 66]	0	90.181818	6769982	6770903	20	53582428	A	G	17.0030832	0	1	0	inf	0	53569008	53583139
											12	6770709	var_12251	T	C	[0 , 1 , 0 , 746]	[0 , 12 , 0 , 60]	0	149.2	6769982	6770903	20	58419684	A	G	13.96756527	0	1	8.59E-168	inf	2.45E-167	58418250	58431120
											12	121894821	var_14935	C	T	[1 , 300 , 0 , 0]	[0 , 84 , 0 , 71]	0	inf	121888907	121915387	20	58693811	C	A	12.77138105	12.14173974	0.512636741	0.643296395	1.056180223	0.709169116	58693790	58694489
											12	53041509	var_13439	G	T	[0 , 0 , 440 , 123]	[0 , 0 , 704 , 54]	0	0.27439	53041509	53041809	20	58703911	C	A	0	25.88107682	0	2.29E-255	0	1.13E-254	58701089	58705529
											15	63062581	var_19298	G	A	[1670 , 1 , 425 , 0]	[8 , 0 , 13 , 0]	6.70E-05	0.15661	63062208	63062752	20	58715649	T	C	0	30.67386882	0	4.42E-306	0	2.89E-305	58715405	58715705
											15	63062590	var_19299	T	C	[7 , 1556 , 0 , 425]	[0 , 10 , 0 , 15]	6.00E-05	0.182091	63062208	63062752	20	58910965	G	A	4.483401396	0.004288852	0.999044308	0	1043.599156	0	58910692	58911092
											15	82537283	var_20024	C	A	[68 , 0 , 0 , 0]	[12 , 20 , 0 , 0]	0	0	82536836	82546465	20	58994761	G	T	17.05572879	18.89729419	0.474389283	0.152615588	0.903417409	0.168958432	58994180	58994983
											15	98922244	var_20338	C	T	[0 , 601 , 0 , 0]	[0 , 15 , 0 , 16]	0	inf	98916712	98923805	20	58994805	C	C	28.4691845	28.4691845	0.5	1	1	1	58994180	58994983
											15	80982356	var_20020	A	G	[118 , 0 , 0 , 0]	[5 , 0 , 12 , 0]	0	inf	80982083	80989580	20	62142147	G	T	0	8.10417557	0	2.64E-88	0	4.37E-88	62139836	62142529
											15	63062599	var_19300	G	A	[1562 , 0 , 555 , 3]	[10 , 0 , 23 , 0]	1.00E-06	0.154484	63062208	63062752	20	63492375	A	A	9.202160647	9.202160647	0.5	1	1	1	63490522	63496137
											15	63059605	var_19294	A	G	[174 , 0 , 176 , 0]	[19 , 0 , 7 , 0]	0.02856	0.364234	63057013	63059757	20	63492391	T	G	15.33693441	18.56117631	0.452442159	0.208045885	0.824166566	0.230045075	63490522	63496137
											15	63059641	var_19295	C	A	[158 , 1034 , 0 , 0]	[21 , 21 , 0 , 0]	0	6.544304	63057013	63059757	20	63494946	C	T	33.00951112	33.56323772	0.495841192	0.744598678	0.983055633	0.820431182	63490522	63496137
											14	35317405	var_16329	T	C	[0 , 0 , 0 , 401]	[0 , 24 , 0 , 274]	0	inf	35317325	35317425	22	23895181	A	A	3.949260611	3.949260611	0.5	1	1	1	23894832	23895223
											14	20343173	var_16033	C	T	[9 , 8087 , 0 , 0]	[11 , 4875 , 1 , 3194]	0	inf	20343145	20343440	22	29555661	T	T	10.69751175	10.69751175	0.5	1	1	1	29555598	29555846
											14	34450059	var_16300	T	A	[0 , 0 , 0 , 38]	[21 , 0 , 0 , 19]	0	inf	34435118	34462158	3	9806537	T	T	2.210009646	2.210009646	0.5	1	1	1	9806490	9806639
											14	35402011	var_16331	G	A	[367 , 0 , 2 , 0]	[129 , 0 , 132 , 0]	0	0.005326	35401955	35402055	3	12839533	G	T	3.966448555	0.28756752	0.932400932	2.46E-46	13.95629889	3.19E-46	12839443	12840249
											14	69383411	var_16812	C	T	[0 , 94 , 0 , 0]	[0 , 29 , 0 , 21]	0	inf	69380570	69386735	3	64013646	G	A	0	20.29888378	0	2.70E-116	0	5.37E-116	64013503	64013753
											14	77026548	var_17034	G	A	[139 , 0 , 0 , 0]	[16 , 0 , 7 , 1]	1.00E-06	0	77026274	77026621	3	170361039	A	G	12.43896715	0	1	3.30E-198	inf	1.16E-197	170360703	170361202
											14	61740857	var_16624	G	A	[0 , 0 , 914 , 0]	[305 , 0 , 427 , 0]	0	inf	61740579	61745707	3	196943041	C	T	214.2378026	0	1	0	inf	0	196942767	196943250
											14	90405134	var_17255	T	C	[0 , 0 , 0 , 560]	[0 , 324 , 0 , 431]	0	inf	90405129	90405428	3	196943224	C	A	9.257310583	0	1	2.01E-104	inf	3.70E-104	196942767	196943250
											14	63470185	var_16632	T	C	[0 , 0 , 0 , 39]	[0 , 16 , 0 , 8]	0	inf	63453759	63508149	5	139680901	G	A	495.5746932	0	1	0	inf	0	139680858	139681254
											14	63470209	var_16634	T	C	[0 , 39 , 0 , 0]	[0 , 12 , 0 , 12]	2.00E-06	0	63453759	63508149	5	151671597	A	A	85.91079667	85.91079667	0.5	1	1	1	151669745	151671681
											14	63470210	var_16635	T	C	[1 , 0 , 0 , 76]	[0 , 12 , 0 , 12]	0	inf	63453759	63508149	6	21597522	C	T	34.50810243	9.585584007	0.782608696	2.02E-13	3.62859621	2.32E-13	21597180	21598074
											14	63470251	var_16636	T	C	[0 , 0 , 0 , 78]	[0 , 12 , 0 , 10]	0	inf	63453759	63508149	6	30723713	G	A	689.6827693	0.002619012	0.999996203	0	262060.6343	0	30723393	30723732
											14	35404564	var_16332	G	A	[107 , 1 , 152 , 1]	[24 , 0 , 36 , 0]	0.891627	0.94704	35404550	35404700	6	30724453	G	T	431.3512803	0.018600745	0.99995688	0	23280.16467	0	30723944	30724488
											14	77028339	var_17035	G	A	[166 , 0 , 0 , 0]	[19 , 0 , 14 , 0]	0	0	77028302	77028452	6	30724454	C	T	130.8867925	0.007668467	0.999941415	0	17029.0541	0	30723944	30724488
											14	63470204	var_16633	T	C	[0 , 0 , 0 , 39]	[0 , 12 , 0 , 12]	2.00E-06	inf	63453759	63508149	6	31270349	G	A	11.75275952	0	1	0	inf	0	31270264	31271196
											17	68043234	var_25722	A	G	[0 , 1 , 850 , 2]	[191 , 0 , 231 , 0]	0	0	68043140	68043964	6	31270378	G	A	6.390389338	0	1	0	inf	0	31270264	31271196
											17	59621868	var_25361	C	G	[0 , 32 , 0 , 0]	[0 , 18 , 10 , 0]	0.000252	inf	59619938	59648464	6	31270457	G	A	1.493139047	3.255019591	0.314466967	1.13E-70	0.458919279	1.68E-70	31270264	31271196
											17	59204268	var_25353	T	C	[0 , 43 , 0 , 112]	[0 , 38 , 0 , 43]	0.004873	2.301785	59204256	59204606	6	31270469	G	A	2.875675202	1.617567301	0.64	6.81E-39	1.776900227	8.53E-39	31270264	31271196
											17	59934137	var_25396	G	T	[0 , 0 , 0 , 126]	[0 , 0 , 10 , 9]	0	0	59931686	59934682	6	31270482	G	T	0	2.766009622	0	0	0	0	31270264	31271196
											17	58091010	var_25255	G	A	[211 , 0 , 0 , 0]	[65 , 0 , 23 , 0]	0	0	58090767	58091166	6	31270484	T	G	2.730071395	0.069293378	0.975246749	0	39.32600243	0	31270264	31271196
											17	7240630	var_24013	A	G	[445 , 0 , 0 , 0]	[151 , 0 , 16 , 0]	0	inf	7240456	7240900	6	31271098	G	A	5.841618236	0	1	0	inf	0	31270264	31271196
											17	1345381	var_23953	A	G	[536 , 1 , 0 , 22]	[807 , 1 , 44 , 22]	0	inf	1344820	1361750	6	31271103	C	T	6.401142397	0	1	0	inf	0	31270264	31271196
											17	49404915	var_25059	A	G	[229 , 0 , 0 , 0]	[85 , 0 , 8 , 1]	6.10E-05	inf	49404907	49405197	6	31271337	G	T	258.0918494	0	1	0	inf	0	31271294	31271393
											17	82085863	var_26157	A	G	[376 , 0 , 0 , 0]	[95 , 0 , 87 , 0]	0	inf	82085338	82087188	6	31271339	G	A	258.0918494	0	1	0	inf	0	31271294	31271393
											17	76564526	var_25920	G	A	[1 , 0 , 165 , 0]	[9 , 0 , 162 , 0]	0.022842	9.166667	76564354	76564553	6	31817661	C	T	101.5113346	4.601080324	0.956639566	3.55E-122	22.05354919	7.36E-122	31817498	31817896
											17	77499035	var_25942	T	G	[1 , 0 , 0 , 220]	[0 , 0 , 47 , 41]	0	inf	77498846	77500146	6	36684194	C	A	13.41981761	0	1	7.24E-192	inf	2.42E-191	36684185	36684286
											17	59812044	var_25388	T	G	[0 , 0 , 43 , 1]	[0 , 0 , 7 , 8]	3.70E-05	0.020349	59808857	59837688	6	36685820	C	T	8.004456748	0	1	0	inf	0	36684385	36685839
											17	59812045	var_25389	T	A	[44 , 0 , 0 , 0]	[7 , 0 , 0 , 8]	5.00E-06	0	59808857	59837688	6	36974021	T	C	36.42521923	0	1	2.32E-239	inf	1.05E-238	36972740	36976531
											17	61966568	var_25414	T	C	[0 , 0 , 0 , 220]	[1 , 98 , 0 , 72]	0	inf	61966521	61966622	6	36974024	T	C	54.63782884	0	1	2.27E-258	inf	1.14E-257	36972740	36976531
											17	77498918	var_25940	C	T	[0 , 121 , 0 , 0]	[0 , 30 , 0 , 17]	0	inf	77498846	77500146	6	44113913	A	G	5.562781539	0	1	3.07E-103	inf	5.60E-103	44113836	44113933
											17	77498941	var_25941	C	T	[0 , 106 , 0 , 0]	[0 , 19 , 0 , 24]	0	inf	77498846	77500146	6	73520069	A	G	1.210810611	0	1	2.41E-142	inf	5.72E-142	73519991	73520092
											17	59886176	var_25393	A	G	[0 , 0 , 191 , 0]	[4 , 0 , 8 , 0]	1.30E-05	0	59886159	59886583	6	132815271	C	A	1.927314231	0.075675663	0.96221865	5.13E-142	25.81978985	1.22E-141	132814749	132816463
											17	59689614	var_25374	T	C	[1 , 135 , 0 , 86]	[0 , 22 , 0 , 16]	0.730536	0.875926	59674735	59697441	6	151468777	C	T	7.686901021	0	1	2.65E-155	inf	6.96E-155	151468666	151468914
											17	59838124	var_25390	C	A	[241 , 353 , 1 , 95]	[14 , 46 , 0 , 4]	0.01008	0.445787	59837892	59841092	7	997215	G	A	6.35675571	0	1	0	inf	0	997035	997333
											17	59959376	var_25401	C	T	[0 , 125 , 0 , 0]	[0 , 31 , 0 , 29]	0	inf	59945417	59972861	7	5528735	A	G	1.437837601	0	1	5.34E-121	inf	1.10E-120	5527443	5528791
											17	59691837	var_25375	A	G	[33 , 0 , 0 , 0]	[26 , 0 , 30 , 0]	0	inf	59690708	59693960	7	5529696	G	A	11.26306121	0	1	1.13E-91	inf	1.91E-91	5529583	5529732
											17	59954051	var_25399	A	G	[26 , 0 , 0 , 0]	[72 , 0 , 47 , 0]	2.30E-05	inf	59945417	59972861	7	100095455	G	A	8.216214863	0	1	0	inf	0	100094304	100095499
											17	59110368	var_25321	G	A	[93 , 0 , 0 , 0]	[127 , 0 , 128 , 2]	0	0	59107587	59118118	7	102100765	G	A	0	7.581325533	0	1.12E-31	0	1.36E-31	102028129	102111741
											17	59959138	var_25400	A	C	[107 , 0 , 0 , 0]	[25 , 14 , 0 , 0]	0	inf	59945417	59972861	7	102100865	T	G	0	11.91351155	0	3.68E-38	0	4.60E-38	102028129	102111741
											17	68531693	var_25736	T	C	[0 , 0 , 0 , 436]	[1 , 124 , 0 , 113]	0	inf	68531277	68531825	7	127591334	C	C	8.897223277	8.897223277	0.5	1	1	1	127590090	127591459
											17	59204560	var_25354	T	C	[0 , 0 , 4 , 232]	[0 , 31 , 0 , 19]	0	inf	59204256	59204606	7	131510953	G	A	18.51215911	0	1	5.90E-151	inf	1.50E-150	131510878	131510978
											17	82081605	var_26156	G	A	[0 , 0 , 334 , 1]	[19 , 0 , 17 , 0]	0	inf	82080193	82081760	7	133035246	C	T	0	2.270269896	0	2.49E-132	0	5.55E-132	133034801	133035871
											17	59946914	var_25397	A	G	[535 , 0 , 0 , 0]	[56 , 0 , 29 , 0]	0	inf	59945488	59948468	7	133035376	C	T	0	5.112311471	0	1.02E-172	0	3.00E-172	133034801	133035871
											17	59946963	var_25398	A	G	[351 , 1 , 0 , 0]	[18 , 0 , 14 , 0]	0	inf	59945488	59948468	7	133035836	T	C	0.261425018	2.875675202	0.083333333	1.04E-57	0.09115418	1.43E-57	133034801	133035871
											17	68532226	var_25737	C	T	[0 , 29 , 0 , 0]	[0 , 27 , 0 , 21]	1.40E-05	inf	68532222	68532323	7	156681989	C	T	15.56247756	0	1	0	inf	0	156681847	156681995
											17	54958241	var_25184	C	T	[0 , 58 , 0 , 28]	[0 , 5 , 0 , 9]	0.039376	3.728571	54947343	54959381	7	156682753	G	A	2.933188706	15.75085736	0.156988946	2.56E-211	0.186310325	9.73E-211	156682687	156682938
											17	82093307	var_26158	A	G	[333 , 0 , 0 , 0]	[125 , 0 , 117 , 1]	0	inf	82093224	82094133	7	156683695	A	G	10.82161984	19.06466153	0.36209322	7.38E-14	0.567518781	8.46E-14	156683087	156688053
											17	61962968	var_25413	C	T	[0 , 567 , 0 , 0]	[0 , 134 , 0 , 134]	0	inf	61961724	61965330	7	156683736	A	G	9.614631232	0	1	1.07E-94	inf	1.85E-94	156683087	156688053
											17	7240628	var_24012	A	G	[443 , 1 , 0 , 1]	[150 , 0 , 13 , 0]	0	inf	7240456	7240900	7	156684370	A	G	8.267566206	0	1	3.31E-136	inf	7.58E-136	156683087	156688053
											17	59579493	var_25360	C	T	[0 , 69 , 0 , 95]	[0 , 45 , 0 , 24]	0.001996	0.387368	59575344	59587967	7	156702437	A	C	5.61441349	0	1	1.75E-271	inf	9.40E-271	156688152	156725817
											17	51166443	var_25151	A	T	[577 , 0 , 0 , 1]	[104 , 0 , 0 , 92]	0	510.423077	51155754	51166834	7	156717514	G	A	13.59410096	0	1	9.60E-234	inf	4.20E-233	156688152	156725817
											17	59677230	var_25372	A	G	[0 , 0 , 24 , 0]	[16 , 0 , 14 , 0]	1.50E-05	0	59673711	59682734	7	156725501	G	A	10.48229993	3.624970854	0.743042371	8.78E-77	2.887221152	1.35E-76	156688152	156725817
											16	88643420	var_23687	A	G	[487 , 7 , 111 , 0]	[207 , 7 , 295 , 0]	0	6.252557	88643331	88644838	8	100712790	C	T	0.599099	0.884823139	0.403726708	3.57E-05	0.674827866	4.00E-05	100712430	100713169
											16	88736716	var_23708	T	C	[0 , 0 , 0 , 147]	[0 , 8 , 0 , 18]	0	inf	88736690	88737791	8	100712808	G	A	1.359410096	0.221205785	0.860050891	5.79E-61	6.1715625	8.11E-61	100712430	100713169
											16	11875867	var_20922	G	C	[0 , 396 , 0 , 0]	[0 , 133 , 144 , 0]	0	0	11875845	11876101	8	100931091	G	A	10.54414241	0	1	1.90E-151	inf	4.85E-151	100924227	100934871
											16	29811131	var_22259	G	A	[9 , 0 , 412 , 0]	[44 , 14 , 621 , 2]	0.000989	3.243514	29811064	29811164	8	100949682	T	C	1.716821016	0	1	3.93E-273	inf	2.14E-272	100948672	100950477
											16	84122675	var_23457	C	G	[0 , 35 , 45 , 0]	[0 , 17 , 24 , 0]	0.855069	1.098039	84122591	84122691	8	143021803	G	T	8.359193112	0	1	2.61E-112	inf	5.06E-112	143021625	143022373
											16	88737574	var_23709	C	G	[0 , 0 , 145 , 1]	[0 , 23 , 19 , 0]	0	0	88736690	88737791	8	143021811	A	C	8.87708432	0.319519467	0.965256798	1.41E-73	28.24384027	2.13E-73	143021625	143022373
											16	84086720	var_23453	T	C	[0 , 0 , 0 , 57]	[0 , 14 , 0 , 7]	0	inf	84085084	84087408	8	143916619	T	G	8.041239917	0	1	3.49E-77	inf	5.38E-77	143916345	143916696
											16	88715671	var_23695	G	A	[0 , 0 , 390 , 0]	[49 , 0 , 57 , 0]	0	inf	88715637	88716165	8	143916620	C	A	8.041239917	0	1	3.49E-77	inf	5.38E-77	143916345	143916696
											16	84054442	var_23445	C	T	[0 , 212 , 0 , 0]	[0 , 18 , 0 , 9]	0	inf	84054309	84056119	9	128694015	A	A	1.346391908	1.346391908	0.5	1	1	1	128693959	128694956
											16	85678254	var_23578	C	T	[0 , 54 , 0 , 82]	[0 , 32 , 0 , 26]	0.064347	0.535061	85678224	85681589	9	133019779	C	T	16.90897019	0.514455655	0.970473335	0	32.84121814	0	133019683	133019833
											16	376432	var_20499	T	C	[0 , 38 , 0 , 106]	[0 , 15 , 0 , 11]	0.003211	3.803828	376248	376567	9	135504141	T	C	7.710601641	0	1	1.05E-75	inf	1.61E-75	135504081	135504180
											16	81043257	var_23255	T	C	[0 , 0 , 0 , 183]	[0 , 12 , 0 , 144]	0.000108	inf	81042354	81043383	MT	6549	A	C	0.732706284	0.047142216	0.93954952	0	15.59225146	0	6549	6998
											16	81043259	var_23256	G	C	[0 , 0 , 183 , 1]	[0 , 13 , 141 , 0]	4.60E-05	inf	81042354	81043383	MT	6550	A	C	0.804586558	0.136287924	0.855147603	2.28E-290	5.911431678	1.37E-289	6549	6998
											16	29810635	var_22258	T	C	[0 , 0 , 10 , 538]	[2 , 16 , 1 , 326]	0	inf	29808725	29812085	MT	6598	A	C	3.259651046	0.057227367	0.982746619	0	56.85915173	0	6549	6998
											19	53874828	var_30511	T	C	[0 , 150 , 0 , 0]	[1 , 34 , 0 , 46]	0	0	53874766	53875861	MT	7408	A	C	2.274252826	0.151351326	0.937602627	0	15.00346537	0	7146	7445
											19	14479424	var_28859	C	T	[1 , 503 , 0 , 0]	[0 , 14 , 0 , 24]	0	inf	14477959	14479470	MT	7424	A	C	4.811137619	0.043570836	0.991025035	0	111.9656909	0	7146	7445
											19	582927	var_28045	T	A	[0 , 0 , 0 , 539]	[260 , 0 , 0 , 345]	0	inf	580697	583193	MT	7860	A	C	0.727346623	0.011017913	0.98507795	0	66.8942032	0	7829	8269
											19	10683954	var_28620	G	T	[0 , 0 , 405 , 0]	[0 , 1 , 85 , 75]	0	inf	10683762	10684039	MT	15519	T	T	0.953348844	0.953348844	0.5	1	1	1	14796	15837
											19	3982933	var_28305	G	A	[11 , 0 , 3398 , 2]	[722 , 0 , 759 , 0]	0	293.850281	3980948	3983917	MT	15520	A	C	0.937104542	0.094284433	0.908584991	3.94E-241	9.923527283	1.80E-240	14796	15837
											19	38706105	var_29699	C	T	[0 , 242 , 2 , 608]	[4 , 536 , 0 , 460]	0	0.34159	38701009	38710898	MT	15524	A	C	0.858450176	0.049156841	0.945839069	7.01E-261	17.43826603	3.56E-260	14796	15837
											19	3983186	var_28306	A	G	[2806 , 5 , 1 , 9]	[989 , 0 , 949 , 5]	0	2692.511628	3980948	3983917	MT	15734	G	G	1.689166938	1.689166938	0.5	1	1	1	14796	15837
											19	45308421	var_29947	T	C	[1 , 1307 , 0 , 0]	[0 , 7 , 0 , 9]	0	0	45307529	45317909	MT	15828	C	T	1.319334502	1.917116801	0.407648495	2.89E-09	0.688451557	3.28E-09	14796	15837
											19	45307561	var_29941	A	G	[2 , 0 , 542 , 1]	[18 , 0 , 6 , 0]	0	0.00123	45307529	45317909	MT	15834	T	C	1.097078401	1.971891567	0.357474466	2.05E-20	0.556098341	2.39E-20	14796	15837
											19	45307627	var_29945	A	G	[0 , 0 , 1078 , 0]	[10 , 0 , 9 , 0]	0	0	45307529	45317909	MT	15835	A	C	1.075252467	2.11891857	0.336629584	2.62E-29	0.507768362	3.16E-29	14796	15837
											19	46838244	var_30030	C	T	[0 , 149 , 0 , 0]	[0 , 60 , 0 , 53]	0	inf	46838232	46838331	X	24788836	C	T	26.63783345	0.326781273	0.987881107	0	81.65475384	0	24788730	24788924
											19	39974737	var_29745	C	T	[0 , 288 , 0 , 0]	[0 , 47 , 0 , 79]	0	inf	39972532	39974803	X	71300429	G	A	3.871972123	0.198322428	0.951275657	1.00E-157	19.47463764	2.67E-157	71300368	71300469
											19	18386331	var_29035	T	A	[0 , 1 , 1 , 656]	[12 , 0 , 0 , 29]	0	inf	18386209	18386961	X	136208505	T	G	0	42.05674983	0	2.76E-294	0	1.70E-293	136207862	136209382
											19	53874778	var_30510	T	C	[0 , 2 , 0 , 169]	[1 , 9 , 0 , 63]	0.000532	12.071429	53874766	53875861	X	154531961	A	G	11.657307	5.477476576	0.680329982	1.89E-20	2.124969262	2.21E-20	154531439	154532897
											19	52211452	var_30344	T	G	[0 , 0 , 0 , 252]	[0 , 0 , 8 , 174]	0.001161	inf	52211344	52211594	X	154531965	T	G	10.81801624	7.213558134	0.599948513	3.59E-15	1.499360518	4.12E-15	154531439	154532897
											19	53874775	var_30507	T	C	[2 , 80 , 1 , 87]	[1 , 44 , 0 , 25]	0.035752	1.914	53874766	53875861	X	154531969	C	C	12.25037636	12.25037636	0.5	1	1	1	154531439	154532897
											19	53874776	var_30508	T	C	[0 , 42 , 0 , 129]	[0 , 7 , 0 , 65]	0.01006	0.330769	53874766	53875861	X	154531971	T	G	10.5723353	7.045404245	0.600096015	2.75E-15	1.501381386	3.16E-15	154531439	154532897
											19	53874777	var_30509	T	C	[0 , 34 , 0 , 137]	[0 , 9 , 0 , 63]	0.211642	0.57563	53874766	53875861	X	154531974	C	C	12.85595973	12.85595973	0.5	1	1	1	154531439	154532897
											19	53874845	var_30512	G	A	[1 , 0 , 170 , 0]	[52 , 0 , 41 , 0]	0	215.609756	53874766	53875861	X	154531983	A	A	11.65675484	11.65675484	0.5	1	1	1	154531439	154532897
											19	53874846	var_30513	A	G	[171 , 0 , 0 , 0]	[41 , 0 , 52 , 0]	0	inf	53874766	53875861	X	154533003	G	A	556.9224308	0	1	0	inf	0	154532996	154533385
											19	3977503	var_28300	T	C	[2 , 3 , 0 , 3186]	[0 , 1570 , 1 , 1547]	0	1077.78927	3976353	3980800
											19	50798541	var_30262	A	G	[190 , 0 , 0 , 1]	[53 , 0 , 7 , 0]	5.50E-05	inf	50798344	50798542
											19	3978196	var_28301	C	T	[0 , 34 , 0 , 0]	[0 , 20 , 0 , 24]	0	inf	3976353	3980800
											19	16102839	var_28888	A	C	[545 , 38 , 0 , 0]	[756 , 97 , 2 , 5]	0.002892	1.840191	16101308	16102905
											19	13153735	var_28832	C	T	[0 , 182 , 1 , 0]	[0 , 21 , 0 , 35]	0	inf	13153669	13153818
											19	18388428	var_29036	G	T	[0 , 0 , 740 , 0]	[0 , 0 , 24 , 12]	0	inf	18388331	18388977
											19	45307573	var_29942	G	A	[547 , 1 , 1 , 0]	[6 , 0 , 18 , 0]	0	0.000609	45307529	45317909
											19	45307576	var_29943	T	C	[0 , 677 , 0 , 0]	[0 , 6 , 0 , 18]	0	0	45307529	45317909
											19	45307605	var_29944	G	C	[0 , 1051 , 0 , 0]	[0 , 9 , 11 , 0]	0	0	45307529	45317909
											19	45307636	var_29946	A	G	[0 , 0 , 1126 , 0]	[10 , 0 , 9 , 0]	0	0	45307529	45317909
											19	4847701	var_28367	A	G	[224 , 0 , 78 , 1]	[44 , 0 , 44 , 0]	6.40E-05	2.871795	4839475	4847701
											19	14571992	var_28864	G	C	[0 , 0 , 235 , 0]	[0 , 23 , 55 , 0]	0	inf	14566173	14572014
											19	3979844	var_28303	C	T	[1 , 3864 , 0 , 10]	[1 , 1823 , 0 , 1942]	0	411.623039	3976353	3980800
											MT	6598	var_70110	A	C	[1180 , 8 , 0 , 1]	[1041 , 402 , 0 , 6]	0	56.959654	6549	6998
											MT	15519	var_70177	T	A	[2 , 0 , 1 , 366]	[120 , 1 , 4 , 1104]	0	19.891304	14796	15837
											MT	15521	var_70179	G	A	[0 , 2 , 358 , 5]	[119 , 3 , 1114 , 11]	0	inf	14796	15837
											MT	15737	var_70182	G	A	[0 , 0 , 293 , 1]	[27 , 2 , 473 , 4]	9.00E-06	inf	14796	15837
											MT	7860	var_70118	A	C	[712 , 1 , 1 , 4]	[2815 , 261 , 2 , 14]	0	66.01492	7829	8269
											MT	7407	var_70114	T	C	[4 , 1 , 4 , 1140]	[55 , 303 , 35 , 1201]	0	287.610325	7146	7445
											MT	7408	var_70115	A	C	[1142 , 6 , 0 , 1]	[1444 , 114 , 1 , 5]	0	15.026316	7146	7445
											MT	7424	var_70116	A	C	[1049 , 1 , 0 , 4]	[627 , 66 , 0 , 1]	0	110.421053	7146	7445
											MT	15835	var_70185	A	C	[129 , 28 , 0 , 0]	[345 , 38 , 0 , 1]	0.016111	0.507453	14796	15837
											MT	15734	var_70181	G	C	[4 , 0 , 289 , 1]	[3 , 35 , 492 , 6]	0	inf	14796	15837
											MT	6549	var_70108	A	C	[651 , 3 , 0 , 0]	[2555 , 183 , 1 , 12]	0	15.542466	6549	6998
											MT	6550	var_70109	A	C	[641 , 10 , 1 , 0]	[2291 , 211 , 7 , 8]	0	5.903579	6549	6998
											MT	15520	var_70178	A	C	[364 , 4 , 0 , 0]	[1117 , 122 , 0 , 2]	0	9.939123	14796	15837
											MT	15828	var_70183	C	T	[2 , 167 , 0 , 24]	[7 , 364 , 0 , 36]	0.203254	0.688187	14796	15837
											MT	15524	var_70180	A	C	[323 , 2 , 0 , 1]	[1082 , 117 , 4 , 2]	0	17.463494	14796	15837
											MT	15834	var_70184	T	C	[0 , 24 , 1 , 132]	[3 , 35 , 1 , 346]	0.052759	0.556358	14796	15837
