# Supplementary material for: M6Allele: a toolkit for detection of allele-specific RNA N6-methyladenosine modifications
Source: Gigascience. 2025 May 19;14:giaf040. doi: 10.1093/gigascience/giaf040 (PMC12087454; doi:10.1093/gigascience/giaf040)
Supplement: giaf040_Supplemental_Files [file giaf040_supplemental_files.zip › Additional_File_2_Table_S3.csv]

Table S3: Primers information of ASm6A sites used for Sanger sequencing experiments
chr	Site	Forward Primer (5' to 3')	Reverse Primer (5' to 3')
chr11	319761	CCAAACCTTCTTCTCTCCTGTCA	GCCATTGTAGAAAAGCGTGTGA
chr2	28800226	CGCACATTGTCCAATCCAGTG	GTCCCACTGACCAGCATTCA
chr6	30723713	TCTGGAATGGGCACTCTCCTT	CATCCGACCACGGAAGACAG
chr6	31271337	ATCTCAGTGGGCTACGTGGA	GCCAGGTCAGTGTGATCTCC
chr12	53028118	TCAGTGCCCTGAGTCTCAAT	GGCCGTCGTTCTAGTTTTGG
chr20	58910965	TTTCTGAGGATCAGCACTGCCAGT	ACTGAAAGTGAGAGGGAACTTTTGTGG
chr20	63494946	TCATCAAGAACATGATCACGGGT	TTCTTCACATTGAAGCCGACGTT
chr19	582927	GAACTCTTCCTGAGGCAGGTGG	TGTGGCCAAGAGGTCAGAGT
chr17	68043234	AAGCTGTCTGGGCTCTAGGA	TTGCTGTATCTGGTCCTGGC
chr17	68531693	GTCGGGAATTTTCCCCGTGA	GGTGGCTTTCTTACCCACCC
chr12	118145169	CTGTCTGGGAAGTAGGGGGT	AGGTTAGCCTCAATGCCAGC
chr7	127591334	GGTGGACAGTAATGACCGGG	CCAACCTGGCCCCTAGAGTA
chr9	128694015	TAAAGCCAGCAGGAAGAGGC	AGCGAAGGGAGCAGGTTTTT
chr7	156683695	CAAGGGATTCAGAAACAGCCAAG	CAGCTCCAACATACACTGCAAAA
chr17	1345381	CTGCGGAGAACAGCCTAGTG	ACGGAGACGACACAGTAATGC
chr19	3979844	ACTGATACCCGGAAGGACGA	GCTGACTTGCTGAACTTGCC
chr19	3982933	CAAAGGTCGGTTCTACGCCT	TCGTACTTCTCGGCCAGGTA
chr7	6466270	GCCAGCTTCTGTTTGCACTG	TAGGATGGTCTGGACTACGC
chr12	6536792	CCATGGGGAAGGTGAAGGTC	AGTGATGGCATGGACTGTGG
chr3	9806538	CTTCCCCCTCAGACTACCCA	AATTTGGCCCTTGTCCCCAA
