# Supplementary material for: M6Allele: a toolkit for detection of allele-specific RNA N6-methyladenosine modifications
Source: Gigascience. 2025 May 19;14:giaf040. doi: 10.1093/gigascience/giaf040 (PMC12087454; doi:10.1093/gigascience/giaf040)
Supplement: giaf040_Supplemental_Files [file giaf040_supplemental_files.zip › Additional_File_2_Table_S4.csv]

Table S4: Base composition of ASm6A sites in input and IP samples analyzed by Sanger sequencing
chr	Site	IP_total_reads_merip-seq	input_total_reads_merip-seq	T_input	G_input	C_input	A_input	T_ip	G_ip	C_ip	A_ip	Input_ratio	IP_ratio	odds_ratio	qvalue_M6Allele	qvalue_ASPRIN	qvalue_CAOS
chr11	319761	258	163	99	1	0	0	92	1	5	2	99	92	1.0761	1	5.10E-05	2.60E-95
chr2	28800226	47	42	1	0	99	0	1	1	98	0	99	98	1.0102	1	1	1
chr6	30723713	1282	1628	0	0	0	100	0	0	0	100	0	0	1.0000	2.20E-04	1	0
chr6	31271337	323	109	2	83	0	15	0	86	0	14	5.533	6.143	1.1102	1	1	0
chr12	53028118	1173	842	51	0	49	0	53	0	47	0	1.041	1.128	1.0834	1	0	1
chr20	58910965	1107	1632	1	39	2	58	0	45	4	51	1.487	1.133	1.3122	2.15E-04	0	0
chr20	63494946	1398	115	0	72	0	28	0	37	0	63	2.571	0.587	4.3784	0.99382	0.936514	0.820431182
chr19	582927	486	483	27	3	0	70	25	4	2	69	2.593	2.76	1.0646	1	0	1
chr17	68043234	780	347	1	57	0	41	0	64	0	36	1.39	1.778	1.2788	1	0	1
chr17	68531693	434	163	45	0	55	0	48	0	52	0	1.222	1.083	1.1282	1	0	0
chr12	118145169	246	171	2	1	0	97	4	3	0	93	48.5	23.25	2.0860	0.001563035	0.021502	1
chr7	127591334	421	216	1	43	54	2	2	47	49	2	1.256	1.043	1.2046	1	0	1
chr9	128694015	317	558	0	0	0	100	3	1	1	95	0	0	1.0000	1	0	1
chr7	156683695	236	50	56	0	44	0	66	0	34	0	1.273	1.941	1.5252	0.001567564	0.046561	8.46E-14
chr17	1345381	471	613	100	0	0	0	100	0	0	0	0	0	1.0000	1	0	1
chr19	3979844	3354	2996	37	0	63	0	32	0	68	0	1.703	2.125	1.2480	2.20E-04	0	0
chr19	3982933	3026	1203	0	35	0	65	0	48	0	52	1.857	1.083	1.7143	2.20E-04	0	0
chr7	6466270	366	358	2	54	0	44	2	51	0	47	1.227	1.085	1.1310	1	0	1
chr12	6536792	5	27	1	1	97	1	1	1	96	2	97	96	1.0000	1	1	1
chr3	9806538	163	161	26	0	7	66	31	0	5	64	2.538	2.065	1.2296	1	1	1
