# Supplementary material for: M6Allele: a toolkit for detection of allele-specific RNA N6-methyladenosine modifications
Source: Gigascience. 2025 May 19;14:giaf040. doi: 10.1093/gigascience/giaf040 (PMC12087454; doi:10.1093/gigascience/giaf040)
Supplement: giaf040_Supplemental_Files [file giaf040_supplemental_files.zip › Additional_File_2_Table_S5.csv]

Table S5. Identification of ASE events in pulmonary fibrosis dataset through single-sample analysis using M6Allele
		non fibrotic lung						fibrotic lung
geneId	geneName	c1_q-value	c1_MajorAlleleFrequency	c3_q-value	c3_MajorAlleleFrequency	c4_q-value	c4_MajorAlleleFrequency	hjp_q-value	hjp_MajorAlleleFrequency	slf_q-value	slf_MajorAlleleFrequency	wcjls_q-value	wcjls_MajorAlleleFrequency
ENSG00000253998	IGKV2-29	0.004825016	0.867129189	0.005242338	0.807436247	0.006437512	0.725219354	-	-	0.003906244	0.904058087	0.002693188	0.885359234
ENSG00000251546	IGKV1D-39	0.008871904	0.709614075	0.021201255	0.612582251	0.011562524	0.663845631	0.003911972	0.892886229	0.003906244	0.845775399	0.002693188	0.891088969
ENSG00000244116	IGKV2-28	0.004825016	0.797807765	0.006058601	0.761647428	-	-	0.003911972	0.88842489	0.003906244	0.88719325	0.002693188	0.902677081
ENSG00000242076	IGKV1-33	0.004825016	0.791462998	0.006616869	0.711125851	-	-	0.003911972	0.896164367	0.003906244	0.873188781	0.002693188	0.889278384
ENSG00000158710	TAGLN2	0.004825016	0.786782279	-	-	0.00719048	0.712153582	0.016343768	0.623841114	0.00424149	0.812807411	0.002693188	0.915060008
ENSG00000189143	CLDN4	-	-	-	-	-	-	0.003911972	0.946092687	-	-	0.002693188	0.96396621
ENSG00000185303	SFTPA2	0.004825016	0.940492254	0.005405403	0.775659316	0.005913061	0.777121889	0.00529354	0.75787247	0.004755167	0.780963054	0.002693188	0.974106762
ENSG00000136830	FAM129B	-	-	0.00794324	0.686014277	0.005888546	0.898508487	-	-	-	-	0.002693188	0.937329504
ENSG00000086062	B4GALT1	-	-	0.017469033	0.623958975	0.022484952	0.606947012	0.019066116	0.613141543	0.03384851	0.590600695	0.002693188	0.905889568
ENSG00000182149	IST1	0.027519783	0.596999223	-	-	-	-	0.005179029	0.804409291	0.039924717	0.582618192	0.002693188	0.909724562
ENSG00000253451	IGLV2-28	0.010271685	0.685246923	0.005242338	0.886021956	-	-	0.005179029	0.794118304	0.012153643	0.658456543	0.002693188	0.898194742
ENSG00000110092	CCND1	-	-	-	-	0.016211717	0.628765364	-	-	-	-	0.002693188	0.920912067
ENSG00000204580	DDR1	0.026364294	0.598940423	0.017469033	0.626217114	0.013158192	0.649253132	-	-	0.030399913	0.596239921	0.002693188	0.972145984
ENSG00000177106	EPS8L2	0.036020952	0.586663345	-	-	-	-	0.041303607	0.579313605	-	-	0.002693188	0.960526223
ENSG00000179914	ITLN1	-	-	-	-	0.038942327	0.582756164	-	-	-	-	0.002693188	0.959845414
ENSG00000162522	KIAA1522	-	-	-	-	-	-	-	-	-	-	0.002693188	0.956447538
ENSG00000182934	SRPRA	0.020520031	0.614842448	0.040803696	0.58136827	-	-	-	-	-	-	0.002693188	0.936986908
ENSG00000237550	RPL9P9	-	-	0.005242338	0.891627207	-	-	0.003911972	0.901215447	0.003906244	0.904787185	0.002693188	0.925244608
ENSG00000277443	MARCKS	0.004825016	0.806263302	0.005242338	0.794589946	0.005913061	0.767280351	0.005179029	0.785943409	0.003906244	0.93176432	0.002826493	0.870843088
ENSG00000102265	TIMP1	-	-	-	-	0.005888546	0.982875836	-	-	0.016000215	0.635125742	0.002826493	0.861857389
ENSG00000134287	ARF3	0.009880777	0.692526251	0.005242338	0.821456075	-	-	0.008609454	0.686070809	0.013474271	0.648341623	0.002826493	0.860172642
ENSG00000242371	IGKV1-39	0.003410923	0.86505345	0.003175337	0.863779447	0.003731067	0.886880067	0.003161647	0.898416857	0.003883303	0.887982209	0.002836489	0.902873816
ENSG00000211666	IGLV2-14	0.003302208	0.89362296	0.003175337	0.895273318	0.003731067	0.878256838	0.003161647	0.887063156	0.003883303	0.8870654	0.002836489	0.906560987
ENSG00000211959	IGHV4-39	0.003302208	0.890934338	0.003175337	0.840978916	0.00434975	0.791085012	0.003161647	0.891176729	0.003883303	0.89684723	0.002836489	0.902539533
ENSG00000211668	IGLV2-11	0.003410923	0.8605825	0.003197275	0.832849602	0.011581511	0.678403656	0.003161647	0.900475744	0.003883303	0.894778976	0.002836489	0.885264337
ENSG00000211966	IGHV5-51	0.003302208	0.892393106	0.003175337	0.877685648	0.006510703	0.740497073	0.003161647	0.899186752	0.003883303	0.892758136	0.002836489	0.891030567
ENSG00000243466	IGKV1-5	0.003302208	0.904030009	0.003175337	0.893639828	0.003731067	0.882159042	0.003161647	0.882597261	0.003883303	0.903830223	0.002836489	0.89316216
ENSG00000241351	IGKV3-11	0.003302208	0.892801978	0.003175337	0.909526324	0.004021913	0.84774484	0.003161647	0.903846946	0.003883303	0.905121145	0.002836489	0.912852414
ENSG00000243238	IGKV2-30	0.003410923	0.864822713	0.003175337	0.906265731	0.004021913	0.85087384	0.003161647	0.908629604	0.003883303	0.896513687	0.002836489	0.885807396
ENSG00000211890	IGHA2	0.003611751	0.816198975	0.004456293	0.771580479	0.004264907	0.805587903	0.003161647	0.837437899	0.004670556	0.798075765	0.002836489	0.912120956
ENSG00000206585	RNVU1-7	0.003302208	0.894252751	0.003175337	0.876008253	0.003731067	0.921890839	0.003161647	0.896518813	0.003883303	0.882386659	0.002836489	0.90908938
ENSG00000240869	RN7SL128P	0.003302208	0.921332124	0.003428892	0.820494533	0.004021913	0.86511553	0.003161647	0.865314614	0.003883303	0.922867089	0.002836489	0.911586589
ENSG00000203930	LINC00632	0.003302208	0.942645412	0.003175337	0.928332653	0.003731067	0.932613029	0.003161647	0.941765208	0.003883303	0.931729741	0.002836489	0.947069256
ENSG00000224114	AL591846.1	0.003410923	0.837580459	0.003175337	0.928740965	0.003731067	0.947352446	0.003161647	0.856902491	0.003883303	0.855764673	0.002836489	0.918586716
ENSG00000281181	FP236383.3	0.003302208	0.90072329	0.003175337	0.971030943	0.003731067	0.912207411	0.003161647	0.882562196	0.003883303	0.886599059	0.002836489	0.883119224
ENSG00000240040	AC244205.1	0.003302208	0.961106381	0.003175337	0.939321151	0.003731067	0.917341453	0.003161647	0.902097562	0.003883303	0.920894124	0.002836489	0.912710974
ENSG00000222038	POTEJ	-	-	-	-	-	-	-	-	-	-	0.002836489	0.896914903
ENSG00000207175	RNU1-67P	0.00583934	0.761625884	-	-	-	-	-	-	0.017487356	0.659411086	0.002836489	0.893334925
ENSG00000170373	CST1	-	-	-	-	-	-	-	-	0.009881296	0.706614275	0.002836489	0.927043822
ENSG00000201793	RN7SKP9	0.003302208	0.895480948	0.003175337	0.908949939	0.004264907	0.818046218	0.003211013	0.8238976	0.003883303	0.927569404	0.002836489	0.925221169
ENSG00000265735	RN7SL5P	-	-	0.003175337	0.83820758	-	-	-	-	0.007363967	0.740968093	0.002836489	0.920748224
ENSG00000200783	RN7SKP180	0.003302208	0.960830217	0.003175337	0.943214919	0.003731067	0.947529289	0.003201314	0.833568502	-	-	0.002836489	0.910832854
ENSG00000267607	AC011511.5	-	-	-	-	0.003731067	0.922491541	-	-	-	-	0.002836489	0.898861699
ENSG00000253818	IGLV1-41	-	-	0.01873451	0.642206091	-	-	0.003161647	0.878449172	0.003883303	0.853763532	0.002836489	0.893869752
ENSG00000227028	SLC8A1-AS1	0.018602292	0.650185411	-	-	-	-	-	-	0.033730747	0.614497376	0.002854579	0.877897794
ENSG00000166913	YWHAB	0.004825016	0.891787073	-	-	0.005888546	0.891193741	-	-	0.00424149	0.818618286	0.002892296	0.851907255
ENSG00000182952	HMGN4	0.013754403	0.651934084	-	-	-	-	-	-	0.006076671	0.73983532	0.002903031	0.846294219
ENSG00000242534	IGKV2D-28	-	-	-	-	-	-	0.003161647	0.859510179	0.003936039	0.842133764	0.003093769	0.865223538
ENSG00000211676	IGLJ2	0.003302208	0.89225387	0.003175337	0.839489951	0.003731067	0.908630805	0.003161647	0.838442687	0.003883303	0.850737561	0.003180649	0.858393742
ENSG00000168878	SFTPB	0.004825016	0.821893861	0.009595628	0.671426175	0.005888546	0.917187323	0.019066116	0.61270453	-	-	0.003237691	0.82919389
ENSG00000013588	GPRC5A	0.003611751	0.814525161	0.003175337	0.858214255	0.004021913	0.853295971	0.003161647	0.842238689	0.015216258	0.671632816	0.003323594	0.850208274
ENSG00000242766	IGKV1D-17	0.018425451	0.626587827	0.00662978	0.709568357	-	-	0.00529354	0.758871602	0.003906244	0.888655386	0.00336332	0.815074071
ENSG00000132669	RIN2	-	-	-	-	-	-	-	-	-	-	0.00336332	0.813327604
ENSG00000256683	ZNF350	0.03883464	0.583827972	0.033005839	0.590100371	-	-	-	-	-	-	0.00336332	0.812499352
ENSG00000265185	SNORD3B-1	0.005607564	0.765747804	0.006058601	0.753694956	0.005913061	0.773109315	0.007768486	0.702516545	0.01394269	0.644587758	0.003380731	0.808195058
ENSG00000211674	IGLJ1	0.003410923	0.831510219	0.003175337	0.838866007	0.003731067	0.897686133	0.003211013	0.826033463	0.00395988	0.838158502	0.003401635	0.842078621
ENSG00000273112	AL590385.2	-	-	0.005898287	0.742345058	-	-	-	-	0.014216469	0.680177884	0.003401635	0.84093047
ENSG00000262074	SNORD3B-2	0.011785649	0.670519307	-	-	0.006437512	0.730896823	0.003911972	0.955718247	0.012153643	0.657175063	0.003429939	0.803137814
ENSG00000239899	RN7SL674P	0.003410923	0.851289912	0.003175337	0.836630607	0.004264907	0.823336866	0.00364098	0.800659587	0.003883303	0.875896477	0.003507292	0.834734886
ENSG00000211678	IGLJ3	0.003302208	0.904176939	0.003175337	0.878958213	0.003731067	0.879698011	0.003161647	0.85368961	0.003883303	0.861171578	0.003521199	0.831248941
ENSG00000239975	IGKV1D-33	0.010346656	0.695797172	-	-	-	-	0.003161647	0.867845622	0.004515662	0.815545185	0.003537961	0.82459387
ENSG00000239528	RPS14P8	-	-	0.007014806	0.726096019	-	-	0.003161647	0.854604559	-	-	0.003537961	0.819526455
ENSG00000259001	AL355075.4	0.003410923	0.828707124	0.003175337	0.858275326	0.003731067	0.902659244	0.003161647	0.882054388	0.003883303	0.873300101	0.003537961	0.821103129
ENSG00000256249	AC026333.3	-	-	0.010197639	0.683790888	0.004264907	0.803410861	-	-	-	-	0.003537961	0.823271864
ENSG00000120549	KIAA1217	0.021058405	0.613050072	-	-	-	-	-	-	-	-	0.003922154	0.786563483
ENSG00000122545	7-Sep	-	-	0.005242338	0.93886033	-	-	-	-	-	-	0.003922154	0.783475293
ENSG00000162512	SDC3	-	-	0.048540453	0.575662924	-	-	0.019066116	0.612926021	0.011284099	0.664858572	0.003975451	0.779020475
ENSG00000104518	GSDMD	0.04732154	0.577045228	-	-	-	-	0.004206499	0.853733555	-	-	0.003975451	0.774718754
ENSG00000197343	ZNF655	0.004825016	0.843468543	0.005242338	0.810549713	0.005913061	0.791414533	0.004206499	0.854597621	0.006076671	0.7360102	0.003975451	0.773625703
ENSG00000140575	IQGAP1	0.015138532	0.645531986	0.010173935	0.664069091	0.008615926	0.687043787	0.017563001	0.61808786	-	-	0.004094326	0.768334834
ENSG00000133818	RRAS2	-	-	0.012800061	0.646202112	-	-	-	-	-	-	0.004136669	0.764909371
ENSG00000158769	F11R	0.004825016	0.804786702	0.005405403	0.776077563	0.005913061	0.787676345	0.005283511	0.765729343	0.004516195	0.79779177	0.004180428	0.758074457
ENSG00000218283	MORF4L1P1	0.004825016	0.859595146	0.005242338	0.840901933	0.005888546	0.892239787	0.005134312	0.813916577	0.009710429	0.678580084	0.004180428	0.757014394
ENSG00000072134	EPN2	0.017615146	0.63393381	0.039355718	0.582975622	0.00765314	0.703487006	-	-	-	-	0.004180428	0.760102509
ENSG00000211942	IGHV3-13	0.02372828	0.635069572	-	-	-	-	0.003802987	0.795136767	0.004515662	0.819115983	0.004448969	0.794383406
ENSG00000255398	HCAR3	-	-	0.008937155	0.702248609	0.004264907	0.803397863	-	-	-	-	0.004448969	0.795884621
ENSG00000120675	DNAJC15	-	-	-	-	0.005913061	0.807610499	-	-	0.007019472	0.721267836	0.004654934	0.744750851
ENSG00000076944	STXBP2	0.019168097	0.620561281	-	-	0.008615926	0.68814792	-	-	0.035680159	0.587803981	0.004654934	0.741566493
ENSG00000132849	PATJ	0.042718097	0.58020637	0.018760137	0.619377649	-	-	-	-	-	-	0.004654934	0.739987771
ENSG00000050327	ARHGEF5	0.005141218	0.776912166	0.007665933	0.697037844	0.006640745	0.721186024	0.013789875	0.638901433	0.00400708	0.836364119	0.004654934	0.741471881
ENSG00000267360	AC012309.1	-	-	-	-	-	-	-	-	-	-	0.00475727	0.786494416
ENSG00000278857	IGKV1D-12	-	-	-	-	-	-	0.004269047	0.778958467	0.00656009	0.759003392	0.005056974	0.771469084
ENSG00000270149	AL591806.3	0.003611751	0.812127746	0.003579333	0.811275151	0.004630764	0.783938845	0.003993694	0.786007649	0.004515662	0.810043499	0.005056974	0.778826648
ENSG00000263934	SNORD3A	0.0060263	0.757415188	0.003175337	0.990117261	0.014887424	0.66161942	0.003161647	0.973676136	0.006871346	0.750545726	0.005056974	0.773463238
ENSG00000185567	AHNAK2	-	-	-	-	0.007646943	0.716904031	-	-	0.022869291	0.637000444	0.005056974	0.771782077
ENSG00000185499	MUC1	0.003931231	0.802276365	0.00366591	0.793299252	0.009230229	0.700255567	-	-	0.008207755	0.730548227	0.005056974	0.773315103
ENSG00000148411	NACC2	0.011785649	0.6649153	0.016624797	0.630058113	0.016211717	0.628338325	-	-	-	-	0.005074399	0.724991048
ENSG00000066405	CLDN18	0.009567531	0.69899463	0.006058601	0.745682829	0.005888546	0.90127326	0.005523569	0.75109189	-	-	0.005074399	0.727713986
ENSG00000127399	LRRC61	-	-	-	-	-	-	-	-	-	-	0.005074399	0.725895448
ENSG00000197971	MBP	0.049221275	0.575565475	0.027127215	0.59838543	-	-	-	-	0.039924717	0.582644162	0.005074399	0.723953391
ENSG00000204740	MALRD1	-	-	0.022283122	0.609885969	-	-	-	-	-	-	0.005074399	0.730193259
ENSG00000166961	MS4A15	0.018422368	0.627851883	0.00660997	0.722355756	-	-	-	-	-	-	0.005074399	0.723208492
ENSG00000282122	IGHV7-4-1	0.005532665	0.890692744	-	-	-	-	0.006249003	0.901043608	0.005777626	0.897950738	0.005210657	0.889460545
ENSG00000211900	IGHJ6	0.00623769	0.857850761	0.006491445	0.90461343	0.00659722	0.893060178	0.006249003	0.908388274	0.005777626	0.908397987	0.005210657	0.934315435
ENSG00000283029	AL139099.4	0.005532665	0.904307249	0.006491445	0.913725379	0.00659722	0.913334853	0.006249003	0.894178156	0.005777626	0.912845922	0.005210657	0.909417056
ENSG00000242472	IGHJ5	0.005532665	0.933937976	0.006491445	0.921039411	0.00870671	0.809099284	0.006249003	0.925331501	0.005777626	0.908485055	0.005210657	0.925205368
ENSG00000276168	RN7SL1	0.005532665	0.904282996	0.006491445	0.916701924	0.00659722	0.916370468	0.006249003	0.901116846	0.005777626	0.917107919	0.005210657	0.91054842
ENSG00000211595	IGKJ3	0.005532665	0.895988606	0.006491445	0.90179731	-	-	0.006249003	0.890169955	0.005777626	0.906896421	0.005210657	0.927579366
ENSG00000211597	IGKJ1	0.005532665	0.946057903	0.006491445	0.922471896	0.00659722	0.941372732	0.006249003	0.913283122	0.005777626	0.929541971	0.005210657	0.929873423
ENSG00000211596	IGKJ2	0.005532665	0.961108016	0.006491445	0.939314903	0.00659722	0.91734484	0.006249003	0.902107364	0.005777626	0.920860361	0.005210657	0.912701448
ENSG00000240821	RPL9P25	0.005532665	0.905800125	-	-	-	-	-	-	-	-	0.005210657	0.900326936
ENSG00000240041	IGHJ4	0.005532665	0.93067337	0.006491445	0.923763126	0.00659722	0.914825204	0.006249003	0.923321922	0.005777626	0.925678291	0.005210657	0.903631677
ENSG00000283293	RN7SK	0.005532665	0.894205269	0.006491445	0.892054095	0.00659722	0.914586015	0.006249003	0.862981734	0.005777626	0.916044117	0.005210657	0.886232191
ENSG00000184258	CDR1	0.005532665	0.926945406	0.006491445	0.928330049	0.00659722	0.932607665	0.006249003	0.942679749	0.005777626	0.928367604	0.005210657	0.948714628
ENSG00000211594	IGKJ4	0.005532665	0.935323995	0.006491445	0.913256206	0.00659722	0.909552702	0.006249003	0.931418869	0.005777626	0.932626663	0.005210657	0.936220756
ENSG00000260682	RN7SKP176	0.005532665	0.921173186	0.00987925	0.811240554	0.00659722	0.897332654	0.006249003	0.861672563	0.005777626	0.924731991	0.005210657	0.886393715
ENSG00000201358	RN7SKP193	0.006380981	0.830547566	0.011730012	0.784588337	-	-	-	-	-	-	0.005210657	0.909743374
ENSG00000230021	AL669831.3	-	-	-	-	-	-	-	-	-	-	0.005210657	0.988457162
ENSG00000148671	ADIRF	0.005532665	0.997439703	-	-	0.00659722	0.98807029	-	-	0.025300702	0.680281581	0.005210657	0.97821931
ENSG00000130723	PRRC2B	-	-	-	-	-	-	-	-	0.005777626	0.879468437	0.005210657	0.974210177
ENSG00000285901	AC008012.1	0.005532665	0.956267359	-	-	0.027659622	0.656897717	-	-	0.005777626	0.883228508	0.005210657	0.952651638
ENSG00000284049	MIR650	-	-	-	-	-	-	0.006249003	0.927844826	0.005777626	0.927188844	0.005210657	0.95143344
ENSG00000211675	IGLC1	-	-	-	-	0.00659722	0.917388962	-	-	-	-	0.005210657	0.939781047
ENSG00000171570	RAB4B-EGLN2	-	-	-	-	-	-	-	-	-	-	0.005210657	0.932706271
ENSG00000257386	AC025257.1	-	-	-	-	-	-	0.006249003	0.967511697	-	-	0.005210657	0.933167142
ENSG00000204196	RPL12P16	0.005532665	0.915412843	0.006491445	0.885850582	0.012913798	0.749741365	0.006414912	0.838653349	0.005777626	0.906637503	0.005210657	0.900646904
ENSG00000242735	RPSAP26	-	-	-	-	0.012913798	0.751165861	-	-	-	-	0.005446264	0.868466476
ENSG00000200243	RN7SKP79	0.005744543	0.882412542	-	-	0.00659722	0.911851152	0.006249003	0.886726172	0.007068679	0.841629419	0.005446264	0.872659542
ENSG00000279009	AC005943.2	-	-	-	-	-	-	-	-	0.026470007	0.674741909	0.005446264	0.868614359
ENSG00000211964	IGHV3-48	0.011398975	0.731551946	0.010365503	0.799006418	0.01168538	0.738966171	0.006925147	0.884217454	0.007604055	0.903090599	0.00557035	0.904964851
ENSG00000211949	IGHV3-23	0.008794259	0.903254293	0.010039484	0.866017769	0.011316567	0.758635406	0.006925147	0.899307843	0.007604055	0.901954918	0.00557035	0.894068687
ENSG00000243290	IGKV1-12	0.008794259	0.838715506	0.011357157	0.754077933	0.021761814	0.638157223	0.006925147	0.898753889	0.007604055	0.885670531	0.00557035	0.89579208
ENSG00000280411	IGHV1-69D	0.008794259	0.809775075	-	-	-	-	0.006925147	0.87853704	0.009300909	0.785091038	0.00557035	0.896842148
ENSG00000211937	IGHV2-5	0.008794259	0.901493975	0.01334245	0.716776345	0.021620605	0.638914291	0.006925147	0.906527553	0.007604055	0.910648787	0.00557035	0.913833429
ENSG00000211938	IGHV3-7	0.008794259	0.892202239	0.010039484	0.844605549	0.011087483	0.772554273	0.006925147	0.887006849	0.007604055	0.879744992	0.00557035	0.902130745
ENSG00000211945	IGHV1-18	0.008794259	0.89903778	0.010039484	0.843472461	0.014052391	0.696520049	0.006925147	0.901558085	0.007604055	0.884493365	0.00557035	0.896820324
ENSG00000240864	IGKV1-16	0.008794259	0.818219792	0.010039484	0.836507798	0.0119097	0.734501605	0.006925147	0.884005236	0.007604055	0.885955378	0.00557035	0.90437162
ENSG00000211598	IGKV4-1	0.008794259	0.910443668	0.010039484	0.902456705	0.010735853	0.890346624	0.006925147	0.911488776	0.007604055	0.912400349	0.00557035	0.912608436
ENSG00000224373	IGHV4-59	0.008794259	0.856943333	0.010039484	0.895256271	0.010735853	0.866288496	0.006925147	0.898439743	0.007604055	0.880795322	0.00557035	0.89908557
ENSG00000211947	IGHV3-21	0.008794259	0.883432427	0.010039484	0.853622728	-	-	0.006925147	0.89973087	0.007604055	0.897054129	0.00557035	0.896296994
ENSG00000211962	IGHV1-46	0.008794259	0.808088255	0.010039484	0.850376556	0.011316567	0.746822024	0.006925147	0.886487242	0.007604055	0.882597504	0.00557035	0.890237253
ENSG00000211955	IGHV3-33	0.008794259	0.861066695	0.010039484	0.855664151	0.011316567	0.753082544	0.006925147	0.88591764	0.007604055	0.887260455	0.00557035	0.888098205
ENSG00000232216	IGHV3-43	0.009334129	0.786735139	0.013510593	0.711352858	0.011403104	0.742463067	0.007168608	0.847116451	0.007604055	0.870949928	0.00557035	0.862620668
ENSG00000211662	IGLV3-21	0.008794259	0.89404995	0.010039484	0.88730666	0.010735853	0.841032625	0.006925147	0.902387953	0.007604055	0.899788588	0.00557035	0.877664143
ENSG00000244437	IGKV3-15	0.008794259	0.901654804	0.010039484	0.897963983	0.010735853	0.894235756	0.006925147	0.905430166	0.007604055	0.913997719	0.00557035	0.905057904
ENSG00000211638	IGLV8-61	0.008794259	0.859537909	0.010102734	0.807489131	0.010735853	0.807215003	-	-	0.007604055	0.868444165	0.00557035	0.893851769
ENSG00000211965	IGHV3-49	0.020027009	0.651129506	0.010694972	0.769881372	-	-	0.006925147	0.861213057	0.007604055	0.901064286	0.00557035	0.897240483
ENSG00000270550	IGHV3-30	0.008794259	0.884213561	0.010039484	0.87366956	0.011026858	0.786857898	0.006925147	0.887440877	0.007604055	0.871775827	0.00557035	0.885165173
ENSG00000211644	IGLV1-51	0.008794259	0.891309367	0.010039484	0.829567361	0.013177713	0.711157289	0.006925147	0.904686451	0.007604055	0.888596731	0.00557035	0.892425079
ENSG00000211935	IGHV1-3	0.008794259	0.867204431	0.018089726	0.666586536	0.013854462	0.700694374	0.006925147	0.869045449	0.007604055	0.877485706	0.00557035	0.872540714
ENSG00000211673	IGLV3-1	0.008794259	0.893786927	0.010039484	0.872598701	0.011917308	0.73231332	0.006925147	0.896214956	0.007604055	0.901727128	0.00557035	0.899605241
ENSG00000211640	IGLV6-57	0.008794259	0.860738385	0.010694972	0.774541809	0.012752239	0.716008809	0.006925147	0.903746411	0.007604055	0.894458133	0.00557035	0.862019255
ENSG00000211648	IGLV1-47	0.008794259	0.888876754	0.010039484	0.83912054	0.011316567	0.747184682	0.006925147	0.907543984	0.007604055	0.90090664	0.00557035	0.908749133
ENSG00000241755	IGKV1-9	0.008794259	0.874548045	0.01022633	0.805064402	0.011316567	0.767620274	0.006925147	0.90692919	0.007604055	0.892579971	0.00557035	0.898601768
ENSG00000211660	IGLV2-23	0.008794259	0.907202796	0.010039484	0.887679947	0.010735853	0.805166297	0.006925147	0.906946651	0.007604055	0.896529902	0.00557035	0.896581083
ENSG00000224650	IGHV3-74	0.008881687	0.806076323	0.010039484	0.851421214	0.034245046	0.602334089	0.006925147	0.86756156	0.007604055	0.888461974	0.00557035	0.885330739
ENSG00000211670	IGLV3-9	-	-	-	-	-	-	0.014089187	0.677973342	0.007809778	0.829683978	0.00557035	0.864165048
ENSG00000278196	IGLV2-8	0.008794259	0.873808462	0.010039484	0.833023116	0.011026858	0.782136062	0.006925147	0.90241858	0.007604055	0.910599621	0.00557035	0.892748832
ENSG00000239855	IGKV1-6	0.011991616	0.719432852	0.010359182	0.802592895	0.045769307	0.587508904	0.006925147	0.886009375	0.007604055	0.901344937	0.00557035	0.879865676
ENSG00000211653	IGLV1-40	0.008794259	0.896916471	0.010039484	0.864723857	0.011316567	0.752312283	0.006925147	0.912957965	0.007604055	0.91066577	0.00557035	0.900169858
ENSG00000240382	IGKV1-17	0.008794259	0.871756439	0.014529997	0.70191692	0.023731923	0.629317419	0.006925147	0.890630311	0.007604055	0.89074406	0.00557035	0.887228177
ENSG00000211651	IGLV1-44	0.008794259	0.905336359	0.010039484	0.845560344	0.011316567	0.767035075	0.006925147	0.906207135	0.007604055	0.905210471	0.00557035	0.879691631
ENSG00000211943	IGHV3-15	0.008794259	0.896340413	0.010039484	0.840116581	0.011316567	0.758370456	0.006925147	0.897745905	0.007604055	0.907414075	0.00557035	0.910307588
ENSG00000241294	IGKV2-24	0.011398975	0.7282741	0.01567139	0.690217969	-	-	0.006925147	0.890085412	0.007604055	0.879426171	0.00557035	0.887027806
ENSG00000211941	IGHV3-11	0.009308576	0.788950785	0.010039484	0.835353588	0.011316567	0.749905217	0.006925147	0.88829732	0.007604055	0.88704445	0.00557035	0.872676485
ENSG00000276775	IGHV4-4	0.010965426	0.740452757	0.017371291	0.671332017	-	-	0.007266974	0.827784778	0.007604055	0.884936588	0.00557035	0.873981017
ENSG00000244575	IGKV1-27	0.008794259	0.810248178	0.010975125	0.760975011	-	-	0.006925147	0.9007009	0.007604055	0.900727393	0.00557035	0.890427138
ENSG00000211637	IGLV4-69	0.009340922	0.784682986	0.033208219	0.609847435	-	-	0.006925147	0.865953916	0.007604055	0.848722959	0.00557035	0.897733325
ENSG00000211663	IGLV3-19	0.008794259	0.882363962	0.010039484	0.856298932	0.010735853	0.808785942	0.006925147	0.884636382	0.007604055	0.857824148	0.00557035	0.914346398
ENSG00000211956	IGHV4-34	0.008794259	0.835411308	0.010513129	0.783320362	-	-	0.006925147	0.885206762	0.007604055	0.88112558	0.00557035	0.867666498
ENSG00000211967	IGHV3-53	0.010965426	0.741496468	0.014773912	0.697714651	-	-	0.006925147	0.859689923	0.007604055	0.845455071	0.00557035	0.863032348
ENSG00000224041	IGKV3D-15	0.019177112	0.655176753	-	-	0.020936949	0.64531071	0.006925147	0.875398505	0.007986652	0.812823502	0.00557035	0.866341073
ENSG00000211659	IGLV3-25	0.008794259	0.890612502	0.010039484	0.891308636	0.011087483	0.776686746	0.006925147	0.903597202	0.007604055	0.876377473	0.00557035	0.902912861
ENSG00000211632	IGKV3D-11	0.011523497	0.726242024	0.015677599	0.686173218	-	-	0.006925147	0.859822539	0.007604055	0.852000933	0.00557035	0.867517425
ENSG00000225698	IGHV3-72	0.019177112	0.654798582	0.014529997	0.702206872	-	-	0.006925147	0.869079988	0.007604055	0.871143543	0.00557035	0.891222443
ENSG00000232629	HLA-DQB2	0.008794259	0.841124926	0.013510593	0.712274366	0.010735853	0.823799335	0.007103314	0.855224898	0.008146354	0.809343901	0.00557035	0.869933868
ENSG00000211933	IGHV6-1	-	-	-	-	-	-	0.006925147	0.882447962	0.009494241	0.770108622	0.00557035	0.902859408
ENSG00000254395	IGHV4-55	-	-	-	-	-	-	0.007157173	0.850362627	0.007604055	0.837722879	0.00557035	0.872721819
ENSG00000242887	IGHJ3	0.008794259	0.914174642	0.010039484	0.879678482	0.019966658	0.649230709	0.006925147	0.908327563	0.007604055	0.901285544	0.00557035	0.914476078
ENSG00000211905	IGHJ1	-	-	-	-	-	-	0.006925147	0.898176906	0.007604055	0.881508149	0.00557035	0.90829601
ENSG00000122852	SFTPA1	0.013241028	0.703077142	0.011269133	0.756351268	0.010735853	0.900455097	0.007266974	0.826853365	0.00998571	0.764239952	0.00557035	0.983421255
ENSG00000211892	IGHG4	0.008794259	0.812984475	0.010694972	0.770629434	0.011026858	0.783243972	0.010246875	0.742946996	0.007604055	0.839677215	0.00557035	0.962660774
ENSG00000244731	C4A	0.008794259	0.843261812	-	-	0.014052391	0.698768672	0.013553951	0.685377104	0.007604055	0.891764848	0.00557035	0.886027889
ENSG00000184260	HIST2H2AC	0.008794259	0.903378762	0.010039484	0.945895569	0.010735853	0.882724722	0.006925147	0.889413511	0.007986652	0.81236789	0.00557035	0.873131154
ENSG00000211904	IGHJ2	0.008794259	0.875875148	0.010039484	0.84626908	-	-	0.006925147	0.924414053	0.007604055	0.934676703	0.00557035	0.921361129
ENSG00000211684	IGLJ7	-	-	-	-	-	-	-	-	0.007986652	0.821122562	0.00557035	0.863530059
ENSG00000211897	IGHG3	0.009849381	0.774475425	0.010039484	0.811713233	0.011026858	0.785316444	0.007266974	0.828478126	0.007604055	0.852120947	0.00557035	0.865968229
ENSG00000211682	IGLJ6	0.010517123	0.754744676	-	-	-	-	0.007266974	0.815615896	0.007604055	0.876359104	0.00557035	0.86552582
ENSG00000226396	AL031727.1	0.010808813	0.750073134	0.010039484	0.859530854	-	-	0.010670594	0.734756838	-	-	0.00557035	0.891917633
ENSG00000112096	SOD2	0.009849381	0.771056853	0.010365503	0.786299816	0.019010767	0.653428117	0.006925147	0.89607389	0.007604055	0.928046372	0.00557035	0.895440196
ENSG00000201428	RN7SKP71	0.008794259	0.936635845	0.010039484	0.969533039	0.010735853	0.966432024	0.006925147	0.952979245	0.007604055	0.90201601	0.00557035	0.93084912
ENSG00000196205	EEF1A1P5	0.008794259	0.949158653	0.010039484	0.969009109	0.010735853	0.95867526	0.006925147	0.957638065	0.007604055	0.962584242	0.00557035	0.958654717
ENSG00000130775	THEMIS2	-	-	-	-	-	-	-	-	0.029822713	0.612183439	0.00557035	0.866765708
ENSG00000151914	DST	-	-	0.048826339	0.588006574	-	-	-	-	-	-	0.00557035	0.875202633
ENSG00000157765	SLC34A2	-	-	0.025685075	0.631294853	0.010735853	0.906434541	-	-	0.007604055	0.93583565	0.00557035	0.965185179
ENSG00000127528	KLF2	-	-	-	-	-	-	-	-	-	-	0.00557035	0.921978901
ENSG00000145632	PLK2	0.021957981	0.643203284	-	-	0.024484631	0.626877889	0.026353268	0.618839456	-	-	0.00557035	0.957611259
ENSG00000200488	RN7SKP203	0.008794259	0.961400263	0.010039484	0.944356835	0.010735853	0.964910266	0.006925147	0.955047541	0.007604055	0.95790611	0.00557035	0.916569857
ENSG00000173638	SLC19A1	-	-	-	-	-	-	-	-	0.007604055	0.839762843	0.00557035	0.945904629
ENSG00000228232	GAPDHP1	-	-	-	-	-	-	-	-	-	-	0.00557035	0.890626033
ENSG00000020181	ADGRA2	-	-	-	-	0.020975698	0.643823892	-	-	0.040712028	0.592664954	0.00557035	0.86721565
ENSG00000142507	PSMB6	-	-	-	-	-	-	0.024233836	0.624205738	-	-	0.00557035	0.979042454
ENSG00000272734	ADIRF-AS1	0.008794259	0.997439957	-	-	0.012309443	0.727593488	-	-	0.014669489	0.680249664	0.00557035	0.978212571
ENSG00000215030	RPL13P12	0.008794259	0.976799944	0.010039484	0.97664596	0.010735853	0.936413102	0.006925147	0.986114872	-	-	0.00557035	0.97546251
ENSG00000180353	HCLS1	-	-	0.01567139	0.686878176	-	-	0.047692107	0.585236676	-	-	0.00557035	0.970916906
ENSG00000183018	SPNS2	0.039350882	0.600035339	-	-	0.015603447	0.67759401	-	-	-	-	0.00557035	0.97050702
ENSG00000198840	MT-ND3	-	-	-	-	-	-	0.006925147	0.97305983	-	-	0.00557035	0.967879922
ENSG00000196260	SFTA2	-	-	0.030552919	0.61747505	0.023607203	0.629778906	-	-	0.033806068	0.603987423	0.00557035	0.96560473
ENSG00000164880	INTS1	-	-	-	-	-	-	-	-	-	-	0.00557035	0.952490447
ENSG00000091409	ITGA6	0.020769147	0.647662388	0.018289071	0.662518918	0.034955107	0.601215615	-	-	0.02333443	0.631050281	0.00557035	0.94887937
ENSG00000094963	FMO2	0.011492015	0.726845906	0.032306454	0.612632812	-	-	0.006925147	0.953181901	0.013101517	0.697386274	0.00557035	0.943841068
ENSG00000124635	HIST1H2BJ	0.008794259	0.885828966	0.010039484	0.941415179	0.010735853	0.937545295	0.006925147	0.930832198	0.007604055	0.948508994	0.00557035	0.942268812
ENSG00000203747	FCGR3A	-	-	0.010039484	0.836768535	0.011026858	0.785881208	-	-	0.008684292	0.796345592	0.00557035	0.938128149
ENSG00000214050	FBXO16	0.017285708	0.669986087	-	-	-	-	-	-	0.023566018	0.630372874	0.00557035	0.922932576
ENSG00000204385	SLC44A4	-	-	-	-	-	-	0.007528279	0.801253535	0.027074331	0.619847993	0.00557035	0.923993237
ENSG00000198947	DMD	-	-	-	-	-	-	-	-	-	-	0.00557035	0.920914066
ENSG00000163071	SPATA18	0.013354523	0.70218268	0.028548911	0.621976498	-	-	0.015420183	0.668978535	-	-	0.00557035	0.916671594
ENSG00000100650	SRSF5	0.010070539	0.761483872	0.010039484	0.82968659	0.010735853	0.806066433	0.007266974	0.812808312	0.007604055	0.934114181	0.00557035	0.915801681
ENSG00000118217	ATF6	-	-	-	-	-	-	-	-	-	-	0.00557035	0.910858181
ENSG00000213326	RPS7P11	0.008794259	0.884189321	0.010039484	0.897361636	-	-	0.013170843	0.692055003	0.007604055	0.919845208	0.00557035	0.900944156
ENSG00000007237	GAS7	-	-	0.038743967	0.600199173	-	-	0.04834985	0.584648565	-	-	0.00557035	0.902293346
ENSG00000103241	FOXF1	-	-	-	-	0.014888248	0.686894111	-	-	-	-	0.00557035	0.890619062
ENSG00000211593	IGKJ5	0.008794259	0.903045267	0.010039484	0.857163159	-	-	0.006925147	0.926170103	0.007604055	0.928446125	0.00557035	0.890319266
ENSG00000200156	RNU5B-1	0.008794259	0.885256712	0.010365503	0.789380196	0.010735853	0.915248228	0.006925147	0.916976075	0.007604055	0.887936935	0.00557035	0.886778852
ENSG00000164484	TMEM200A	-	-	-	-	-	-	-	-	-	-	0.00557035	0.877906941
ENSG00000071655	MBD3	0.018286438	0.660609127	-	-	0.02742928	0.617448826	-	-	0.012032385	0.715518736	0.00557035	0.868594792
ENSG00000078018	MAP2	0.038503106	0.601074491	-	-	0.011917308	0.73144277	-	-	-	-	0.00557035	0.861870664
ENSG00000148344	PTGES	-	-	-	-	0.028552412	0.613651298	-	-	-	-	0.00557035	0.861836392
ENSG00000272211	AC114760.2	-	-	-	-	-	-	-	-	-	-	0.005604281	0.761629461
ENSG00000239951	IGKV3-20	0.007689818	0.90768716	0.009548273	0.913464525	0.006865976	0.904706524	0.005415346	0.909041812	0.009103515	0.91434845	0.005629708	0.909818424
ENSG00000237541	HLA-DQA2	0.007689818	0.858570857	0.009548273	0.853435192	0.006865976	0.87309608	0.006071322	0.816150859	0.009103515	0.789221805	0.005629708	0.894633487
ENSG00000124942	AHNAK	0.007689818	0.918203262	0.009548273	0.913035388	0.006865976	0.915293543	0.005415346	0.917741108	0.009103515	0.912248646	0.005629708	0.906567904
ENSG00000152291	TGOLN2	0.007689818	0.81884356	0.013809323	0.657978495	0.006865976	0.902001834	0.005415346	0.859193684	0.009103515	0.867319894	0.005629708	0.884852729
ENSG00000204287	HLA-DRA	0.007689818	0.998018572	0.011071669	0.697489527	0.008161638	0.757829892	-	-	0.010991716	0.703556222	0.005629708	0.991632556
ENSG00000150991	UBC	0.007689818	0.817724251	0.009548273	0.895633027	0.008788781	0.725029559	0.007187076	0.757917351	0.009142188	0.745330419	0.005629708	0.89401365
ENSG00000123416	TUBA1B	0.009451647	0.727536854	0.012819983	0.671389246	0.007819704	0.781640527	0.005415346	0.944974625	0.011165172	0.699370246	0.005629708	0.90018078
ENSG00000184009	ACTG1	0.007689818	0.920250721	0.009548273	0.957726257	0.006865976	0.918285249	0.005415346	0.93103331	0.009103515	0.904329516	0.005629708	0.942185656
ENSG00000211893	IGHG2	0.007689818	0.802098542	0.009548273	0.772756193	0.008228688	0.746376193	0.006570322	0.790204829	0.009137687	0.779614244	0.005629708	0.937951226
ENSG00000211896	IGHG1	0.007689818	0.849270609	0.009548273	0.798703008	0.007583452	0.812706014	0.005788733	0.823084642	0.009103515	0.856433038	0.005629708	0.97562656
ENSG00000115414	FN1	0.024344904	0.602525312	0.009548273	0.779994587	0.007892962	0.775255379	0.005415346	0.92759374	0.025231324	0.596127888	0.005629708	0.974687547
ENSG00000198786	MT-ND5	0.007689818	0.950027603	-	-	0.006865976	0.987392849	0.005415346	0.913290831	-	-	0.005629708	0.964597581
ENSG00000075624	ACTB	0.007689818	0.893785058	-	-	0.006865976	0.942046343	0.005415346	0.857029614	0.009103515	0.929138914	0.005629708	0.933342311
ENSG00000130741	EIF2S3	0.007689818	0.922195248	0.009548273	0.895083508	0.006865976	0.886843181	0.005415346	0.913704892	0.009103515	0.925020975	0.005629708	0.904613432
ENSG00000113140	SPARC	-	-	-	-	-	-	-	-	-	-	0.005629708	0.991957542
ENSG00000102317	RBM3	-	-	0.009548273	0.866844691	0.006865976	0.862752986	0.005415346	0.870792467	0.009103515	0.820290985	0.005629708	0.947348498
ENSG00000067560	RHOA	0.007689818	0.931576581	0.009548273	0.907406394	0.006865976	0.858592024	0.005415346	0.924964862	0.009103515	0.951286262	0.005629708	0.888544539
ENSG00000070614	NDST1	-	-	-	-	0.031037859	0.586360847	0.026004472	0.596596609	-	-	0.005629708	0.901263716
ENSG00000168542	COL3A1	-	-	-	-	-	-	0.005608475	0.842689165	0.009103515	0.988227358	0.005629708	0.954135897
ENSG00000108821	COL1A1	0.032326895	0.587213074	-	-	-	-	0.005415346	0.855424123	0.009103515	0.790943775	0.005629708	0.96770293
ENSG00000130513	GDF15	-	-	-	-	0.040621897	0.575638717	-	-	0.024528977	0.597700367	0.005629708	0.961582418
ENSG00000204592	HLA-E	0.008827112	0.748269275	0.009548273	0.887102539	0.006865976	0.923953047	0.031055718	0.588269535	0.011165172	0.700013325	0.005629708	0.969914459
ENSG00000012822	CALCOCO1	-	-	-	-	-	-	-	-	-	-	0.005629708	0.956214219
ENSG00000143870	PDIA6	-	-	-	-	-	-	-	-	-	-	0.005629708	0.94118218
ENSG00000177697	CD151	0.007689818	0.874865637	0.018460641	0.624551499	0.007583452	0.798094977	0.005415346	0.913994443	0.01395106	0.648511427	0.005629708	0.904770478
ENSG00000167553	TUBA1C	0.007689818	0.895868171	0.02094718	0.612214878	0.007667981	0.789211947	0.005788733	0.825781171	0.009510018	0.738107475	0.005629708	0.89379999
ENSG00000111859	NEDD9	0.007921382	0.786444595	-	-	-	-	0.035645184	0.582280969	-	-	0.005629708	0.889038431
ENSG00000198886	MT-ND4	0.007689818	0.954217956	0.009548273	0.974832011	0.006865976	0.96563445	0.005415346	0.886847208	-	-	0.005629708	0.883848406
ENSG00000183508	TENT5C	-	-	-	-	0.015829022	0.627149202	0.005415346	0.867695481	-	-	0.005629708	0.905829672
ENSG00000162645	GBP2	0.007689818	0.930006338	-	-	0.007115616	0.841742026	0.047470987	0.57145628	-	-	0.005629708	0.886997485
ENSG00000198804	MT-CO1	0.007689818	0.994918204	0.009548273	0.998060739	0.006865976	0.998140536	0.005415346	0.996074912	0.009103515	0.996946813	0.005629708	0.997948669
ENSG00000141753	IGFBP4	-	-	-	-	-	-	-	-	-	-	0.005629708	0.995246784
ENSG00000162511	LAPTM5	-	-	-	-	0.023410617	0.601228655	-	-	-	-	0.005629708	0.994264751
ENSG00000163902	RPN1	0.007689818	0.82801155	-	-	0.007045593	0.844687402	-	-	0.010991716	0.709465966	0.005629708	0.992021246
ENSG00000108953	YWHAE	-	-	-	-	0.01019976	0.685561408	-	-	-	-	0.005629708	0.989961178
ENSG00000100300	TSPO	-	-	-	-	-	-	-	-	-	-	0.005629708	0.989132224
ENSG00000198898	CAPZA2	0.012716659	0.66690554	0.009548273	0.971082144	0.008788781	0.729006453	0.012462519	0.653873091	-	-	0.005629708	0.986811121
ENSG00000109606	DHX15	-	-	-	-	0.028199292	0.590650147	0.024896808	0.599208143	-	-	0.005629708	0.981772545
ENSG00000179178	TMEM125	-	-	-	-	-	-	-	-	-	-	0.005629708	0.977223398
ENSG00000168610	STAT3	0.025103265	0.600814169	-	-	0.008788781	0.720132449	-	-	0.009103515	0.795285496	0.005629708	0.975350453
ENSG00000184840	TMED9	-	-	-	-	-	-	-	-	-	-	0.005629708	0.970207464
ENSG00000182636	NDN	-	-	-	-	-	-	-	-	-	-	0.005629708	0.967288599
ENSG00000173193	PARP14	-	-	-	-	0.035497078	0.580608745	0.005415346	0.894659082	-	-	0.005629708	0.96627013
ENSG00000138771	SHROOM3	-	-	0.017388358	0.62819228	-	-	-	-	-	-	0.005629708	0.958973357
ENSG00000165806	CASP7	-	-	0.011772838	0.68192315	0.011337022	0.668337892	-	-	-	-	0.005629708	0.955507943
ENSG00000070756	PABPC1	-	-	0.009548273	0.946711605	-	-	0.005415346	0.953381818	-	-	0.005629708	0.956505778
ENSG00000089327	FXYD5	-	-	-	-	0.013787069	0.639383823	0.016218326	0.628146974	0.00946606	0.739895441	0.005629708	0.950245952
ENSG00000110047	EHD1	-	-	0.034130274	0.585488812	-	-	0.034276199	0.583892095	-	-	0.005629708	0.95129624
ENSG00000161920	MED11	-	-	-	-	0.035186063	0.580965835	-	-	-	-	0.005629708	0.947762964
ENSG00000107021	TBC1D13	-	-	0.038142854	0.580433535	0.032891181	0.584008799	0.041130481	0.576535349	0.025086864	0.59650155	0.005629708	0.947777444
ENSG00000198695	MT-ND6	-	-	-	-	-	-	0.005415346	0.935279468	-	-	0.005629708	0.94673845
ENSG00000197321	SVIL	0.020465734	0.614341099	0.022001133	0.609047934	0.035523239	0.580515694	0.012572522	0.652465647	-	-	0.005629708	0.938368618
ENSG00000214022	REPIN1	0.029745085	0.591492287	0.01016396	0.741699776	-	-	-	-	-	-	0.005629708	0.937952718
ENSG00000176845	METRNL	0.042706395	0.575498898	-	-	-	-	-	-	0.01858437	0.618709335	0.005629708	0.916654128
ENSG00000212907	MT-ND4L	-	-	-	-	-	-	0.005415346	0.918901813	-	-	0.005629708	0.918767162
ENSG00000106608	URGCP	0.013923817	0.649904342	-	-	-	-	-	-	0.018662583	0.618478034	0.005629708	0.914372568
ENSG00000144566	RAB5A	-	-	0.010647433	0.71202336	-	-	0.009636765	0.693062944	-	-	0.005629708	0.913223081
ENSG00000185885	IFITM1	-	-	-	-	-	-	-	-	-	-	0.005629708	0.916050349
ENSG00000100207	TCF20	-	-	-	-	-	-	-	-	0.024074653	0.599428753	0.005629708	0.905095913
ENSG00000113597	TRAPPC13	0.010983553	0.698669243	-	-	-	-	-	-	0.015526415	0.635121075	0.005629708	0.900938411
ENSG00000110367	DDX6	0.007689818	0.89334542	0.009548273	0.857430023	0.023665984	0.60047971	-	-	0.025200365	0.596205053	0.005629708	0.895184378
ENSG00000189067	LITAF	0.007689818	0.794226559	0.009548273	0.793990664	-	-	0.005415346	0.909133075	0.009103515	0.795575541	0.005629708	0.895827194
ENSG00000146112	PPP1R18	-	-	-	-	0.012522347	0.650864387	-	-	-	-	0.005629708	0.890643003
ENSG00000171729	TMEM51	0.015682594	0.637288751	-	-	0.016780884	0.62159321	0.005415346	0.914908363	-	-	0.005629708	0.883530261
ENSG00000161021	MAML1	-	-	-	-	-	-	0.02302858	0.603278643	0.014201773	0.646203356	0.005629708	0.881698617
ENSG00000187514	PTMA	-	-	0.032168298	0.588852725	0.011668649	0.659816292	-	-	0.04022095	0.576336946	0.005629708	0.882119495
ENSG00000204389	HSPA1A	0.007689818	0.886684042	0.009548273	0.848852353	0.008228688	0.75032389	0.006200693	0.80938387	0.009103515	0.795983358	0.005629708	0.880105995
ENSG00000169490	TM2D2	-	-	-	-	-	-	-	-	-	-	0.005629708	0.877912152
ENSG00000222041	CYTOR	-	-	-	-	-	-	-	-	0.010991716	0.712089128	0.005629708	0.879454742
ENSG00000198888	MT-ND1	0.007689818	0.942147436	0.009548273	0.951865826	0.006865976	0.947837859	0.005415346	0.882706392	-	-	0.005629708	0.877872839
ENSG00000092841	MYL6	0.007689818	0.878607871	0.009548273	0.852402162	0.006865976	0.870177776	0.005415346	0.8628877	0.010991716	0.714352461	0.005629708	0.8758801
ENSG00000186591	UBE2H	-	-	-	-	-	-	-	-	-	-	0.005629708	0.875767112
ENSG00000172236	TPSAB1	0.008794259	0.840318827	-	-	0.010735853	0.895630016	0.006925147	0.870417833	0.007604055	0.869334245	0.005644889	0.858963828
ENSG00000188846	RPL14	0.008794259	0.825122228	0.010039484	0.816416277	0.010735853	0.825447676	-	-	0.007604055	0.851558	0.005653401	0.857562094
ENSG00000011007	ELOA	-	-	0.040483689	0.578123448	-	-	-	-	0.017186672	0.624369161	0.005669926	0.873135744
ENSG00000211625	IGKV3D-20	-	-	0.011523737	0.748743041	-	-	0.006925147	0.863197824	0.007604055	0.8378486	0.005689319	0.85208716
ENSG00000211976	IGHV3-73	0.008794259	0.816197082	0.013040963	0.723600496	0.017005526	0.663943607	0.007266974	0.816012611	0.007918166	0.825230362	0.005689319	0.853126306
ENSG00000230521	AL645929.1	0.019235689	0.654330875	0.038273913	0.600896196	0.011026858	0.794979175	0.035866081	0.599668608	0.010123476	0.760060672	0.005689319	0.852968516
ENSG00000079459	FDFT1	-	-	0.047281257	0.589313386	0.030161729	0.610247239	-	-	-	-	0.005689319	0.85352549
ENSG00000254709	IGLL5	0.008794259	0.831513526	0.010039484	0.838892515	0.010735853	0.899523369	0.007266974	0.81976056	0.007604055	0.838195128	0.00571856	0.850334591
ENSG00000168484	SFTPC	0.01582703	0.678213745	0.010039484	0.944862157	0.010735853	0.81676343	0.015451949	0.668422798	0.009368755	0.776549002	0.00574049	0.848755902
ENSG00000131400	NAPSA	-	-	-	-	0.012308624	0.659597272	0.007751479	0.709553052	0.020491243	0.615538257	0.005748047	0.712118044
ENSG00000152611	CAPSL	0.020985946	0.613578473	-	-	-	-	-	-	-	-	0.005748047	0.711256638
ENSG00000198712	MT-CO2	-	-	-	-	0.010735853	0.977980915	0.006925147	0.93447245	-	-	0.005750796	0.847435929
ENSG00000159140	SON	0.007689818	0.898162432	0.009548273	0.805427276	0.006865976	0.91021229	0.005415346	0.877520902	0.009103515	0.882083793	0.005802045	0.868569256
ENSG00000187908	DMBT1	0.009880777	0.694809	0.005242338	0.791789505	0.005913061	0.807694806	0.005179029	0.790479261	0.003906244	0.846942017	0.00581776	0.70904585
ENSG00000211972	IGHV3-66	0.008794259	0.84069977	0.014533564	0.701247425	-	-	0.006925147	0.874407443	0.007604055	0.870052107	0.005841353	0.841357957
ENSG00000211970	IGHV4-61	0.008794259	0.85625616	-	-	0.011026858	0.79859806	0.006925147	0.873386071	0.007809778	0.83237989	0.005841353	0.838994015
ENSG00000211973	IGHV1-69	0.024408144	0.632723576	-	-	-	-	0.007266974	0.835591954	0.008684292	0.795844365	0.005841353	0.828459724
ENSG00000211652	IGLV7-43	0.009849381	0.770331232	0.025408308	0.632502282	-	-	0.007389816	0.807333616	0.010018863	0.76262896	0.005841353	0.829630576
ENSG00000253755	IGHGP	0.008794259	0.809666514	0.010039484	0.838550075	0.010735853	0.808544333	0.006925147	0.863877154	0.007986652	0.812376015	0.005841353	0.834989559
ENSG00000142541	RPL13A	0.008794259	0.935280047	0.010039484	0.909853031	0.010735853	0.878222448	0.041470011	0.591469679	0.010832232	0.73954286	0.005841353	0.829604276
ENSG00000211685	IGLC7	0.014114343	0.693674504	0.022143375	0.645166682	-	-	0.008255809	0.78067475	0.007604055	0.870233374	0.005841353	0.831009147
ENSG00000185596	WASH3P	0.009334129	0.785522564	0.013040963	0.722639664	0.010735853	0.807968251	0.010344834	0.740384681	0.014974278	0.677655064	0.005841353	0.830756872
ENSG00000133121	STARD13	-	-	-	-	-	-	-	-	-	-	0.005841353	0.84352663
ENSG00000084676	NCOA1	0.018827461	0.657995523	0.010694972	0.779123711	0.011316567	0.762875228	0.010711291	0.73366408	-	-	0.005841353	0.830559557
ENSG00000257542	OR7E47P	-	-	-	-	-	-	-	-	-	-	0.005841353	0.829664868
ENSG00000254285	KRT8P3	0.008794259	0.893842961	0.010039484	0.819761885	0.010735853	0.842115017	-	-	0.007604055	0.853780892	0.005841353	0.827878994
ENSG00000198919	DZIP3	-	-	-	-	-	-	-	-	-	-	0.005841353	0.82787836
ENSG00000211626	IGKV6D-41	-	-	-	-	-	-	-	-	-	-	0.005841353	0.827857588
ENSG00000117697	NSL1	-	-	0.028164028	0.623416222	-	-	-	-	0.011891444	0.719770588	0.005841353	0.829661917
ENSG00000211974	IGHV2-70D	-	-	0.022143375	0.645212668	-	-	0.018078225	0.649515782	0.012876047	0.705861557	0.005841353	0.830617832
ENSG00000182667	NTM	-	-	-	-	-	-	-	-	-	-	0.005841353	0.83061032
ENSG00000243811	APOBEC3D	-	-	-	-	-	-	0.028235336	0.613645011	0.009300909	0.778236109	0.005841353	0.827836979
ENSG00000099194	SCD	0.008827112	0.745310702	0.01927709	0.620034529	0.013156049	0.644413414	0.009682518	0.689707502	0.009103515	0.887783605	0.00584836	0.86593104
ENSG00000145349	CAMK2D	0.047782005	0.571543847	-	-	-	-	0.031906754	0.586768329	0.044633451	0.57286043	0.005874286	0.863764351
ENSG00000110422	HIPK3	-	-	-	-	-	-	-	-	0.022272484	0.60382114	0.005881808	0.860446952
ENSG00000006025	OSBPL7	-	-	0.009845845	0.745893401	-	-	0.008196116	0.723203722	-	-	0.005881808	0.861850478
ENSG00000279457	FO538757.1	0.010393549	0.757084355	0.011523737	0.748602612	0.011026858	0.794414517	0.012986412	0.694549133	0.014941483	0.678233523	0.005925512	0.825354133
ENSG00000138363	ATIC	0.031224243	0.612093826	-	-	-	-	0.012836451	0.699009205	-	-	0.005990339	0.823275187
ENSG00000168385	2-Sep	0.034343014	0.588442985	0.030558543	0.593733907	0.032271034	0.589300461	0.026822199	0.595458141	-	-	0.006024756	0.705305652
ENSG00000092531	SNAP23	0.007689818	0.939188994	0.009548273	0.909664631	-	-	0.005415346	0.896998009	-	-	0.006096588	0.852560171
ENSG00000126822	PLEKHG3	-	-	-	-	-	-	0.019769089	0.613598968	-	-	0.006096588	0.85018943
ENSG00000116133	DHCR24	-	-	-	-	-	-	-	-	-	-	0.006096588	0.851510394
ENSG00000115310	RTN4	0.007689818	0.839100838	0.009548273	0.86747279	0.043862747	0.573105356	0.005415346	0.873742138	-	-	0.006096588	0.852260098
ENSG00000240671	IGKV1-8	0.030598213	0.61343521	0.036716431	0.603539694	-	-	0.008847716	0.771664025	0.019422388	0.649704189	0.006117264	0.820108296
ENSG00000085117	CD82	-	-	-	-	-	-	-	-	0.010991716	0.713063163	0.006124895	0.848222255
ENSG00000196126	HLA-DRB1	0.007689818	0.837196311	0.009548273	0.784352991	0.007380052	0.835195981	0.005415346	0.854537233	0.009103515	0.799482537	0.006147489	0.818667462
ENSG00000198502	HLA-DRB5	0.007689818	0.824899649	0.009548273	0.805107004	0.007583452	0.792809226	0.005510379	0.849455884	0.009103515	0.855016177	0.006147489	0.830207441
ENSG00000271581	AL671883.2	0.007689818	0.924910334	0.010801536	0.705590227	0.006865976	0.901482847	0.005415346	0.933078349	0.009103515	0.961958405	0.006147489	0.830285146
ENSG00000229391	HLA-DRB6	0.007689818	0.852860627	0.009548273	0.838805693	0.006865976	0.874217363	0.005415346	0.862693911	0.009103515	0.861821005	0.006147489	0.824891323
ENSG00000204525	HLA-C	0.007689818	0.881906874	0.009845845	0.748591284	0.006865976	0.906140442	0.006698968	0.775371338	0.009137687	0.767387199	0.006147489	0.818313153
ENSG00000227766	AL671277.1	0.023241116	0.605427765	0.009548273	0.771300965	0.008788781	0.729550174	0.006604074	0.789025158	0.009103515	0.825599943	0.006147489	0.841721543
ENSG00000179820	MYADM	0.007689818	0.810293614	0.009548273	0.763215153	0.006865976	0.88315168	0.005987698	0.818525709	0.009137687	0.778839713	0.006147489	0.826130105
ENSG00000182871	COL18A1	0.010928955	0.700485384	0.011772838	0.682242744	0.009800822	0.694505607	0.011122123	0.665866796	0.010991716	0.706342975	0.006147489	0.820053438
ENSG00000196924	FLNA	0.009609614	0.722749538	0.009548273	0.769558135	0.007819704	0.781491672	0.008638228	0.711803598	0.011922797	0.67726898	0.006147489	0.821006405
ENSG00000139644	TMBIM6	0.007689818	0.800218311	0.009548273	0.786102469	0.008228688	0.7454611	0.005415346	0.863974765	0.009103515	0.817430853	0.006147489	0.821308358
ENSG00000196465	MYL6B	0.011163631	0.689629231	0.010231589	0.738636387	0.009230126	0.707369836	0.006200693	0.807981513	0.009137687	0.746213278	0.006147489	0.823291944
ENSG00000177706	FAM20C	0.012716659	0.666842983	0.013201616	0.661938444	-	-	0.008638228	0.713804994	-	-	0.006147489	0.827760755
ENSG00000170266	GLB1	-	-	-	-	-	-	-	-	0.033770775	0.583625618	0.006147489	0.820003362
ENSG00000162909	CAPN2	0.013595411	0.653916191	0.011847395	0.681146551	0.021667971	0.605339994	0.013178931	0.64806912	0.010114781	0.72910458	0.006147489	0.844303619
ENSG00000174903	RAB1B	0.008827112	0.752932349	0.009548273	0.775385057	0.006865976	0.941836257	0.005416936	0.852889746	0.009103515	0.806286402	0.006147489	0.826170591
ENSG00000077238	IL4R	-	-	-	-	-	-	-	-	-	-	0.006147489	0.818887156
ENSG00000143401	ANP32E	-	-	-	-	0.006865976	0.870370291	-	-	-	-	0.006147489	0.840898614
ENSG00000158747	NBL1	0.012873251	0.661917511	0.009548273	0.833726261	0.008788781	0.730956564	0.007187076	0.756910175	0.009103515	0.801429088	0.006147489	0.839271722
ENSG00000108375	RNF43	0.008279177	0.765151939	-	-	-	-	-	-	-	-	0.006147489	0.827850756
ENSG00000132475	H3F3B	0.008827112	0.750989678	0.009548273	0.770292267	0.006865976	0.898922212	0.007595379	0.742395551	0.01406667	0.647077055	0.006147489	0.828430717
ENSG00000088808	PPP1R13B	-	-	-	-	-	-	-	-	0.011505129	0.686339831	0.006147489	0.825347847
ENSG00000120727	PAIP2	0.007689818	0.873682203	0.009548273	0.799214074	0.012957917	0.646351671	0.00629417	0.802476128	0.009103515	0.820790243	0.006147489	0.824676561
ENSG00000140743	CDR2	-	-	-	-	-	-	-	-	-	-	0.006147489	0.823315121
ENSG00000185728	YTHDF3	-	-	0.022779901	0.606970672	-	-	-	-	0.015738133	0.633956148	0.006147489	0.819793532
ENSG00000086619	ERO1B	-	-	0.009548273	0.812483087	-	-	-	-	-	-	0.006147489	0.81975942
ENSG00000134352	IL6ST	0.007689818	0.817266819	0.010346117	0.735328434	0.008228688	0.748158824	0.006698968	0.773935025	0.009137687	0.769246645	0.006162642	0.817064589
ENSG00000211946	IGHV3-20	0.036549145	0.603828602	-	-	0.011316567	0.753516924	0.007211323	0.8435055	0.010832232	0.739825683	0.006174083	0.815568117
ENSG00000211650	IGLV5-45	0.01693075	0.672017983	0.010039484	0.830578671	-	-	0.010588244	0.737467118	0.030357892	0.610791848	0.006174083	0.811807764
ENSG00000186166	CCDC84	0.012455666	0.711808123	0.033412595	0.609353306	0.013177713	0.712462899	0.019304818	0.642867019	0.019486302	0.647879837	0.006174083	0.8172177
ENSG00000133661	SFTPD	-	-	-	-	0.022998295	0.632512846	-	-	0.020554366	0.642624395	0.006174083	0.814951261
ENSG00000184730	APOBR	-	-	-	-	0.017664588	0.659396622	-	-	-	-	0.006174083	0.815337762
ENSG00000108963	DPH1	-	-	0.030766918	0.616566343	-	-	0.026883345	0.616982949	-	-	0.006174083	0.812503057
ENSG00000168675	LDLRAD4	-	-	-	-	0.012310882	0.723226486	-	-	-	-	0.006174083	0.812505416
ENSG00000142279	WTIP	0.013452585	0.701378558	-	-	-	-	-	-	-	-	0.006174083	0.812491408
ENSG00000213988	ZNF90	0.008794259	0.832086837	0.010039484	0.886016696	0.010735853	0.832275649	0.011260741	0.725169114	0.010561861	0.747944911	0.006174083	0.815348038
ENSG00000103249	CLCN7	0.013581615	0.654108675	0.00660997	0.729903507	-	-	-	-	0.037380922	0.585593577	0.006177136	0.702330347
ENSG00000206341	HLA-H	0.007921382	0.784168398	0.009548273	0.770297196	0.006865976	0.859940968	0.00629417	0.803122818	0.009137687	0.779296853	0.006261379	0.812892286
ENSG00000009844	VTA1	-	-	0.009548273	0.819777004	0.046719995	0.570860073	0.006698968	0.774703256	0.02412509	0.598687695	0.006261379	0.812504246
ENSG00000132846	ZBED3	0.017939682	0.624225642	-	-	-	-	-	-	-	-	0.006261379	0.812526099
ENSG00000164733	CTSB	0.006524536	0.795019712	0.007742129	0.823981593	0.006726692	0.8197577	0.005550624	0.815154199	0.0073601	0.812558305	0.006275983	0.815471269
ENSG00000211669	IGLV3-10	-	-	0.007940928	0.788563148	0.017517614	0.622011292	0.007971592	0.735439071	0.0073601	0.826119589	0.006275983	0.890635722
ENSG00000211950	IGHV1-24	0.006992338	0.763221762	-	-	-	-	0.005466317	0.889867323	0.0073601	0.873611143	0.006275983	0.87544174
ENSG00000211934	IGHV1-2	0.006524536	0.894134149	0.007742129	0.881214537	0.01152459	0.660435148	0.005466317	0.892720334	0.0073601	0.857801844	0.006275983	0.880126572
ENSG00000231475	IGHV4-31	0.013929905	0.64062401	0.009944447	0.689526224	0.022677899	0.605963049	0.005550624	0.814357942	0.0073601	0.8244464	0.006275983	0.852338021
ENSG00000261371	PECAM1	0.00675591	0.773288459	0.007940928	0.78851766	0.006726692	0.802826987	0.005811638	0.798703038	0.008993896	0.755983605	0.006275983	0.926774378
ENSG00000281383	FP671120.4	0.006524536	0.784904362	0.008638888	0.751959744	0.008153105	0.726839473	0.005550624	0.822480098	0.0073601	0.870829478	0.006275983	0.810134107
ENSG00000274012	RN7SL2	0.006524536	0.919376105	0.007742129	0.914901478	0.006726692	0.903319831	0.005466317	0.919344802	0.0073601	0.90030015	0.006275983	0.892208761
ENSG00000142089	IFITM3	0.006524536	0.826261324	0.007940928	0.797284432	0.006726692	0.869106231	0.005466317	0.924292443	0.0073601	0.874145298	0.006275983	0.877882518
ENSG00000142973	CYP4B1	0.006524536	0.835147571	-	-	0.031496145	0.590852578	0.005466317	0.929786593	-	-	0.006275983	0.813372448
ENSG00000258017	AC011603.2	0.008573239	0.707647847	0.010999752	0.671383349	0.007079855	0.776871218	0.005466317	0.944975617	0.010108925	0.699298645	0.006275983	0.900187424
ENSG00000075131	TIPIN	0.006524536	0.905794211	-	-	-	-	-	-	-	-	0.006275983	0.900323897
ENSG00000202198	RF00100	0.006524536	0.894199532	0.007742129	0.892027509	0.006726692	0.914606902	0.005466317	0.86302551	0.0073601	0.916029149	0.006275983	0.886282046
ENSG00000226945	AC098935.1	-	-	-	-	-	-	-	-	-	-	0.006275983	0.857835666
ENSG00000159189	C1QC	-	-	-	-	-	-	-	-	-	-	0.006275983	0.895806943
ENSG00000228981	AC097658.1	0.011320813	0.660482177	0.007940928	0.776686655	-	-	0.010715858	0.672970716	0.020289209	0.614845242	0.006275983	0.859091269
ENSG00000197943	PLCG2	0.006524536	0.8595588	0.009417281	0.714832098	0.006726692	0.872140757	0.00630553	0.780971161	0.0073601	0.924718887	0.006275983	0.841278576
ENSG00000076706	MCAM	-	-	-	-	-	-	0.008561334	0.711837093	-	-	0.006275983	0.849440895
ENSG00000152583	SPARCL1	-	-	-	-	-	-	0.025956003	0.598941162	0.015441198	0.63471374	0.006275983	0.859299496
ENSG00000100316	RPL3	0.006524536	0.824888325	0.009799888	0.702985801	0.007495463	0.749381737	0.00713874	0.760458555	-	-	0.006275983	0.796144546
ENSG00000240342	RPS2P5	0.034896762	0.587324893	-	-	0.006726692	0.946128573	0.005466317	0.973604069	0.0073601	0.95984214	0.006275983	0.889405004
ENSG00000065883	CDK13	0.007936227	0.72329771	0.007742129	0.85250605	0.006726692	0.822845572	0.005466317	0.87697617	0.009559932	0.731619513	0.006275983	0.81330242
ENSG00000235084	CHCHD2P6	-	-	0.007742129	0.838517468	0.006726692	0.815327102	-	-	-	-	0.006275983	0.796034167
ENSG00000184897	H1FX	-	-	0.008181842	0.764132262	0.006870972	0.789402536	0.00881721	0.705894134	0.0073601	0.837189101	0.006275983	0.796992957
ENSG00000116016	EPAS1	0.007051446	0.752736119	0.00892139	0.742164911	0.007150303	0.766211717	0.008172607	0.728096235	0.011001867	0.675815119	0.006275983	0.794175473
ENSG00000212232	SNORD17	0.006524536	0.984941123	0.007742129	0.929441884	0.007150303	0.767240128	0.005466317	0.862962821	0.008949665	0.761482683	0.006275983	0.982558008
ENSG00000237973	MTCO1P12	0.014928581	0.635460101	-	-	-	-	0.005466317	0.97825023	-	-	0.006275983	0.979308581
ENSG00000198668	CALM1	0.041975208	0.580536397	0.027170945	0.599511409	-	-	-	-	-	-	0.006275983	0.978194092
ENSG00000087460	GNAS	0.016283711	0.627464788	-	-	0.008747878	0.708334851	-	-	0.011887179	0.66130243	0.006275983	0.912709198
ENSG00000123989	CHPF	-	-	-	-	-	-	0.040936627	0.580544411	-	-	0.006275983	0.974663439
ENSG00000166598	HSP90B1	0.006524536	0.803558803	0.024700679	0.603994415	-	-	0.005466317	0.938415485	0.028042118	0.59577223	0.006275983	0.96416843
ENSG00000120738	EGR1	0.006524536	0.825907568	-	-	0.006726692	0.916224839	-	-	-	-	0.006275983	0.950283281
ENSG00000198938	MT-CO3	0.006524536	0.94227368	0.007742129	0.992764001	-	-	0.005466317	0.921504696	-	-	0.006275983	0.945033344
ENSG00000160209	PDXK	0.024568749	0.602734663	0.007742129	0.867902393	0.028625962	0.594637772	0.023051631	0.605364128	0.025536817	0.602098675	0.006275983	0.931784494
ENSG00000214535	RPS15AP1	-	-	-	-	0.006726692	0.840925695	0.005466317	0.909517543	-	-	0.006275983	0.91985214
ENSG00000177700	POLR2L	0.006829917	0.770395863	0.012154269	0.656491623	-	-	0.005466317	0.984962769	0.0073601	0.836907903	0.006275983	0.923922298
ENSG00000243746	EEF1A1P10	-	-	-	-	0.006726692	0.866721535	-	-	-	-	0.006275983	0.911909066
ENSG00000167470	MIDN	0.009270791	0.693076938	0.012095033	0.657751691	0.02996167	0.592750244	0.043825886	0.578439083	-	-	0.006275983	0.881450258
ENSG00000047849	MAP4	0.006524536	0.936984286	0.013327013	0.647264191	0.011981622	0.656662503	0.008561334	0.714276762	0.0073601	0.899269285	0.006275983	0.90478977
ENSG00000234981	AC244034.1	0.006857334	0.769191624	-	-	0.0111295	0.665097896	-	-	-	-	0.006275983	0.896034132
ENSG00000214389	RPS3AP26	0.006829917	0.771096814	0.008181842	0.765143898	0.007106908	0.774745457	0.008682741	0.709855504	0.008240082	0.783354263	0.006275983	0.881333999
ENSG00000198899	MT-ATP6	0.006524536	0.986761805	-	-	0.020373245	0.612264971	0.005466317	0.886864632	-	-	0.006275983	0.879040103
ENSG00000145592	RPL37	0.006524536	0.882443123	0.007742129	0.927952551	0.006726692	0.906421274	0.007307332	0.756578252	0.0073601	0.821899507	0.006275983	0.887014695
ENSG00000173163	COMMD1	-	-	-	-	0.007495463	0.751193465	-	-	-	-	0.006275983	0.868461314
ENSG00000231500	RPS18	-	-	-	-	0.008127207	0.7295372	0.008561334	0.711273634	0.0073601	0.813438455	0.006275983	0.877743031
ENSG00000229097	CALM2P2	0.006524536	0.89006999	-	-	0.009101401	0.698792621	0.008798077	0.706609505	-	-	0.006275983	0.873339607
ENSG00000100890	KIAA0391	-	-	-	-	0.018144949	0.619685596	-	-	-	-	0.006275983	0.822004453
ENSG00000231940	RPS7P3	-	-	-	-	0.006726692	0.913223095	-	-	-	-	0.006275983	0.819730062
ENSG00000058453	CROCC	-	-	-	-	-	-	0.020786915	0.611576416	0.008993896	0.745412991	0.006275983	0.827000886
ENSG00000116017	ARID3A	-	-	0.011204739	0.669636075	0.012954682	0.648447408	0.013101166	0.648489664	-	-	0.006275983	0.803476842
ENSG00000105193	RPS16	0.00863666	0.705452489	0.007940928	0.783817414	0.011964429	0.657094965	0.006180016	0.787974583	0.014196627	0.643223265	0.006275983	0.794345708
ENSG00000104964	AES	-	-	0.01071075	0.675391234	0.006726692	0.900953377	0.012279227	0.654569714	-	-	0.006275983	0.79806511
ENSG00000168003	SLC3A2	0.006524536	0.939254627	-	-	-	-	-	-	-	-	0.006275983	0.825445599
ENSG00000166794	PPIB	0.006524536	0.897422349	-	-	0.008153105	0.72655919	0.005466317	0.939642651	0.0073601	0.905890199	0.006275983	0.796783337
ENSG00000005022	SLC25A5	-	-	-	-	0.039712805	0.5820442	-	-	-	-	0.006275983	0.991572986
ENSG00000167552	TUBA1A	0.006524536	0.928497407	-	-	-	-	0.005466317	0.958023419	0.010108925	0.698987034	0.006275983	0.98909306
ENSG00000083845	RPS5	0.015106411	0.633216584	0.014889613	0.636686156	-	-	-	-	-	-	0.006275983	0.987376513
ENSG00000213625	LEPROT	0.008757605	0.70213126	0.007742129	0.926752078	-	-	-	-	-	-	0.006275983	0.98387086
ENSG00000164587	RPS14	0.006524536	0.893203165	0.008181842	0.764896012	0.006726692	0.830507469	0.022752973	0.605963442	0.011357389	0.672858238	0.006275983	0.981811799
ENSG00000197102	DYNC1H1	-	-	0.013190974	0.649408859	-	-	0.005466317	0.923543769	-	-	0.006275983	0.980526814
ENSG00000213058	AL365357.1	-	-	0.007742129	0.966779068	-	-	-	-	-	-	0.006275983	0.978650259
ENSG00000202058	RN7SKP80	0.006524536	0.916233547	0.007742129	0.933884772	0.006726692	0.828657164	0.007233577	0.757818949	0.0073601	0.866567245	0.006275983	0.959419717
ENSG00000233913	RPL10P9	-	-	-	-	0.006726692	0.918887108	-	-	-	-	0.006275983	0.95642792
ENSG00000100591	AHSA1	0.027033555	0.597654727	-	-	-	-	-	-	-	-	0.006275983	0.947770027
ENSG00000234741	GAS5	0.02052811	0.612288729	0.009134651	0.736343121	0.011748112	0.658753051	0.005466317	0.946433732	-	-	0.006275983	0.945602066
ENSG00000269858	EGLN2	0.03233627	0.590163957	-	-	0.030543268	0.591952349	-	-	-	-	0.006275983	0.932694162
ENSG00000256338	RPL41P2	-	-	0.007742129	0.86424042	-	-	-	-	-	-	0.006275983	0.922812446
ENSG00000186918	ZNF395	0.010905437	0.669943687	0.016538754	0.628119649	0.025979078	0.599678393	-	-	0.015740868	0.63216896	0.006275983	0.922933324
ENSG00000083307	GRHL2	0.010925233	0.666870371	0.014354908	0.640586428	0.007512234	0.743478256	0.016186525	0.628816927	-	-	0.006275983	0.919848207
ENSG00000116984	MTR	0.008648379	0.705035824	0.030797085	0.593463599	-	-	-	-	-	-	0.006275983	0.919918444
ENSG00000186222	BLOC1S4	0.012244798	0.65272065	-	-	-	-	-	-	0.009788762	0.718244623	0.006275983	0.916654785
ENSG00000229638	RPL4P4	0.006524536	0.92237169	0.007742129	0.84353966	0.006726692	0.802112018	0.005466317	0.866171524	-	-	0.006275983	0.916661435
ENSG00000234975	FTH1P2	-	-	-	-	-	-	-	-	0.0073601	0.920933375	0.006275983	0.916673761
ENSG00000157734	SNX22	0.007051446	0.757043261	0.015322431	0.63393638	0.006726692	0.913076396	0.005466317	0.939639193	0.0073601	0.905891715	0.006275983	0.914102409
ENSG00000225338	RPL23AP18	-	-	-	-	-	-	0.005466317	0.870392522	-	-	0.006275983	0.909488144
ENSG00000182899	RPL35A	0.006524536	0.943986671	0.007742129	0.958176043	0.006726692	0.930043935	0.005466317	0.942431094	-	-	0.006275983	0.907631341
ENSG00000160211	G6PD	-	-	-	-	-	-	-	-	-	-	0.006275983	0.903742981
ENSG00000100380	ST13	0.007936227	0.728911267	-	-	-	-	0.005631896	0.80899613	-	-	0.006275983	0.904395537
ENSG00000144426	NBEAL1	0.006524536	0.850348704	0.007742129	0.885848176	0.007834529	0.738636444	0.008315666	0.720493518	0.0073601	0.906628295	0.006275983	0.900651457
ENSG00000229839	AC018462.1	-	-	-	-	0.006726692	0.815313256	-	-	-	-	0.006275983	0.900650865
ENSG00000068137	PLEKHH3	-	-	-	-	0.011677083	0.65934687	-	-	-	-	0.006275983	0.897982475
ENSG00000144959	NCEH1	-	-	0.0239133	0.605432479	-	-	-	-	0.020625293	0.613145896	0.006275983	0.897997844
ENSG00000212664	AC064799.1	-	-	-	-	-	-	-	-	-	-	0.006275983	0.896048116
ENSG00000123415	SMUG1	-	-	-	-	-	-	-	-	-	-	0.006275983	0.890625069
ENSG00000233237	LINC00472	-	-	0.038526996	0.584589144	0.030762086	0.591674657	0.035694627	0.585695706	-	-	0.006275983	0.884627985
ENSG00000008441	NFIX	0.006672246	0.775847707	0.007742129	0.8100435	0.006726692	0.844158358	0.014427849	0.640239926	0.010045194	0.709359592	0.006275983	0.881240777
ENSG00000183023	SLC8A1	0.009819939	0.682351745	0.041264513	0.582012384	-	-	0.024047008	0.603389393	0.023003241	0.606992516	0.006275983	0.877896866
ENSG00000249855	EEF1A1P19	0.006524536	0.977237172	-	-	0.006726692	0.877555679	0.005466317	0.887593397	0.0073601	0.914242682	0.006275983	0.870372021
ENSG00000115306	SPTBN1	0.006524536	0.82760103	0.008181842	0.768860803	-	-	0.012836376	0.650993245	0.0073601	0.975640792	0.006275983	0.871842669
ENSG00000115053	NCL	0.006524536	0.935105023	-	-	0.006726692	0.82247777	0.010052342	0.683041019	0.028183702	0.595460337	0.006275983	0.868552246
ENSG00000167995	BEST1	0.006524536	0.93526798	0.027543325	0.598036498	0.006726692	0.822713554	0.005550624	0.820926848	0.0073601	0.954357147	0.006275983	0.86652877
ENSG00000167996	FTH1	0.006524536	0.935283065	-	-	0.006726692	0.840857851	0.005550624	0.820808582	0.0073601	0.954360361	0.006275983	0.866542935
ENSG00000224546	EIF4BP3	-	-	0.007742129	0.943211908	-	-	-	-	-	-	0.006275983	0.863973663
ENSG00000165637	VDAC2	-	-	0.007742129	0.819363034	-	-	-	-	-	-	0.006275983	0.863867733
ENSG00000119655	NPC2	0.006524536	0.86859587	0.007742129	0.903732737	-	-	0.005619536	0.810560396	0.00796056	0.791099871	0.006275983	0.860354449
ENSG00000251562	MALAT1	-	-	-	-	-	-	-	-	-	-	0.006275983	0.860298488
ENSG00000186704	DTX2P1	0.006524536	0.779132291	0.008181842	0.761932924	0.006726692	0.870367207	0.00630553	0.780661388	0.014585058	0.640875788	0.006275983	0.85839313
ENSG00000108107	RPL28	-	-	-	-	-	-	0.043932946	0.578121536	-	-	0.006275983	0.852118813
ENSG00000007264	MATK	-	-	-	-	-	-	-	-	-	-	0.006275983	0.852034367
ENSG00000143393	PI4KB	-	-	0.018005604	0.622180729	0.038598103	0.583094752	-	-	0.010455802	0.685570786	0.006275983	0.855102073
ENSG00000197837	HIST4H4	-	-	-	-	-	-	-	-	-	-	0.006275983	0.850981551
ENSG00000172250	SERHL	-	-	0.007742129	0.806624702	0.0111295	0.665449102	-	-	-	-	0.006275983	0.846537103
ENSG00000189306	RRP7A	-	-	0.007742129	0.806598851	0.008807374	0.706831079	-	-	0.011020114	0.675471123	0.006275983	0.846530715
ENSG00000242299	AC073861.1	0.006524536	0.802911362	0.007940928	0.77942314	0.006726692	0.943038349	0.005466317	0.975355352	0.0073601	0.879448762	0.006275983	0.846244588
ENSG00000168255	POLR2J3	0.008757605	0.70217972	0.017574827	0.624233705	0.011356164	0.662265156	-	-	0.011557936	0.663933824	0.006275983	0.844387852
ENSG00000220583	RPL35P2	0.006524536	0.87186633	0.007742129	0.881681399	0.006726692	0.890517157	0.005466317	0.876182408	0.0073601	0.83566836	0.006275983	0.840877069
ENSG00000169683	LRRC45	-	-	0.013679045	0.64535637	-	-	-	-	0.010704483	0.682415563	0.006275983	0.843503356
ENSG00000171970	ZNF57	-	-	-	-	-	-	-	-	-	-	0.006275983	0.840910806
ENSG00000149273	RPS3	0.006524536	0.838554844	0.008638888	0.746889315	0.00729867	0.759426921	0.006180016	0.78648129	0.008993896	0.745918464	0.006275983	0.827883844
ENSG00000239246	AC008026.1	-	-	0.007742129	0.886201084	-	-	0.005466317	0.846449964	0.009559932	0.725221807	0.006275983	0.83059535
ENSG00000258790	AL121594.1	-	-	-	-	0.026465337	0.598082345	-	-	-	-	0.006275983	0.831134581
ENSG00000196449	YRDC	0.021277215	0.609881076	-	-	-	-	-	-	-	-	0.006275983	0.827868649
ENSG00000132549	VPS13B	-	-	0.015115009	0.635553518	0.034003633	0.587887745	0.020649403	0.612232963	-	-	0.006275983	0.829665412
ENSG00000176148	TCP11L1	0.014255876	0.639069515	0.028991602	0.59598686	-	-	-	-	0.010108925	0.69801127	0.006275983	0.829668326
ENSG00000256436	TAS2R31	-	-	-	-	-	-	-	-	-	-	0.006275983	0.82786995
ENSG00000249353	NPM1P27	0.006524536	0.89006502	0.007742129	0.866377403	0.006726692	0.91667431	0.005466317	0.866379575	-	-	0.006275983	0.827861376
ENSG00000234664	HMGN2P5	0.006524536	0.781698767	0.01035153	0.68019049	0.006726692	0.896113662	0.017357768	0.623448435	0.009559932	0.730240296	0.006275983	0.829629103
ENSG00000175662	TOM1L2	0.049040248	0.575408947	-	-	-	-	-	-	0.008102195	0.785927548	0.006275983	0.830577075
ENSG00000236801	RPL24P8	0.006524536	0.815413136	0.007742129	0.903226634	0.006726692	0.939452526	0.007134363	0.76096074	0.010108925	0.695208965	0.006275983	0.826743972
ENSG00000224858	RPL29P11	0.006524536	0.876985986	0.007742129	0.967376767	0.006726692	0.860320304	0.007471159	0.747535554	-	-	0.006275983	0.825351497
ENSG00000198056	PRIM1	-	-	0.035919754	0.587204724	0.007916065	0.734371915	0.011092887	0.663942076	-	-	0.006275983	0.819758444
ENSG00000235897	TM4SF19-AS1	-	-	-	-	-	-	-	-	-	-	0.006275983	0.812499713
ENSG00000180867	PDIA3P1	0.006524536	0.781698476	0.010254259	0.681919288	0.007495463	0.750507359	-	-	0.011557936	0.663782452	0.006275983	0.812545637
ENSG00000165661	QSOX2	0.020088571	0.613746145	-	-	-	-	-	-	-	-	0.006275983	0.812501913
ENSG00000228221	LINC00578	-	-	-	-	-	-	-	-	-	-	0.006275983	0.812378604
ENSG00000146909	NOM1	-	-	0.019807603	0.616880451	-	-	0.014308565	0.6408353	0.015723863	0.632735749	0.006275983	0.812535788
ENSG00000095574	IKZF5	-	-	-	-	-	-	0.025956003	0.598691612	-	-	0.006275983	0.812506143
ENSG00000271383	NBPF19	0.006524536	0.786460799	0.008715173	0.74477073	0.030121134	0.592546748	-	-	0.008993896	0.745892215	0.006275983	0.8086451
ENSG00000083223	TUT7	0.026774315	0.598033057	-	-	-	-	-	-	0.015556254	0.633531766	0.006275983	0.810542348
ENSG00000117228	GBP1	0.007986907	0.716579224	-	-	0.006726692	0.959485717	0.012102633	0.657395479	0.008885131	0.767375972	0.006275983	0.806597347
ENSG00000139182	CLSTN3	0.00902426	0.696416269	-	-	0.009101382	0.700667135	0.021904979	0.608296519	0.010108925	0.703868832	0.006275983	0.806500336
ENSG00000168234	TTC39C	-	-	0.007742129	0.812498623	-	-	-	-	-	-	0.006275983	0.794112776
ENSG00000131143	COX4I1	0.036262926	0.585688237	0.010254259	0.682273268	0.043133534	0.579262178	-	-	-	-	0.006275983	0.794104944
ENSG00000114933	INO80D	-	-	0.021680315	0.611241926	0.014293116	0.638873394	0.012038125	0.658224785	-	-	0.006275983	0.796054249
ENSG00000117036	ETV3	-	-	0.012502103	0.653585134	-	-	-	-	-	-	0.006275983	0.794170488
ENSG00000171606	ZNF274	-	-	-	-	-	-	-	-	-	-	0.006275983	0.794119156
ENSG00000135778	NTPCR	-	-	-	-	0.034229882	0.587216074	-	-	-	-	0.006275983	0.79611575
ENSG00000197566	ZNF624	-	-	-	-	-	-	-	-	-	-	0.006275983	0.794111747
ENSG00000167543	TP53I13	-	-	-	-	-	-	-	-	-	-	0.006275983	0.794126026
ENSG00000157426	AASDH	-	-	-	-	0.043708485	0.578792662	-	-	0.044967732	0.578108323	0.006275983	0.794112285
ENSG00000160336	ZNF761	-	-	-	-	-	-	0.020174444	0.613620838	0.012525582	0.656571543	0.006275983	0.794068223
ENSG00000213862	AC044787.1	0.007051446	0.756155871	-	-	-	-	-	-	-	-	0.006275983	0.794119462
ENSG00000174353	STAG3L3	-	-	0.008181842	0.76512228	-	-	0.005550624	0.816747224	0.010108925	0.697517142	0.006275983	0.797044493
ENSG00000152495	CAMK4	-	-	-	-	-	-	-	-	-	-	0.006275983	0.794111086
ENSG00000030582	GRN	0.007936227	0.728054389	0.007742129	0.811630464	0.0111295	0.667800422	-	-	-	-	0.006275983	0.794137369
ENSG00000102882	MAPK3	-	-	-	-	-	-	-	-	-	-	0.006275983	0.797027417
ENSG00000164619	BMPER	0.034896762	0.58720992	-	-	-	-	-	-	-	-	0.006275983	0.794122446
ENSG00000183569	SERHL2	-	-	-	-	-	-	-	-	0.01015928	0.689363889	0.006275983	0.794115879
ENSG00000167378	IRGQ	0.032006658	0.590597216	0.022404449	0.60894216	-	-	-	-	0.010108925	0.701273674	0.006275983	0.794048207
ENSG00000226015	CCT8P1	-	-	-	-	-	-	-	-	-	-	0.006275983	0.794241784
ENSG00000173611	SCAI	-	-	0.011408777	0.662519441	0.034229882	0.587201026	-	-	-	-	0.006275983	0.794129254
ENSG00000090487	SPG21	0.007086415	0.74458966	-	-	-	-	-	-	0.008993896	0.756925851	0.006275983	0.79411665
ENSG00000135968	GCC2	0.008794259	0.930460044	-	-	0.010735853	0.895902191	-	-	-	-	0.006331463	0.80836499
ENSG00000239571	IGKV2D-30	0.003410923	0.849325437	0.00366591	0.794128351	-	-	0.02201348	0.635130808	0.011265113	0.697478469	0.00633443	0.748339425
ENSG00000267645	AC105052.3	0.018602292	0.649226622	0.003579333	0.813506731	0.004257954	0.834758441	0.003211013	0.824430638	0.004670556	0.794099365	0.00633443	0.747237876
ENSG00000267368	UPK3BL1	0.018602292	0.649242535	0.00366591	0.803325599	0.004264907	0.818009664	0.00364098	0.802402331	0.004670556	0.794124403	0.00633443	0.747288673
ENSG00000183542	KLRC4	-	-	-	-	-	-	-	-	-	-	0.00633443	0.745909929
ENSG00000264462	MIR3648-2	0.019730328	0.686335003	0.016447833	0.738427152	0.00659722	0.925437586	0.006704945	0.826993726	0.010005873	0.779792412	0.006385319	0.844968522
ENSG00000284981	AC093668.3	0.017471948	0.702210263	0.044182051	0.624226797	0.013302699	0.742585774	-	-	-	-	0.006385319	0.844395264
ENSG00000211655	IGLV1-36	0.014578407	0.688261737	-	-	-	-	0.008931731	0.765151677	0.007604055	0.849996947	0.006401719	0.806446429
ENSG00000278771	RN7SL3	0.006524536	0.821266534	0.007742129	0.84859278	0.006726692	0.818910036	0.005550624	0.812611794	0.0073601	0.866844406	0.006405355	0.791453167
ENSG00000234745	HLA-B	0.007689818	0.869824327	0.009548273	0.788907988	0.006865976	0.896520792	0.005415346	0.921876804	0.009103515	0.841321759	0.006486832	0.787790982
ENSG00000213853	EMP2	0.007689818	0.832742235	0.009548273	0.837917444	0.007382517	0.827363116	0.006628056	0.78584237	0.015065639	0.640579136	0.006486832	0.789748456
ENSG00000185787	MORF4L1	0.008279177	0.767329871	0.009548273	0.891732002	0.006865976	0.940250557	0.005415346	0.882696665	0.009103515	0.854274815	0.006486832	0.796402835
ENSG00000100345	MYH9	0.007689818	0.904424136	-	-	0.006865976	0.854764866	0.012462519	0.65377213	0.021321983	0.607039546	0.006486832	0.791445147
ENSG00000185201	IFITM2	0.016862286	0.630635597	0.009548273	0.871091628	0.008133641	0.769365715	0.005415346	0.864005729	0.009137687	0.766039707	0.006486832	0.796270632
ENSG00000100342	APOL1	0.011163631	0.688963102	0.022954566	0.606462832	0.008228688	0.747906713	0.011122123	0.666962665	0.015068369	0.640143256	0.006486832	0.794774759
ENSG00000185650	ZFP36L1	0.012934932	0.661250207	0.010842929	0.703337098	0.009800822	0.693664543	0.008076783	0.730891004	0.01216371	0.672248798	0.006486832	0.794633202
ENSG00000119801	YPEL5	-	-	-	-	0.025664739	0.595318357	-	-	0.041676681	0.575097016	0.006486832	0.802487579
ENSG00000211899	IGHM	0.020552067	0.614121285	-	-	-	-	0.005415346	0.973764067	-	-	0.006486832	0.787885246
ENSG00000118816	CCNI	0.007689818	0.93623704	0.009548273	0.942293985	0.006865976	0.914526655	0.005415346	0.908221229	-	-	0.006486832	0.806940978
ENSG00000144645	OSBPL10	0.025582031	0.599220189	-	-	0.021834952	0.604820599	0.02101638	0.609209794	0.014844322	0.641824654	0.006486832	0.791503956
ENSG00000099968	BCL2L13	0.046151048	0.572763743	-	-	0.023412798	0.601037811	0.005415346	0.96125335	0.012249648	0.665895994	0.006486832	0.800980497
ENSG00000173218	VANGL1	-	-	-	-	-	-	0.031661997	0.58715523	0.014282501	0.645342378	0.006486832	0.787956634
ENSG00000204388	HSPA1B	0.007689818	0.823375101	-	-	0.016093277	0.625541143	0.015759562	0.630249348	-	-	0.006486832	0.803470537
ENSG00000159692	CTBP1	0.007689818	0.828381863	0.014645784	0.650337122	0.007981876	0.772319013	0.006675405	0.779716028	0.009103515	0.847752531	0.006486832	0.792999225
ENSG00000166012	TAF1D	-	-	0.009845845	0.745905119	0.012233795	0.653699482	0.012572522	0.652299577	0.010221525	0.726143511	0.006486832	0.790870399
ENSG00000129003	VPS13C	-	-	0.021796159	0.60988554	0.028047104	0.590944182	0.040957706	0.576763637	-	-	0.006486832	0.787765643
ENSG00000176788	BASP1	-	-	-	-	-	-	-	-	-	-	0.006486832	0.805365551
ENSG00000073008	PVR	0.010983553	0.699166415	0.009548273	0.768057786	0.006865976	0.853716572	0.006248213	0.805579362	0.02412509	0.598719371	0.006486832	0.802786523
ENSG00000165416	SUGT1	0.043448541	0.574980191	0.019052827	0.62096044	-	-	0.006971444	0.765626586	-	-	0.006486832	0.796030953
ENSG00000102189	EEA1	-	-	-	-	-	-	-	-	-	-	0.006486832	0.794122016
ENSG00000135749	PCNX2	0.007689818	0.812528104	-	-	-	-	-	-	-	-	0.006486832	0.796156011
ENSG00000185504	FAAP100	0.012716659	0.6651148	-	-	0.008788781	0.734030809	0.013357469	0.647009781	-	-	0.006486832	0.794121988
ENSG00000152234	ATP5F1A	-	-	-	-	0.006865976	0.860867143	0.014111295	0.639633149	-	-	0.006486832	0.796082295
ENSG00000184007	PTP4A2	0.007689818	0.802490309	-	-	0.007583452	0.81591962	-	-	0.009137687	0.776545579	0.006486832	0.791352948
ENSG00000075303	SLC25A40	-	-	-	-	-	-	-	-	0.034805314	0.581955462	0.006486832	0.786593707
ENSG00000049245	VAMP3	0.007689818	0.988781648	-	-	-	-	-	-	0.019217382	0.615998594	0.006486832	0.786451172
ENSG00000245680	ZNF585B	-	-	-	-	-	-	-	-	0.02412509	0.598720054	0.006486832	0.786492131
ENSG00000005893	LAMP2	0.007689818	0.865532886	-	-	0.006865976	0.950977252	0.008082956	0.72923536	0.009103515	0.801400298	0.006500693	0.780935969
ENSG00000007168	PAFAH1B1	0.011633216	0.678370921	0.01077416	0.707837296	0.008161638	0.757393857	0.008196116	0.723087159	-	-	0.006500693	0.781552165
ENSG00000112062	MAPK14	0.038554385	0.579464281	0.009548273	0.867564924	-	-	-	-	0.011922797	0.67736456	0.006500693	0.782008962
ENSG00000164308	ERAP2	-	-	0.009548273	0.76993397	-	-	0.005788733	0.833535393	0.009103515	0.900940935	0.006500693	0.781718113
ENSG00000128923	MINDY2	-	-	0.016030235	0.638855806	0.046661005	0.570949272	-	-	0.014616513	0.643518936	0.006500693	0.781665478
ENSG00000173715	C11orf80	-	-	0.009845845	0.746932409	0.008788781	0.723175881	-	-	-	-	0.006500693	0.78168994
ENSG00000135299	ANKRD6	-	-	0.012346119	0.675328254	-	-	-	-	-	-	0.006500693	0.781691918
ENSG00000013288	MAN2B2	0.017939682	0.624643294	-	-	-	-	-	-	-	-	0.006500693	0.782251569
ENSG00000206503	HLA-A	0.008279177	0.767759622	0.009548273	0.942303771	0.008228688	0.749535347	0.006451142	0.796951068	0.010253413	0.722628633	0.006515329	0.777291619
ENSG00000106546	AHR	0.008041485	0.778798	0.009548273	0.770924378	0.007583452	0.821221215	0.006971444	0.764736087	0.009103515	0.819810852	0.006515329	0.76722674
ENSG00000142798	HSPG2	-	-	0.010559618	0.729742319	-	-	0.005415346	0.893788808	-	-	0.006515329	0.77882623
ENSG00000085063	CD59	0.016192205	0.635037889	0.047448363	0.572628134	0.014173452	0.637171507	-	-	-	-	0.006515329	0.775572607
ENSG00000231925	TAPBP	0.007689818	0.887784082	0.009548273	0.840898792	0.006865976	0.876892608	0.005415346	0.854156309	0.010991716	0.712253802	0.006515329	0.76784387
ENSG00000182492	BGN	-	-	0.010639809	0.722833547	-	-	0.009968199	0.680830118	0.012249648	0.664984548	0.006515329	0.764292432
ENSG00000244754	N4BP2L2	0.007689818	0.81249308	0.010559618	0.72790135	0.009571711	0.699725559	0.01186496	0.65756529	0.015526415	0.636661195	0.006515329	0.765477887
ENSG00000119383	PTPA	0.014234085	0.647699878	0.009821347	0.75786441	0.01218191	0.65404383	0.009432105	0.700452102	0.013446213	0.655580975	0.006515329	0.764563156
ENSG00000041982	TNC	-	-	-	-	-	-	0.005415346	0.880089736	0.021321983	0.607080607	0.006515329	0.768506847
ENSG00000130402	ACTN4	0.012737206	0.663694927	0.010647433	0.719363281	0.007742266	0.786763332	0.009650733	0.691935993	0.009137687	0.778443549	0.006515329	0.772186373
ENSG00000179218	CALR	-	-	0.010647433	0.715213629	0.032897312	0.583968244	-	-	-	-	0.006515329	0.777228182
ENSG00000177426	TGIF1	-	-	-	-	-	-	-	-	0.017139799	0.624701054	0.006515329	0.7687942
ENSG00000244462	RBM12	-	-	-	-	0.044543946	0.572611723	-	-	-	-	0.006515329	0.76723587
ENSG00000087338	GMCL1	-	-	0.029415186	0.593216312	-	-	-	-	-	-	0.006515329	0.774728485
ENSG00000109689	STIM2	0.012182746	0.673186022	-	-	-	-	0.009650733	0.690868428	-	-	0.006515329	0.774723093
ENSG00000022840	RNF10	-	-	0.010647433	0.713069811	0.034265132	0.5821064	0.024896808	0.599208403	-	-	0.006515329	0.776541823
ENSG00000085982	USP40	-	-	-	-	0.013641037	0.64035815	-	-	-	-	0.006515329	0.774725442
ENSG00000139726	DENR	-	-	-	-	0.017250291	0.619871514	-	-	-	-	0.006515329	0.774727905
ENSG00000077782	FGFR1	-	-	-	-	0.010479699	0.680192724	-	-	-	-	0.006515329	0.772426956
ENSG00000082701	GSK3B	-	-	-	-	0.007583452	0.794119966	-	-	0.04723632	0.570737693	0.006515329	0.770269287
ENSG00000167785	ZNF558	-	-	-	-	0.008788781	0.73469686	0.010223174	0.676896994	-	-	0.006515329	0.765240642
ENSG00000139746	RBM26	-	-	0.016452364	0.633568521	0.007583452	0.808644639	0.025135764	0.598039294	0.011287296	0.689394162	0.006515329	0.765151625
ENSG00000118263	KLF7	0.019029349	0.61921546	-	-	-	-	0.009703595	0.68518712	-	-	0.006515329	0.767234002
ENSG00000198937	CCDC167	-	-	-	-	-	-	-	-	-	-	0.006515329	0.765164748
ENSG00000135829	DHX9	-	-	-	-	-	-	-	-	-	-	0.006515329	0.767174225
ENSG00000099785	2-Mar	0.007689818	0.829406714	0.010849778	0.702337531	0.009701007	0.695777392	0.041222967	0.576314114	0.009137687	0.764771818	0.006515329	0.767177666
ENSG00000186020	ZNF529	0.017939682	0.623458335	-	-	-	-	-	-	-	-	0.006515329	0.765158978
ENSG00000213753	CENPBD1P1	-	-	0.016073022	0.638101022	0.013787069	0.639410896	0.020901251	0.6094626	0.024590605	0.597353013	0.006515329	0.765128875
ENSG00000132256	TRIM5	0.012716659	0.668782404	-	-	0.027575592	0.591895956	-	-	0.016127172	0.630820756	0.006515329	0.764899968
ENSG00000069275	NUCKS1	0.007689818	0.800412751	0.009548273	0.810674636	0.009701007	0.695870997	0.009703595	0.687083567	0.014572275	0.643768282	0.006519827	0.76372947
ENSG00000164171	ITGA2	-	-	-	-	-	-	0.008226392	0.78608227	-	-	0.006540602	0.803427658
ENSG00000186567	CEACAM19	0.012965469	0.706876074	0.010039484	0.831877673	0.010735853	0.84700024	0.008226392	0.782149585	-	-	0.006540602	0.802722956
ENSG00000277209	RPPH1	0.005806052	0.874498641	0.008008099	0.858292039	0.00659722	0.917313508	0.006249003	0.882023833	0.005802008	0.873322642	0.006561786	0.821106377
ENSG00000254452	AP001107.2	0.00623769	0.84991097	0.009667171	0.821742261	0.007846467	0.827221503	0.006249003	0.852876844	0.009095978	0.806292831	0.006561786	0.826114842
ENSG00000284791	OR7E47P	0.006380981	0.83174802	-	-	-	-	-	-	-	-	0.006561786	0.829682583
ENSG00000259049	AL139317.3	-	-	0.019752968	0.707039552	0.046972747	0.613646222	-	-	-	-	0.006561786	0.827904162
ENSG00000284554	AL022318.4	-	-	-	-	-	-	0.047110175	0.613636741	0.010005873	0.778292037	0.006561786	0.827863409
ENSG00000272742	AC135457.1	0.005806052	0.873664213	0.010900822	0.799218569	0.011432073	0.77597975	0.008256968	0.802524992	0.008193554	0.820807237	0.006561786	0.824680415
ENSG00000285625	AC117378.1	-	-	-	-	0.014034406	0.734368417	0.023686072	0.663922049	-	-	0.006561786	0.819766763
ENSG00000283867	MIR1307	0.005532665	0.900616309	-	-	-	-	-	-	-	-	0.006561786	0.815307905
ENSG00000224864	AC011447.1	0.006380981	0.832113653	0.006491445	0.886044248	0.007683351	0.8322842	0.0147993	0.725227712	0.012905304	0.747999464	0.006561786	0.815342547
ENSG00000261845	AC124283.1	-	-	-	-	-	-	-	-	-	-	0.006587577	0.812503049
ENSG00000177034	MTX3	-	-	0.012978521	0.664798312	0.01272835	0.648509628	0.032632654	0.58601057	-	-	0.006602469	0.761624152
ENSG00000167112	TRUB2	-	-	-	-	-	-	0.00950856	0.695163946	0.009137687	0.748984933	0.006602469	0.761781531
ENSG00000138399	FASTKD1	0.014928581	0.634948062	-	-	-	-	-	-	-	-	0.006613139	0.786438185
ENSG00000110801	PSMD9	-	-	-	-	-	-	-	-	-	-	0.006613139	0.786147728
ENSG00000110700	RPS13	0.006524536	0.868169323	0.007940928	0.787374717	0.006726692	0.916665993	0.005481281	0.838033522	0.0073601	0.879163918	0.006613139	0.786016093
ENSG00000215630	GUSBP9	-	-	0.007742129	0.875673401	0.024298974	0.602438367	0.005481281	0.83930064	-	-	0.006613139	0.785974326
ENSG00000126838	PZP	0.006524536	0.869885543	0.007742129	0.92859442	0.006726692	0.801062358	0.00630553	0.781248908	0.009559932	0.730755531	0.006631902	0.785012837
ENSG00000179889	PDXDC1	0.010536976	0.674024144	0.015543689	0.633030984	0.022068703	0.607268615	0.01909161	0.617745379	-	-	0.006631902	0.784221556
ENSG00000109066	TMEM104	0.031658989	0.590958425	0.026379899	0.600978751	0.043644416	0.578906182	0.046593267	0.576369838	0.026694374	0.598697761	0.006631902	0.781739532
ENSG00000236876	TMSB4XP1	-	-	-	-	-	-	-	-	-	-	0.006631902	0.781720719
ENSG00000228327	AL669831.1	-	-	-	-	-	-	-	-	-	-	0.006631902	0.781733421
ENSG00000183914	DNAH2	-	-	-	-	-	-	-	-	-	-	0.006631902	0.781641707
ENSG00000187688	TRPV2	-	-	-	-	0.026985786	0.597193298	-	-	-	-	0.006631902	0.781693411
ENSG00000150347	ARID5B	0.022631128	0.607046195	0.023788828	0.60425918	0.016542902	0.622634115	-	-	-	-	0.006637478	0.760670541
ENSG00000211611	IGKV6-21	-	-	-	-	-	-	0.010670594	0.734814664	0.010583821	0.743803324	0.006647492	0.795589412
ENSG00000243264	IGKV2D-29	-	-	0.025215739	0.633374979	-	-	0.007106651	0.852511283	0.007604055	0.857628743	0.006647492	0.798003185
ENSG00000243063	IGKV3-7	-	-	-	-	-	-	0.008489456	0.776764691	0.014284464	0.684612912	0.006647492	0.797731393
ENSG00000232229	LINC00865	-	-	-	-	-	-	-	-	-	-	0.006647492	0.797920913
ENSG00000182841	RRP7BP	0.008794259	0.84654021	-	-	0.038185986	0.595738622	0.007266974	0.820313022	0.011525829	0.727825039	0.006647492	0.795078872
ENSG00000176473	WDR25	-	-	-	-	-	-	0.029660365	0.60990193	-	-	0.006647492	0.794138044
ENSG00000149451	ADAM33	-	-	-	-	-	-	0.017208241	0.653406759	0.014284464	0.684629381	0.006647492	0.794095243
ENSG00000272143	FGF14-AS2	-	-	-	-	-	-	-	-	-	-	0.006647492	0.794127956
ENSG00000161203	AP2M1	0.009138428	0.794115085	-	-	-	-	-	-	-	-	0.006647492	0.794101106
ENSG00000125834	STK35	-	-	-	-	-	-	-	-	-	-	0.006647492	0.794115266
ENSG00000163635	ATXN7	-	-	0.029522827	0.592931151	-	-	0.039497842	0.578093108	0.009137687	0.764419171	0.006669738	0.759761574
ENSG00000238103	RPL9P7	-	-	-	-	-	-	-	-	-	-	0.006694361	0.780215261
ENSG00000257764	AC020656.1	-	-	-	-	-	-	-	-	0.005777626	0.960638268	0.006709862	0.808439943
ENSG00000163682	RPL9	0.006524536	0.799114978	0.016959349	0.62642083	0.006726692	0.80504773	0.005481281	0.834424068	0.020415988	0.614106998	0.006723365	0.776908802
ENSG00000126070	AGO3	0.006524536	0.808690014	-	-	-	-	0.009639901	0.689422565	0.008993896	0.74641391	0.006723365	0.777036355
ENSG00000120685	PROSER1	-	-	-	-	-	-	-	-	0.029163335	0.594064313	0.006723365	0.777945869
ENSG00000089220	PEBP1	0.006524536	0.782055361	0.007742129	0.809181359	0.00689947	0.788065026	0.009231595	0.699431914	0.008885131	0.763162364	0.006723365	0.77804795
ENSG00000090339	ICAM1	-	-	-	-	0.006978454	0.786239603	-	-	-	-	0.006723365	0.776650954
ENSG00000050393	MCUR1	-	-	0.022537197	0.608609993	0.029639821	0.593164327	-	-	0.017721115	0.623476009	0.006723365	0.776553094
ENSG00000275708	MIR3648-1	0.007243686	0.81036091	-	-	0.006990711	0.873099494	0.006249003	0.935421443	0.005777626	0.930290609	0.006773538	0.805297411
ENSG00000073050	XRCC1	-	-	-	-	0.030387572	0.587197569	0.021925551	0.606680854	-	-	0.006775763	0.757906524
ENSG00000154127	UBASH3B	0.01562832	0.679897447	0.032154084	0.613149277	0.031870157	0.606527919	-	-	0.016735421	0.664473947	0.006857262	0.790320327
ENSG00000179344	HLA-DQB1	0.007689818	0.823209181	0.011682217	0.687130888	0.006865976	0.86665315	0.005608475	0.841407938	0.009137687	0.775359902	0.006866126	0.755377636
ENSG00000155008	APOOL	0.014033265	0.648520877	0.013809323	0.657879141	0.011337022	0.663881234	0.009682518	0.690196654	0.009103515	0.794124802	0.006866126	0.755066562
ENSG00000196235	SUPT5H	-	-	-	-	-	-	-	-	0.011081415	0.702337311	0.006866126	0.755394259
ENSG00000140682	TGFB1I1	-	-	-	-	-	-	0.018713486	0.618620382	-	-	0.006866126	0.754890911
ENSG00000225733	FGD5-AS1	0.007689818	0.802693261	0.009845845	0.752715592	0.008161638	0.757637562	0.008679592	0.710077252	0.009852036	0.73295182	0.00689476	0.753621553
ENSG00000100711	ZFYVE21	-	-	-	-	0.031234571	0.586077462	-	-	0.011505129	0.686363382	0.00689476	0.753645191
ENSG00000248734	AC008906.1	-	-	0.008564748	0.753757336	-	-	-	-	-	-	0.006903987	0.773630654
ENSG00000248672	LY75-CD302	-	-	0.010197639	0.683173664	-	-	0.047885954	0.594292499	-	-	0.006958931	0.736217796
ENSG00000079385	CEACAM1	-	-	-	-	-	-	-	-	-	-	0.006958931	0.737078094
ENSG00000100994	PYGB	-	-	0.010813177	0.67403423	-	-	-	-	-	-	0.006996484	0.771918949
ENSG00000233558	AL050331.1	0.006524536	0.786585368	0.008181842	0.7671512	0.006726692	0.890069294	0.010101947	0.680195318	0.008993896	0.74691415	0.007053175	0.770686349
ENSG00000173801	JUP	0.018275318	0.629152002	-	-	-	-	0.02719326	0.594272405	0.009710429	0.677871824	0.007140101	0.690134114
ENSG00000101367	MAPRE1	-	-	0.005242338	0.840299672	-	-	0.003911972	0.958783454	-	-	0.007140101	0.689311115
ENSG00000185800	DMWD	0.015138532	0.645385905	0.04474917	0.578126682	-	-	0.02904224	0.591740491	0.029869325	0.597136672	0.007140101	0.691321443
ENSG00000152518	ZFP36L2	0.013929905	0.642296354	0.009799888	0.697142887	0.013636753	0.643591328	0.009302188	0.694627942	0.007572854	0.80526571	0.007178873	0.768614713
ENSG00000166441	RPL27A	-	-	-	-	0.011677083	0.659321657	-	-	-	-	0.007217536	0.767142724
ENSG00000105281	SLC1A5	-	-	0.009799888	0.705050899	0.007355574	0.757608502	0.020007226	0.614755444	0.011557936	0.666194951	0.007217536	0.76716243
ENSG00000179295	PTPN11	0.006524536	0.875612785	0.007940928	0.780803869	0.006726692	0.858137095	-	-	-	-	0.007222344	0.766193172
ENSG00000149925	ALDOA	-	-	0.009799888	0.703480136	-	-	0.005550624	0.812507505	0.0073601	0.819773906	0.007222344	0.765134389
ENSG00000174456	C12orf76	-	-	-	-	-	-	-	-	-	-	0.007222344	0.765131866
ENSG00000213380	COG8	-	-	-	-	-	-	-	-	0.019287627	0.617776069	0.007222344	0.765158687
ENSG00000134077	THUMPD3	-	-	0.010801536	0.705601719	0.038663093	0.577293299	0.009447644	0.699328152	0.013837275	0.651390194	0.007235756	0.74862652
ENSG00000111875	ASF1A	-	-	0.01080137	0.706590061	-	-	0.020876055	0.609938737	0.012249648	0.665135261	0.007235756	0.748202175
ENSG00000114062	UBE3A	-	-	-	-	-	-	-	-	-	-	0.007235756	0.748448707
ENSG00000263426	RN7SL471P	-	-	-	-	0.011026858	0.790448815	-	-	0.013101517	0.696082246	0.007237235	0.784354223
ENSG00000202538	RNU4-2	0.017468052	0.62279347	0.025022907	0.603376018	0.022140145	0.607058135	0.008941425	0.703560984	0.015345757	0.635346402	0.007237628	0.759714755
ENSG00000130522	JUND	0.006524536	0.803621832	0.007940928	0.788423133	0.026171485	0.598721841	0.005466317	0.861195023	0.015787894	0.631816552	0.007237628	0.763546476
ENSG00000012223	LTF	-	-	0.007940928	0.781663531	0.007150303	0.763157266	-	-	0.014428776	0.642191401	0.007237628	0.763987144
ENSG00000167658	EEF2	0.006524536	0.791857923	0.007940928	0.795702975	0.007714092	0.740454434	0.007767954	0.739599466	0.0073601	0.948235186	0.007237628	0.76152921
ENSG00000127022	CANX	0.037586583	0.584176011	0.009134651	0.735807937	0.023727952	0.603483329	0.045953194	0.576784528	-	-	0.007237628	0.760899221
ENSG00000140694	PARN	-	-	-	-	-	-	0.011092887	0.664503025	-	-	0.007237628	0.760245851
ENSG00000143384	MCL1	-	-	-	-	-	-	0.005466317	0.940944755	-	-	0.007237628	0.759783317
ENSG00000247315	ZCCHC3	-	-	-	-	0.045379279	0.5776103	0.026116274	0.598276343	-	-	0.007237628	0.760323729
ENSG00000230715	AC018638.2	-	-	0.007940928	0.774716816	-	-	0.007722721	0.741621888	0.034393026	0.587212903	0.007237628	0.761624444
ENSG00000059728	MXD1	-	-	-	-	-	-	-	-	-	-	0.007237628	0.759423557
ENSG00000182544	MFSD5	-	-	0.024651057	0.60418232	-	-	-	-	-	-	0.007237628	0.759453854
ENSG00000074842	MYDGF	-	-	-	-	-	-	-	-	0.035275259	0.586368794	0.007237628	0.759432937
ENSG00000225523	IGKV6D-21	-	-	-	-	-	-	-	-	0.021976799	0.640450001	0.007242282	0.731508918
ENSG00000136546	SCN7A	-	-	-	-	-	-	-	-	-	-	0.007242282	0.728801916
ENSG00000223609	HBD	0.003302208	0.886737656	0.005048821	0.758474749	0.003731067	0.919066751	-	-	-	-	0.007242282	0.724721707
ENSG00000269900	RMRP	0.003302208	0.913407544	0.008937155	0.703273066	0.004345713	0.799506077	0.003161647	0.889298544	0.003883303	0.872183024	0.007242282	0.729905131
ENSG00000167183	PRR15L	0.026823906	0.626993385	-	-	0.00723934	0.722597262	-	-	-	-	0.007242282	0.723249159
ENSG00000162888	C1orf147	-	-	0.042082643	0.598039611	-	-	-	-	0.008486294	0.725226655	0.007242282	0.723216979
ENSG00000253234	IGLV2-5	-	-	-	-	-	-	-	-	-	-	0.007242282	0.723230005
ENSG00000261448	AC109446.3	-	-	-	-	-	-	-	-	-	-	0.007242282	0.723319074
ENSG00000167182	SP2	-	-	-	-	0.025511086	0.599397734	-	-	-	-	0.007301925	0.686808345
ENSG00000140403	DNAJA4	-	-	-	-	0.015404423	0.630245675	0.031739167	0.586955405	0.015526415	0.635553071	0.007326196	0.745058222
ENSG00000196526	AFAP1	0.021168543	0.611680336	0.011071669	0.695947087	0.029533936	0.588493351	0.040991149	0.57671857	-	-	0.007326196	0.745801072
ENSG00000185651	UBE2L3	-	-	-	-	-	-	-	-	0.034805314	0.582048477	0.007326196	0.745029023
ENSG00000125630	POLR1B	-	-	-	-	-	-	-	-	-	-	0.007326196	0.745892931
ENSG00000165138	ANKS6	0.016666944	0.631949716	0.040483689	0.578109869	-	-	-	-	-	-	0.007326196	0.745899318
ENSG00000211649	IGLV7-46	0.019177112	0.654878317	-	-	-	-	0.010724891	0.733162969	0.007604055	0.840724828	0.007333954	0.781189101
ENSG00000168395	ING5	0.008794259	0.823816666	0.035314523	0.605974735	0.023607203	0.629885158	0.017616784	0.651384145	0.017128564	0.661948745	0.007333954	0.781695008
ENSG00000173653	RCE1	-	-	0.011523737	0.746917114	0.012310882	0.723188946	-	-	-	-	0.007333954	0.781688032
ENSG00000247556	OIP5-AS1	0.007051446	0.75744054	0.008181842	0.763061084	0.006726692	0.794452341	0.012879798	0.650550586	0.013272087	0.651428537	0.007369444	0.747327557
ENSG00000204623	ZNRD1ASP	0.007246612	0.742491016	0.007940928	0.776429419	0.006726692	0.80748653	0.009231595	0.698215488	0.013272087	0.65129648	0.007369444	0.747314857
ENSG00000213064	SFT2D2	0.008683391	0.703706109	0.008181842	0.761612542	0.013494277	0.644658909	0.012238343	0.655104897	0.01015928	0.690492768	0.007369444	0.754047322
ENSG00000079308	TNS1	-	-	-	-	-	-	0.024047008	0.603341653	0.034343867	0.587591866	0.007369444	0.746187455
ENSG00000178573	MAF	0.007051446	0.750585147	0.007742129	0.809063697	0.007512234	0.744012028	0.010715858	0.673193614	0.010930457	0.676573678	0.007369444	0.753985591
ENSG00000229413	AC018638.1	0.007936227	0.722320407	0.01035153	0.680187765	0.006726692	0.792062884	0.005739559	0.804094408	0.0073601	0.836731227	0.007369444	0.747717597
ENSG00000100201	DDX17	0.006524536	0.786881332	0.009799888	0.701032164	0.007150303	0.768537979	0.007360393	0.755589227	0.0073601	0.850415325	0.007369444	0.748201563
ENSG00000265479	DTX2P1-UPK3BP1-PMS2P11	0.006524536	0.796326785	0.009405486	0.716602337	0.006726692	0.870394813	0.00630553	0.780664936	0.01015928	0.689308416	0.007369444	0.756266394
ENSG00000172478	MAB21L4	0.016676804	0.626077495	0.017855009	0.622737363	0.015099745	0.63261351	-	-	-	-	0.007369444	0.750794603
ENSG00000173915	ATP5MD	0.006524536	0.9006403	0.041264513	0.581963078	-	-	-	-	0.040027883	0.581954158	0.007369444	0.747525546
ENSG00000170145	SIK2	-	-	-	-	0.017008592	0.623914292	0.017357768	0.623333204	0.015490276	0.6339446	0.007369444	0.748487835
ENSG00000177888	ZBTB41	-	-	0.011204739	0.663935753	-	-	-	-	-	-	0.007369444	0.756222432
ENSG00000196968	FUT11	0.020661202	0.611854502	0.019961804	0.616548189	0.008153105	0.723219581	0.017357768	0.623855282	-	-	0.007369444	0.755382035
ENSG00000130544	ZNF557	-	-	-	-	0.037068191	0.584293022	-	-	-	-	0.007369444	0.745875827
ENSG00000082175	PGR	-	-	0.01009061	0.685186331	-	-	-	-	-	-	0.007369444	0.745889277
ENSG00000161513	FDXR	0.007051446	0.747526643	-	-	0.028758734	0.594425443	0.010167336	0.678603918	-	-	0.007369444	0.746928449
ENSG00000278129	ZNF8	-	-	-	-	-	-	-	-	0.012880463	0.654205145	0.007369444	0.745956784
ENSG00000156239	N6AMT1	-	-	0.011204739	0.663897996	-	-	-	-	-	-	0.007369444	0.745898899
ENSG00000125386	FAM193A	-	-	-	-	-	-	0.009639901	0.68920499	-	-	0.007369444	0.747557905
ENSG00000153012	LGI2	-	-	-	-	-	-	-	-	-	-	0.007369444	0.745929068
ENSG00000198794	SCAMP5	-	-	-	-	-	-	0.009880632	0.685170301	-	-	0.007369444	0.74590291
ENSG00000071054	MAP4K4	0.009337237	0.688999031	0.017592794	0.623934019	0.020559014	0.611549226	-	-	0.044431906	0.57859399	0.007369444	0.748764489
ENSG00000111785	RIC8B	0.034896762	0.587199068	-	-	-	-	-	-	-	-	0.007369444	0.746933753
ENSG00000154814	OXNAD1	-	-	-	-	-	-	-	-	0.010455802	0.685181073	0.007369444	0.745910387
ENSG00000136213	CHST12	0.012348802	0.651726879	0.009134651	0.733120422	0.031493468	0.590877581	-	-	-	-	0.007369444	0.745891954
ENSG00000140718	FTO	-	-	-	-	0.007150303	0.765152995	-	-	0.019281902	0.617916632	0.007369444	0.748445455
ENSG00000114023	FAM162A	0.013929905	0.640820238	-	-	-	-	-	-	-	-	0.007369444	0.747941398
ENSG00000273749	CYFIP1	-	-	0.048632374	0.576452572	-	-	-	-	-	-	0.007369444	0.745826887
ENSG00000116698	SMG7	-	-	-	-	-	-	0.04787694	0.575568612	-	-	0.007369444	0.748242781
ENSG00000187239	FNBP1	-	-	0.043932062	0.579697396	-	-	0.025162904	0.601114286	-	-	0.007369444	0.745943079
ENSG00000170004	CHD3	-	-	-	-	-	-	-	-	-	-	0.007369444	0.745593161
ENSG00000196735	HLA-DQA1	0.006524536	0.822449696	0.009944447	0.690142575	0.008003282	0.732417444	0.005481281	0.836131146	0.008993896	0.753477729	0.007373373	0.745191864
ENSG00000276085	CCL3L1	0.014765927	0.684636755	-	-	0.012590512	0.717684991	-	-	0.018133163	0.656618995	0.007380936	0.779960808
ENSG00000089060	SLC8B1	0.013595411	0.654957212	-	-	0.021631846	0.60548435	-	-	-	-	0.007409666	0.743677223
ENSG00000158435	CNOT11	-	-	0.009845845	0.75401826	0.013187885	0.643823472	-	-	-	-	0.00742529	0.743090379
ENSG00000100376	FAM118A	0.042091694	0.580407054	-	-	-	-	0.013154057	0.647892175	0.025648777	0.601871397	0.007476685	0.743368645
ENSG00000104408	EIF3E	-	-	0.007940928	0.79244021	0.006726692	0.798250125	0.015214441	0.635741186	-	-	0.007476685	0.74364831
ENSG00000232415	ELN-AS1	-	-	0.018944207	0.640840065	-	-	0.023255254	0.630256639	0.003883303	0.890574966	0.007494162	0.719781605
ENSG00000171055	FEZ2	-	-	0.012562565	0.65324099	0.006726692	0.850752405	0.038494232	0.583094842	0.010108925	0.695081351	0.007509515	0.742351146
ENSG00000148218	ALAD	-	-	-	-	0.009101401	0.69900765	0.018483885	0.620253352	0.009894072	0.713100945	0.007509515	0.742321441
ENSG00000090382	LYZ	0.006524536	0.946144003	0.007742129	0.955682797	0.006726692	0.912346155	-	-	0.0073601	0.955428289	0.007519702	0.741868042
ENSG00000081692	JMJD4	-	-	-	-	0.009967945	0.68236986	0.024802511	0.60181501	0.013498588	0.648967418	0.007524115	0.741477857
ENSG00000110321	EIF4G2	0.019168097	0.62056345	0.00794324	0.685614075	0.007439229	0.70684528	-	-	0.016304683	0.631255567	0.00752754	0.681824967
ENSG00000114455	HHLA2	-	-	-	-	-	-	-	-	-	-	0.00752754	0.682288172
ENSG00000085733	CTTN	-	-	-	-	0.008338656	0.692762469	0.020456492	0.608101044	-	-	0.00752754	0.683220658
ENSG00000211898	IGHD	-	-	-	-	-	-	-	-	-	-	0.007530604	0.741068027
ENSG00000186188	FFAR4	0.032379187	0.615164392	-	-	-	-	-	-	-	-	0.00754096	0.718252972
ENSG00000253120	IGLV2-34	-	-	-	-	-	-	0.005283511	0.768612603	0.021615244	0.612193214	0.007631759	0.679048758
ENSG00000131981	LGALS3	-	-	-	-	0.005913061	0.783874278	-	-	-	-	0.007631759	0.679926834
ENSG00000074695	LMAN1	0.013923817	0.650347614	0.009861355	0.745230041	0.007380052	0.834912589	-	-	0.011816404	0.683362989	0.007652927	0.740218523
ENSG00000184575	XPOT	-	-	0.019517142	0.617934307	0.011888657	0.656283366	-	-	-	-	0.007684588	0.739079576
ENSG00000049540	ELN	-	-	-	-	-	-	-	-	0.033650474	0.583801364	0.007684588	0.739091234
ENSG00000064666	CNN2	-	-	0.031405549	0.592620104	0.021310165	0.609865157	0.007621107	0.717257934	-	-	0.007685991	0.676768088
ENSG00000213859	KCTD11	-	-	0.00660997	0.717694375	0.024012175	0.602668468	-	-	0.013006039	0.651763772	0.007685991	0.677319156
ENSG00000100522	GNPNAT1	-	-	0.018089726	0.664217439	0.015114901	0.683507355	0.008226392	0.782058959	0.012887692	0.704953876	0.007701492	0.775299824
ENSG00000125534	PPDPF	-	-	0.012978521	0.666442001	-	-	0.006451142	0.794092283	0.013678769	0.654105094	0.007709557	0.738420091
ENSG00000117984	CTSD	0.015716934	0.629492575	0.008181842	0.766065837	-	-	0.039195591	0.581918413	0.01015928	0.690469678	0.007723137	0.738744657
ENSG00000275066	SYNRG	-	-	0.01927709	0.619724472	0.01830348	0.615521882	0.031739167	0.586979173	0.01294164	0.659061394	0.007743828	0.736887199
ENSG00000137942	FNBP1L	-	-	-	-	-	-	-	-	-	-	0.007743828	0.737057763
ENSG00000103381	CPPED1	0.030779756	0.589575228	-	-	0.011668649	0.659361928	0.032961293	0.585598779	0.032189499	0.585609539	0.007743828	0.737063187
ENSG00000239819	IGKV1D-8	-	-	-	-	0.02177652	0.637760645	0.008226392	0.785380221	0.017879571	0.658015335	0.007801143	0.772971224
ENSG00000096093	EFHC1	-	-	0.02606286	0.630204344	-	-	0.019484913	0.642178947	-	-	0.007801143	0.772908884
ENSG00000199568	RNU5A-1	0.00735114	0.737853043	-	-	0.005290532	0.761537601	0.012423711	0.673655388	0.013352582	0.684625074	0.007814156	0.714826327
ENSG00000149100	EIF3M	0.007936227	0.723241632	-	-	0.007823867	0.739042401	0.020174444	0.613611549	0.032050092	0.590307156	0.007821653	0.737421475
ENSG00000137098	SPAG8	-	-	-	-	-	-	-	-	-	-	0.007824495	0.737061691
ENSG00000245532	NEAT1	0.009847761	0.718665264	0.011306563	0.691452538	0.008161638	0.761477864	0.005788733	0.825637226	0.009137687	0.785877861	0.007849482	0.73542059
ENSG00000253719	ATXN7L3B	0.015106411	0.632898173	0.009134651	0.728521	0.023401459	0.604199918	0.005466317	0.967510146	-	-	0.007895549	0.7360318
ENSG00000110435	PDHX	0.034903621	0.587155124	0.022537197	0.608599893	-	-	-	-	0.026708074	0.598328818	0.007920072	0.735465602
ENSG00000185361	TNFAIP8L1	-	-	-	-	0.011337022	0.664097508	0.011825786	0.658742309	0.014844322	0.641935011	0.007933593	0.734193446
ENSG00000163131	CTSS	0.00806922	0.777756543	0.009548273	0.772985092	0.007583452	0.809472088	0.00715488	0.759784231	0.009182449	0.744449105	0.007942349	0.730954536
ENSG00000223865	HLA-DPB1	0.008827112	0.74373105	0.010086878	0.742841475	0.009130017	0.712210488	0.009447644	0.698962858	0.009103515	0.926249772	0.007942349	0.730906159
ENSG00000077549	CAPZB	0.020851376	0.612852898	0.0103192	0.736489854	0.011034422	0.673229991	0.008638228	0.713700351	0.009137687	0.746077502	0.007942349	0.730009476
ENSG00000182552	RWDD4	-	-	-	-	0.013849178	0.638922537	-	-	0.03839718	0.578065831	0.007942349	0.729962668
ENSG00000159840	ZYX	-	-	-	-	-	-	-	-	-	-	0.007942349	0.730940537
ENSG00000164916	FOXK1	-	-	0.038021051	0.580592713	-	-	-	-	0.033048219	0.58449241	0.007942349	0.730261378
ENSG00000023902	PLEKHO1	-	-	-	-	0.012292827	0.652442997	-	-	-	-	0.007942349	0.731803615
ENSG00000121316	PLBD1	0.007689818	0.844748098	0.009548273	0.919643842	0.007382517	0.827905664	-	-	0.009137687	0.755575787	0.007942349	0.731805857
ENSG00000129103	SUMF2	0.023369585	0.605091747	-	-	-	-	0.016962482	0.625671362	-	-	0.007942349	0.731831434
ENSG00000089737	DDX24	-	-	-	-	-	-	-	-	-	-	0.007942349	0.730599143
ENSG00000215301	DDX3X	0.007792508	0.791948738	0.02059617	0.613641594	0.012967989	0.646225281	-	-	-	-	0.007942349	0.72905154
ENSG00000117713	ARID1A	-	-	-	-	0.008788781	0.731216799	0.006736762	0.769897838	0.01395106	0.647852271	0.007942349	0.729012435
ENSG00000108651	UTP6	0.025601393	0.598752961	-	-	-	-	-	-	-	-	0.007942349	0.729013399
ENSG00000153147	SMARCA5	-	-	-	-	0.045682615	0.571786659	0.009968199	0.680917303	-	-	0.007942349	0.729427002
ENSG00000211677	IGLC2	-	-	-	-	0.006865976	0.856408464	0.007111869	0.761475787	0.009103515	0.873254923	0.007951637	0.728574781
ENSG00000137642	SORL1	0.039197959	0.578928806	0.020758189	0.613093453	-	-	0.019306194	0.615915394	0.017742767	0.621550145	0.007994285	0.727176329
ENSG00000155393	HEATR3	0.011163631	0.690337263	-	-	0.008837424	0.718192698	0.014111295	0.639858338	0.023059237	0.601761214	0.007994285	0.727007938
ENSG00000083844	ZNF264	0.017939682	0.624760768	0.015064688	0.64727437	0.041483926	0.574917543	-	-	0.012935581	0.659220697	0.007994285	0.727782962
ENSG00000241973	PI4KA	-	-	-	-	0.006865976	0.890426162	0.005415346	0.891032237	0.017186672	0.624218791	0.007994285	0.726531028
ENSG00000198730	CTR9	0.007689818	0.94194208	-	-	0.009343904	0.701806035	-	-	0.011188721	0.692722951	0.007994285	0.726459545
ENSG00000163947	ARHGEF3	0.013929905	0.641352543	0.0260503	0.601505787	-	-	0.031007129	0.591038862	-	-	0.007999889	0.734369683
ENSG00000188811	NHLRC3	0.007689818	0.796057491	-	-	-	-	-	-	0.019860147	0.613830128	0.008017539	0.725903212
ENSG00000143153	ATP1B1	0.007689818	0.854627695	0.009548273	0.762121762	0.006865976	0.869900365	0.008076783	0.730883596	0.010020149	0.730721972	0.008055218	0.722944126
ENSG00000108064	TFAM	0.021030335	0.612252035	0.015176548	0.646162049	-	-	-	-	0.015526415	0.63654956	0.008055218	0.72337024
ENSG00000104870	FCGRT	-	-	-	-	-	-	-	-	0.017186672	0.623401428	0.008055218	0.723225717
ENSG00000142185	TRPM2	-	-	-	-	-	-	-	-	-	-	0.008055218	0.723211895
ENSG00000113812	ACTR8	-	-	0.016030235	0.639413885	-	-	-	-	-	-	0.008055218	0.723142574
ENSG00000105559	PLEKHA4	0.008827112	0.746882866	-	-	-	-	-	-	-	-	0.008055218	0.723054775
ENSG00000263528	IKBKE	0.007689818	0.794122229	0.026534845	0.598041179	-	-	-	-	0.010232203	0.725224353	0.008055218	0.72320965
ENSG00000112659	CUL9	0.012716659	0.66602386	-	-	-	-	0.040506783	0.577129207	-	-	0.008055218	0.723203987
ENSG00000026508	CD44	0.011196402	0.687743243	0.009548273	0.764837247	0.008161638	0.761430473	0.005788733	0.824028473	-	-	0.008062121	0.721991274
ENSG00000268205	AC005261.1	0.021030335	0.612156023	0.016622755	0.632869688	0.015525993	0.629216108	0.009703595	0.68800171	0.012024985	0.674192236	0.008062121	0.721412973
ENSG00000177225	GATD1	0.018813499	0.619911221	0.015496545	0.643880036	0.028728501	0.58981419	0.015651614	0.63082438	-	-	0.008062121	0.721811915
ENSG00000164068	RNF123	-	-	0.049283218	0.571341384	-	-	-	-	0.04723632	0.57084486	0.008062121	0.722519444
ENSG00000257267	ZNF271P	-	-	-	-	-	-	-	-	-	-	0.008062121	0.721004628
ENSG00000104738	MCM4	-	-	-	-	0.018770468	0.613637642	-	-	-	-	0.008062121	0.721024076
ENSG00000175793	SFN	-	-	-	-	0.008788781	0.720608949	-	-	-	-	0.008073449	0.720593433
ENSG00000109046	WSB1	0.006524536	0.943040657	0.007940928	0.790867553	0.006726692	0.792008122	0.005481281	0.835137149	-	-	0.008080532	0.733280097
ENSG00000180229	HERC2P3	0.015796687	0.662759412	0.016688588	0.650919348	0.015885274	0.657111788	0.022099626	0.634107805	0.007628089	0.737040064	0.008122186	0.711263173
ENSG00000054967	RELT	-	-	-	-	-	-	-	-	0.013678769	0.652671107	0.00812914	0.719777568
ENSG00000211665	IGLV3-16	0.003410923	0.827847836	-	-	-	-	0.02690744	0.623129115	0.023675632	0.634952247	0.00816174	0.709922742
ENSG00000143742	SRP9	0.006524536	0.820137386	0.008564748	0.754102565	0.00861007	0.713638721	0.008439365	0.718276776	0.010108925	0.703326171	0.008186242	0.731971405
ENSG00000197253	TPSB2	0.008962855	0.804168878	0.010039484	0.914906137	0.011316567	0.75039569	0.007266974	0.827515909	0.009405939	0.775502044	0.008192991	0.767311297
ENSG00000275719	AC008622.2	-	-	0.015694332	0.681733495	-	-	-	-	-	-	0.008192991	0.767206452
ENSG00000131401	NAPSB	0.011398975	0.728774958	0.012783726	0.73159969	0.011316567	0.747282072	0.016467669	0.657203037	0.042149581	0.591233409	0.008227349	0.765796609
ENSG00000104957	CCDC130	-	-	-	-	-	-	-	-	-	-	0.008227349	0.765151393
ENSG00000078401	EDN1	-	-	-	-	0.011403104	0.74301724	-	-	-	-	0.008227349	0.765161148
ENSG00000256013	AC027277.1	0.009257105	0.779365878	0.006491445	0.889542476	0.027659622	0.656358043	0.006249003	0.868052654	0.025300702	0.68391103	0.008237477	0.785047763
ENSG00000265263	AC124066.1	-	-	-	-	0.019379936	0.703514752	-	-	-	-	0.008237477	0.781696827
ENSG00000264739	AC093484.2	-	-	-	-	0.025760251	0.663908916	-	-	-	-	0.008237477	0.781683594
ENSG00000213977	TAX1BP3	-	-	-	-	0.047379406	0.570216039	-	-	-	-	0.008262621	0.718270457
ENSG00000103047	TANGO6	-	-	-	-	-	-	-	-	0.03682006	0.580110023	0.008292996	0.717404107
ENSG00000070367	EXOC5	0.040321813	0.577567882	-	-	0.011184319	0.670840508	0.020149414	0.612162511	-	-	0.008292996	0.717445086
ENSG00000213020	ZNF611	-	-	0.01009061	0.684463912	0.016981835	0.624380399	0.034222146	0.587219857	0.026708074	0.598108621	0.008307007	0.730234594
ENSG00000183397	C19orf71	0.010925233	0.664497163	0.007742129	0.84092342	-	-	-	-	-	-	0.008307007	0.730265998
ENSG00000213757	AC020898.1	0.008794259	0.88125932	-	-	0.010735853	0.913212577	0.007266974	0.832075786	0.011569195	0.725694174	0.00835226	0.762316627
ENSG00000134317	GRHL1	-	-	-	-	-	-	-	-	-	-	0.00835226	0.761632447
ENSG00000189343	RPS2P46	0.019517774	0.652654254	0.049162873	0.587219884	0.011316567	0.748238631	0.007266974	0.825375293	0.007986652	0.821629621	0.00835226	0.761624263
ENSG00000118181	RPS25	-	-	0.010039484	0.840909273	-	-	-	-	0.007986652	0.818724219	0.00835226	0.761730902
ENSG00000111321	LTBR	-	-	-	-	-	-	-	-	0.003906244	0.852124343	0.008356402	0.671017028
ENSG00000285565	AL671762.1	-	-	-	-	-	-	-	-	-	-	0.008370361	0.776538058
ENSG00000205236	AC105052.1	0.032104035	0.64221942	0.011572596	0.791059716	-	-	0.006249003	0.938965097	-	-	0.008370361	0.776906764
ENSG00000125910	S1PR4	-	-	-	-	-	-	-	-	-	-	0.008410806	0.728990605
ENSG00000099910	KLHL22	0.034264397	0.5841593	-	-	-	-	-	-	0.015526415	0.635305272	0.00841166	0.716068445
ENSG00000278473	IGHV3-41	-	-	-	-	-	-	-	-	0.008486294	0.724612778	0.008461933	0.706619637
ENSG00000115738	ID2	0.013215214	0.658898264	-	-	0.020668943	0.60773273	-	-	0.034805314	0.581975592	0.008478216	0.715038135
ENSG00000058729	RIOK2	-	-	-	-	0.017250291	0.619810482	0.023344019	0.602715257	-	-	0.008478216	0.714622888
ENSG00000124570	SERPINB6	-	-	-	-	-	-	-	-	0.009137687	0.75684629	0.008478216	0.714709269
ENSG00000157654	PALM2-AKAP2	-	-	0.007742129	0.813220512	-	-	0.011017194	0.670325919	-	-	0.008495005	0.727938034
ENSG00000233893	EZR-AS1	-	-	0.010559291	0.679147852	0.004264907	0.826460634	-	-	-	-	0.008496773	0.705099388
ENSG00000274767	AC243829.1	-	-	-	-	-	-	-	-	-	-	0.008496773	0.703480914
ENSG00000136352	NKX2-1	0.042183641	0.601597506	0.009475649	0.691427495	-	-	-	-	-	-	0.008496773	0.703481902
ENSG00000070831	CDC42	0.014554569	0.645560309	0.010647433	0.721293732	0.008228688	0.752126844	0.011945164	0.657094347	0.011919818	0.68072083	0.008504566	0.713792649
ENSG00000258289	CHURC1	0.01122494	0.685180011	-	-	-	-	0.010165057	0.677968333	-	-	0.008504566	0.712892245
ENSG00000182957	SPATA13	0.034340018	0.584067059	0.019991541	0.61585934	-	-	0.019534518	0.614547719	0.034750141	0.582328692	0.008504566	0.713157599
ENSG00000183160	TMEM119	0.012159197	0.673467509	0.011772838	0.682029013	0.011107046	0.671675112	0.009682518	0.688794959	0.023298207	0.601236186	0.008504566	0.711052034
ENSG00000071127	WDR1	-	-	0.009548273	0.924655926	-	-	0.014554297	0.636636807	-	-	0.008504566	0.712293066
ENSG00000008405	CRY1	-	-	-	-	-	-	-	-	-	-	0.008504566	0.713262561
ENSG00000066855	MTFR1	-	-	-	-	0.008788781	0.730262035	-	-	-	-	0.008504566	0.711266532
ENSG00000165943	MOAP1	-	-	-	-	-	-	-	-	-	-	0.008504566	0.71306842
ENSG00000182809	CRIP2	0.007689818	0.85210088	0.009548273	0.781695604	0.008228688	0.74588113	-	-	-	-	0.008504566	0.711251929
ENSG00000111530	CAND1	-	-	0.01197334	0.679143824	-	-	-	-	0.045935599	0.572004977	0.008504566	0.711285569
ENSG00000153201	RANBP2	-	-	0.018460641	0.623836397	-	-	-	-	-	-	0.008504566	0.711254545
ENSG00000114126	TFDP2	0.034749145	0.583600434	0.019517142	0.618088375	0.011337022	0.664916965	0.017150697	0.624895551	0.021691397	0.605720869	0.008504566	0.711274349
ENSG00000134107	BHLHE40	0.012159197	0.673605979	0.009548273	0.898394686	0.006865976	0.912245994	-	-	0.009103515	0.832182956	0.00850807	0.710655758
ENSG00000178229	ZNF543	0.01122494	0.685184896	-	-	0.016313441	0.623996684	-	-	0.013886608	0.65085572	0.00850807	0.710484776
ENSG00000115091	ACTR3	0.049403259	0.570232387	-	-	0.007583452	0.807202892	0.017298817	0.623457288	-	-	0.008517205	0.710141595
ENSG00000187609	EXD3	-	-	-	-	-	-	0.02659753	0.617919893	0.019422388	0.649671775	0.008543877	0.759063325
ENSG00000196743	GM2A	0.008213672	0.713395708	0.007742129	0.825682072	0.006726692	0.810868208	0.006261242	0.784231444	0.017563815	0.624862003	0.008567413	0.724394631
ENSG00000167526	RPL13	0.007936227	0.724544567	0.011408777	0.662381467	0.016023409	0.627854158	0.008561334	0.712556407	-	-	0.008567413	0.724512282
ENSG00000169895	SYAP1	0.008683391	0.704473343	0.013892987	0.643799198	0.013935337	0.641023264	0.011655303	0.660575324	0.007773979	0.796231862	0.008567413	0.725996685
ENSG00000189431	RASSF10	0.015574771	0.630208109	-	-	-	-	-	-	-	-	0.008567413	0.725219155
ENSG00000163602	RYBP	0.03659944	0.585247807	0.010404533	0.678384867	0.015099745	0.632716674	0.008172607	0.728042875	0.010886458	0.677195058	0.008567413	0.723211508
ENSG00000114770	ABCC5	0.008018952	0.71537263	-	-	-	-	-	-	-	-	0.008567413	0.722908469
ENSG00000089775	ZBTB25	-	-	-	-	0.010309488	0.677158165	0.015879416	0.630181131	0.013656124	0.646579034	0.008567413	0.723184752
ENSG00000103489	XYLT1	-	-	-	-	-	-	-	-	-	-	0.008567413	0.723220258
ENSG00000268001	CARD8-AS1	-	-	-	-	0.010342215	0.676671158	-	-	-	-	0.008567413	0.723223848
ENSG00000061273	HDAC7	-	-	0.031775666	0.592263589	-	-	-	-	0.026694374	0.599032223	0.008567413	0.726483357
ENSG00000183044	ABAT	0.017468052	0.622822806	0.01816342	0.621748322	0.014404541	0.638330826	0.020466746	0.612901395	-	-	0.008567413	0.723171617
ENSG00000184156	KCNQ3	-	-	-	-	-	-	-	-	-	-	0.008567413	0.723228749
ENSG00000237004	ZNRF2P1	-	-	-	-	-	-	-	-	-	-	0.008567413	0.723223826
ENSG00000169598	DFFB	-	-	-	-	-	-	-	-	-	-	0.008567413	0.723210069
ENSG00000182782	HCAR2	-	-	0.013209568	0.647859041	0.006726692	0.913625605	-	-	-	-	0.008567413	0.723220874
ENSG00000129757	CDKN1C	0.006992338	0.763799628	-	-	0.038598103	0.583082533	0.007160966	0.759062769	0.008993896	0.758288517	0.00861416	0.72223126
ENSG00000101193	GID8	0.042015493	0.580476907	-	-	0.023816891	0.603271956	-	-	0.015131934	0.636549547	0.008617784	0.719793259
ENSG00000146278	PNRC1	0.006524536	0.819695393	0.00843292	0.756783497	-	-	0.008798077	0.706916773	0.0073601	0.826566053	0.008617784	0.721385514
ENSG00000170946	DNAJC24	-	-	0.007742129	0.840915277	0.007916065	0.73524128	-	-	-	-	0.008617784	0.721020243
ENSG00000005001	PRSS22	-	-	-	-	0.016447059	0.626229575	-	-	-	-	0.008617784	0.719739559
ENSG00000176022	B3GALT6	-	-	-	-	-	-	-	-	-	-	0.008617784	0.719784515
ENSG00000080200	CRYBG3	0.036221082	0.585743655	0.02133923	0.612071478	-	-	0.02165699	0.608871381	0.013498588	0.648003734	0.008617784	0.720994077
ENSG00000136169	SETDB2	0.006524536	0.79411871	0.009799888	0.700065134	0.031940327	0.590070201	-	-	0.010858541	0.677736425	0.008617784	0.719814659
ENSG00000248592	TMEM110-MUSTN1	-	-	-	-	0.032712747	0.589300106	-	-	-	-	0.008617784	0.719779404
ENSG00000232973	CYP1B1-AS1	0.006524536	0.790958102	0.007940928	0.780291398	-	-	-	-	-	-	0.008617784	0.720594046
ENSG00000080298	RFX3	-	-	0.014296376	0.64084271	-	-	-	-	-	-	0.008628122	0.719328808
ENSG00000178607	ERN1	0.01214748	0.653465097	0.018833142	0.619640638	-	-	-	-	0.042047638	0.580346422	0.008628122	0.718857589
ENSG00000132688	NES	-	-	0.011204739	0.664480551	0.0111295	0.665975136	-	-	0.03573847	0.585904125	0.008628122	0.719103793
ENSG00000117335	CD46	0.018695787	0.620329578	0.011627266	0.687647201	0.012981314	0.645809594	0.009018748	0.707123371	0.013678769	0.652794039	0.008638366	0.708528423
ENSG00000163359	COL6A3	0.04893241	0.570678614	-	-	0.016093277	0.625589276	0.037883334	0.579724073	0.009103515	0.956708295	0.008638366	0.708283116
ENSG00000064042	LIMCH1	-	-	-	-	0.007583452	0.812616778	-	-	-	-	0.008638366	0.707779239
ENSG00000131941	RHPN2	0.037978809	0.580128996	-	-	-	-	-	-	0.03839718	0.578119279	0.008638366	0.706555446
ENSG00000111275	ALDH2	0.015682594	0.637331364	0.020876102	0.612450538	0.011491175	0.662374012	0.017530639	0.622562785	0.01665904	0.626993532	0.008638366	0.706692065
ENSG00000065526	SPEN	0.04485788	0.57388394	-	-	-	-	-	-	-	-	0.008638366	0.707048388
ENSG00000109610	SOD3	-	-	-	-	-	-	0.031097706	0.588198075	-	-	0.008638366	0.707765146
ENSG00000060491	OGFR	0.022631128	0.606971444	-	-	0.022110971	0.604170365	-	-	0.016129743	0.630461621	0.008638366	0.706583364
ENSG00000214087	ARL16	0.019337463	0.617946314	-	-	-	-	-	-	-	-	0.008638366	0.706603005
ENSG00000211679	IGLC3	0.008827112	0.744833504	0.009548273	0.809269415	0.01427869	0.636603807	0.005415346	0.902901023	0.009103515	0.927837833	0.008638366	0.70716677
ENSG00000185432	METTL7A	0.009138428	0.79847582	0.010039484	0.831093574	0.010735853	0.805690301	0.007266974	0.833894695	0.00941511	0.77343612	0.008656592	0.757074975
ENSG00000180957	PITPNB	-	-	-	-	-	-	-	-	-	-	0.008656592	0.756864113
ENSG00000161011	SQSTM1	-	-	-	-	-	-	-	-	-	-	0.008659583	0.718178799
ENSG00000116005	PCYOX1	-	-	-	-	0.0209809	0.610339144	0.020106465	0.614286612	-	-	0.008659583	0.718073666
ENSG00000100360	IFT27	-	-	0.011204739	0.666105719	-	-	0.010101947	0.681374805	0.010108925	0.700277879	0.00867449	0.717691317
ENSG00000188596	CFAP54	0.020088571	0.613667902	-	-	-	-	0.020723679	0.611835876	-	-	0.008721031	0.717052581
ENSG00000144746	ARL6IP5	0.049376814	0.570286094	0.01172933	0.685761356	0.015235718	0.631644685	-	-	-	-	0.008752013	0.705393718
ENSG00000113712	CSNK1A1	-	-	0.011772838	0.682553242	0.007583452	0.805794244	0.005415346	0.859852643	0.011922797	0.676454675	0.008799042	0.704772816
ENSG00000163683	SMIM14	0.011531722	0.725799682	0.010365503	0.790730945	0.011087483	0.772396391	0.01586371	0.660621339	0.01439704	0.683286923	0.008817281	0.75473374
ENSG00000046604	DSG2	0.017883293	0.631737346	-	-	0.02352373	0.604728088	0.015281914	0.628650263	0.008979947	0.686621177	0.008855969	0.665907024
ENSG00000136709	WDR33	0.023724293	0.603464666	0.015613844	0.633907888	0.016378455	0.627318389	-	-	0.044927658	0.578117313	0.008855969	0.664458803
ENSG00000105699	LSR	-	-	0.005242338	0.805703722	-	-	0.005179029	0.777474662	-	-	0.008855969	0.665398797
ENSG00000131626	PPFIA1	0.011785649	0.664443559	-	-	-	-	-	-	0.047533411	0.576247775	0.008855969	0.665103864
ENSG00000204054	LINC00963	0.010206334	0.71126715	0.021198847	0.611652865	0.023812395	0.599869371	0.014042464	0.64062267	0.015849312	0.633334772	0.008868917	0.703532939
ENSG00000088832	FKBP1A	0.010983553	0.696106711	0.01205512	0.678018336	0.011418311	0.663078588	0.010223174	0.676671281	0.011922797	0.677872348	0.008868917	0.703881416
ENSG00000170903	MSANTD4	-	-	-	-	-	-	-	-	-	-	0.008868917	0.703487973
ENSG00000104687	GSR	0.011244413	0.661186408	0.009134651	0.722532082	0.007417323	0.755395128	0.008161753	0.73068481	0.010108925	0.694661594	0.008897025	0.71532352
ENSG00000115944	COX7A2L	-	-	0.007742129	0.807984506	0.006726692	0.812625877	0.005550624	0.81766654	0.016611344	0.627980504	0.008897025	0.71512966
ENSG00000023287	RB1CC1	0.019222807	0.617282386	0.023562387	0.606148842	-	-	-	-	0.030347914	0.592452727	0.00890128	0.714592199
ENSG00000160917	CPSF4	-	-	-	-	-	-	-	-	-	-	0.00890128	0.714810651
ENSG00000008294	SPAG9	0.04221355	0.580277724	0.011204739	0.669440404	0.012864022	0.649563516	0.009896271	0.684922439	0.010455802	0.685925057	0.008915441	0.713981875
ENSG00000225339	AL354740.1	0.01065793	0.673145848	0.007742129	0.881695844	0.006726692	0.890509166	0.005466317	0.876190486	0.0073601	0.835660413	0.008915441	0.714084551
ENSG00000090376	IRAK3	-	-	0.025273871	0.60290778	-	-	-	-	0.020657043	0.612967664	0.008922891	0.713675872
ENSG00000278133	AC135050.6	-	-	0.039760244	0.57878471	0.015383842	0.630810371	-	-	-	-	0.008956269	0.702571563
ENSG00000139645	ANKRD52	-	-	-	-	-	-	0.011365798	0.661963082	0.03839718	0.57809066	0.008965231	0.702196311
ENSG00000054267	ARID4B	-	-	-	-	-	-	-	-	0.011922797	0.678570519	0.008965231	0.702021084
ENSG00000100138	SNU13	-	-	-	-	0.039463911	0.576637627	0.013549563	0.644234752	-	-	0.009008159	0.701455916
ENSG00000241878	PISD	0.036262926	0.585648215	0.011204739	0.665283395	-	-	0.017357768	0.623423176	-	-	0.009013631	0.712453343
ENSG00000168958	MFF	0.047839283	0.57625563	0.027170945	0.59957541	-	-	-	-	-	-	0.009013631	0.712236665
ENSG00000187608	ISG15	0.007051446	0.745575199	-	-	-	-	-	-	-	-	0.009013631	0.712455569
ENSG00000244682	FCGR2C	-	-	0.014528264	0.638939478	0.008382241	0.719474934	0.025956003	0.599481168	0.0073601	0.85211273	0.009048096	0.71077392
ENSG00000101191	DIDO1	0.011069274	0.662845653	-	-	-	-	-	-	0.035507482	0.586124274	0.009048096	0.710906718
ENSG00000140287	HDC	-	-	-	-	-	-	-	-	0.009559932	0.725229703	0.009048096	0.71168865
ENSG00000040341	STAU2	-	-	0.037962356	0.585132949	-	-	-	-	0.014585058	0.640840961	0.009048096	0.711223858
ENSG00000172375	C2CD2L	0.010925233	0.663926369	-	-	0.012544797	0.651849772	-	-	-	-	0.009048096	0.711224551
ENSG00000169896	ITGAM	0.008794259	0.847134424	-	-	0.010735853	0.85829412	0.009806886	0.752140171	0.010832232	0.739766225	0.009060192	0.751364459
ENSG00000214063	TSPAN4	-	-	0.03796409	0.601601695	-	-	-	-	-	-	0.009060192	0.75184261
ENSG00000131446	MGAT1	-	-	-	-	-	-	0.020291114	0.613309698	-	-	0.009082696	0.710040072
ENSG00000065183	WDR3	-	-	-	-	-	-	-	-	-	-	0.009082696	0.710098119
ENSG00000200314	RF00019	-	-	0.021290925	0.688357489	0.007924665	0.823377294	0.0147993	0.723881186	0.010005873	0.781371686	0.00909788	0.767796166
ENSG00000095380	NANS	0.010228737	0.676914288	-	-	-	-	-	-	0.016339157	0.629326828	0.009154114	0.709176684
ENSG00000148331	ASB6	0.016262458	0.627818189	-	-	0.01259067	0.650837024	0.00766083	0.742898846	0.02689798	0.597653321	0.009154114	0.709037385
ENSG00000132507	EIF5A	0.009334129	0.787120362	-	-	0.011316567	0.768372046	-	-	0.019422388	0.649058545	0.009191367	0.749632483
ENSG00000171385	KCND3	-	-	0.025056574	0.633926046	-	-	-	-	-	-	0.00922791	0.74551606
ENSG00000167767	KRT80	-	-	-	-	-	-	-	-	-	-	0.00922791	0.74588998
ENSG00000165724	ZMYND19	-	-	-	-	-	-	-	-	-	-	0.00922791	0.746951995
ENSG00000108244	KRT23	-	-	-	-	-	-	-	-	-	-	0.00922791	0.745916773
ENSG00000164070	HSPA4L	-	-	-	-	-	-	-	-	0.020554366	0.640837457	0.00922791	0.746913356
ENSG00000123892	RAB38	-	-	-	-	0.048599079	0.584746295	-	-	-	-	0.00922791	0.746891412
ENSG00000206965	RNU6-5P	-	-	0.010039484	0.844405419	0.012310882	0.725934416	0.011260741	0.722616278	-	-	0.00922791	0.748263461
ENSG00000169762	TAPT1	0.045422148	0.592370951	-	-	-	-	-	-	0.042149581	0.591222067	0.00922791	0.745897066
ENSG00000143437	ARNT	0.006524536	0.779481071	0.016049418	0.630967837	0.007512234	0.743489913	0.019030419	0.618500557	0.016362077	0.629161261	0.009233747	0.708215774
ENSG00000155380	SLC16A1	-	-	-	-	-	-	-	-	-	-	0.009245896	0.699452177
ENSG00000105388	CEACAM5	0.008794259	0.871772465	-	-	0.011087483	0.778400647	0.018164684	0.648604558	-	-	0.009262605	0.744742184
ENSG00000279718	SNX18P12	-	-	0.009475649	0.689390106	-	-	0.005021418	0.760384592	0.006202283	0.765102242	0.009311002	0.696037974
ENSG00000168350	DEGS2	-	-	-	-	-	-	0.020438217	0.640781238	-	-	0.009311002	0.696045839
ENSG00000146223	RPL7L1	0.010343966	0.707964687	0.010647433	0.713254514	0.008788781	0.726914755	0.009926922	0.682442403	0.011919818	0.681829114	0.00934145	0.698273502
ENSG00000140988	RPS2	0.009420769	0.729350252	-	-	0.007892962	0.775553216	0.005415346	0.986869066	0.009103515	0.805381494	0.00934145	0.697532819
ENSG00000167110	GOLGA2	-	-	0.026534845	0.598069074	-	-	-	-	0.012935581	0.659256498	0.00934145	0.697730433
ENSG00000205581	HMGN1	0.012159197	0.673683633	-	-	-	-	0.009579416	0.694468508	0.009103515	0.845029425	0.00934145	0.697689021
ENSG00000198131	ZNF544	-	-	-	-	-	-	0.009968199	0.680198511	0.013678769	0.652669051	0.00934145	0.698017236
ENSG00000137393	RNF144B	0.025582031	0.599455664	-	-	-	-	-	-	0.035226653	0.581527146	0.00934145	0.69737233
ENSG00000173706	HEG1	-	-	-	-	-	-	0.015028617	0.670897938	-	-	0.009374647	0.743277238
ENSG00000163082	SGPP2	-	-	0.014171992	0.65522713	0.009603235	0.697986973	0.009432105	0.700019919	0.009137687	0.777317371	0.009426097	0.69605474
ENSG00000164307	ERAP1	0.015094052	0.641231722	0.010647433	0.715148534	0.015921215	0.626365198	0.041027669	0.576625009	0.011165172	0.6974642	0.009426097	0.695869506
ENSG00000135587	SMPD2	-	-	0.010691537	0.710302348	-	-	-	-	0.012249648	0.664815709	0.009426097	0.696534345
ENSG00000197429	IPP	-	-	0.026187089	0.598729475	0.007382517	0.827872013	-	-	0.01159421	0.684977993	0.009426097	0.696061576
ENSG00000163453	IGFBP7	0.009337237	0.689320351	0.01079773	0.674578802	0.012369579	0.653386886	0.013892126	0.643222278	0.010108925	0.699859347	0.009432269	0.706545055
ENSG00000263740	RN7SL4P	0.013359529	0.645791383	0.012455333	0.653852094	0.007412401	0.755824383	0.007767954	0.739731705	0.009559932	0.730737168	0.009495103	0.705870976
ENSG00000058262	SEC61A1	0.019321731	0.617004803	0.007742129	0.870358478	0.009327608	0.693915803	0.005466317	0.854623725	0.0073601	0.917259004	0.009513962	0.705512349
ENSG00000135679	MDM2	0.015603571	0.630056627	0.009799888	0.701995428	0.007495463	0.750209474	0.009880632	0.686058812	0.012460661	0.656946691	0.009576894	0.704401978
ENSG00000263753	LINC00667	0.01086898	0.670349787	-	-	0.0111295	0.664883195	-	-	-	-	0.009576894	0.704603383
ENSG00000145476	CYP4V2	0.010925233	0.668828127	0.022865636	0.607757993	0.019716628	0.61453387	-	-	-	-	0.009576894	0.704426596
ENSG00000158691	ZSCAN12	-	-	-	-	-	-	-	-	0.011165172	0.696051769	0.009608737	0.694379796
ENSG00000094916	CBX5	-	-	-	-	0.023332613	0.601420235	-	-	-	-	0.009609459	0.693935165
ENSG00000196712	NF1	0.034264397	0.584341298	-	-	0.01780158	0.617533657	-	-	-	-	0.009609459	0.694088342
ENSG00000243910	TUBA4B	-	-	-	-	-	-	-	-	0.035623541	0.611260288	0.009610965	0.693259412
ENSG00000148396	SEC16A	-	-	-	-	0.009101401	0.699139349	0.005466317	0.86382295	0.016056383	0.630701272	0.009614165	0.703496778
ENSG00000109536	FRG1	-	-	-	-	-	-	0.029808921	0.592803252	0.011557936	0.665836926	0.009614165	0.703536288
ENSG00000267534	S1PR2	-	-	-	-	-	-	0.007471159	0.747525119	-	-	0.009614165	0.703484313
ENSG00000196586	MYO6	0.010343966	0.708930838	-	-	0.011337022	0.666057207	0.035089615	0.582997822	-	-	0.009618742	0.693653459
ENSG00000104880	ARHGEF18	0.011759017	0.657101273	0.04274169	0.580739983	-	-	-	-	-	-	0.00962148	0.703216258
ENSG00000214114	MYCBP	-	-	-	-	-	-	-	-	0.030606739	0.587913029	0.009625263	0.693391731
ENSG00000081760	AACS	0.014511373	0.691295384	-	-	-	-	-	-	0.032284698	0.606386901	0.009650072	0.740412656
ENSG00000182108	DEXI	-	-	-	-	0.048561799	0.569524688	-	-	-	-	0.009662941	0.692920026
ENSG00000101096	NFATC2	0.034242707	0.606904638	-	-	0.043400376	0.589670544	-	-	0.029436776	0.613155448	0.00966584	0.739837054
ENSG00000180747	SMG1P3	0.007936227	0.725109133	0.035768159	0.587543637	0.007150303	0.762644609	0.025023901	0.601322641	-	-	0.009674472	0.702465673
ENSG00000176894	PXMP2	-	-	0.017574827	0.624148206	-	-	-	-	0.017735081	0.623302004	0.009674472	0.702206235
ENSG00000188739	RBM34	-	-	-	-	-	-	-	-	-	-	0.009674472	0.702240807
ENSG00000062716	VMP1	-	-	-	-	-	-	0.005415346	0.983318819	0.011922797	0.676743995	0.009697967	0.692468963
ENSG00000150938	CRIM1	0.008279177	0.765886072	0.01172933	0.684351747	0.015801287	0.627431034	0.045621861	0.572680286	0.02827089	0.591216323	0.009706425	0.692198312
ENSG00000223350	IGLV9-49	-	-	-	-	-	-	-	-	0.019277033	0.650490718	0.009752285	0.73866465
ENSG00000224397	SMIM25	-	-	-	-	0.031645297	0.60696841	-	-	0.039498285	0.594026897	0.009758741	0.738177571
ENSG00000274576	IGHV2-70	-	-	0.016116718	0.678894495	-	-	0.008226392	0.782004961	0.007604055	0.863235012	0.009767194	0.737676943
ENSG00000171621	SPSB1	-	-	0.019360539	0.619424246	0.028680403	0.589924305	-	-	0.01395106	0.650261446	0.009822369	0.691214966
ENSG00000169045	HNRNPH1	0.008827112	0.751274009	0.016426554	0.63388188	0.010694567	0.677040808	0.009382478	0.701431159	0.009103515	0.789543523	0.009825305	0.690984486
ENSG00000262202	AC007952.4	0.009555244	0.707033726	0.003175337	0.920044151	0.035323132	0.604889218	0.003161647	0.913108748	0.013008714	0.687933541	0.009829218	0.689832278
ENSG00000238825	RNU1-13P	0.011287227	0.688710414	-	-	0.006732841	0.734347019	-	-	0.022455337	0.638802614	0.009829218	0.689429694
ENSG00000278463	HIST1H2AB	-	-	-	-	-	-	-	-	0.038806405	0.606273862	0.009829218	0.689587786
ENSG00000285258	ATXN7	-	-	-	-	-	-	-	-	0.011283368	0.764430121	0.00983619	0.759743295
ENSG00000135698	MPHOSPH6	0.020088571	0.614532398	-	-	-	-	-	-	-	-	0.009836776	0.700897898
ENSG00000116237	ICMT	-	-	0.013525441	0.642903149	0.01419282	0.641049048	0.019066116	0.612811793	0.019977313	0.616983037	0.009897015	0.657706238
ENSG00000054219	LY75	-	-	0.015677599	0.683185819	-	-	0.039358511	0.594265514	-	-	0.009898529	0.736157591
ENSG00000172594	SMPDL3A	-	-	-	-	-	-	-	-	0.009559932	0.723154232	0.009903678	0.700242745
ENSG00000204642	HLA-F	0.028243497	0.62011116	0.010039484	0.836678959	0.010735853	0.874078128	0.007572422	0.79878423	0.03670589	0.598685565	0.009920213	0.735557722
ENSG00000162896	PIGR	0.006524536	0.929847021	0.007742129	0.928038469	0.009101401	0.69860692	0.009231595	0.69633068	0.008885131	0.764345015	0.009929405	0.697406014
ENSG00000164190	NIPBL	-	-	-	-	0.00861007	0.713504893	0.016044224	0.629315148	0.00978239	0.720510011	0.009929405	0.696713793
ENSG00000100614	PPM1A	0.011320813	0.660379269	0.009799888	0.701013048	0.017306515	0.622532087	0.013842398	0.643456098	0.010745112	0.680600858	0.009929405	0.699131928
ENSG00000113300	CNOT6	0.030129977	0.593210264	-	-	-	-	0.00945034	0.693001741	-	-	0.009929405	0.699437192
ENSG00000100347	SAMM50	-	-	-	-	0.01443914	0.637737165	-	-	0.022728116	0.60768449	0.009929405	0.697239779
ENSG00000166847	DCTN5	-	-	0.009134651	0.730236283	-	-	-	-	-	-	0.009929405	0.697469553
ENSG00000131242	RAB11FIP4	0.021089846	0.610820806	-	-	0.021353114	0.609088167	0.005466317	0.860364493	-	-	0.009929405	0.696937212
ENSG00000167984	NLRC3	-	-	-	-	-	-	-	-	0.013272087	0.65081554	0.009929405	0.696075615
ENSG00000089041	P2RX7	-	-	0.01876809	0.619903303	0.023111416	0.6049869	0.039195591	0.581964708	0.01169901	0.662774918	0.009929405	0.696162226
ENSG00000264538	SUZ12P1	-	-	-	-	-	-	-	-	-	-	0.009929405	0.69607324
ENSG00000158220	ESYT3	-	-	-	-	-	-	-	-	-	-	0.009929405	0.696061252
ENSG00000160049	DFFA	0.010692843	0.672559858	0.012154269	0.656226358	0.023727952	0.603489029	0.013101166	0.648304194	0.019706363	0.616456724	0.009929405	0.696178024
ENSG00000227827	AC138969.1	0.007622534	0.736991212	-	-	0.017008592	0.623442992	0.005466317	0.899337689	0.0073601	0.871900126	0.009929405	0.696041704
ENSG00000160360	GPSM1	-	-	-	-	0.029639821	0.593165875	-	-	-	-	0.009929405	0.698016739
ENSG00000186417	GLDN	-	-	0.013008415	0.650424653	-	-	-	-	0.010704483	0.6822985	0.009929405	0.696087962
ENSG00000261366	MANEA-DT	-	-	-	-	-	-	-	-	-	-	0.009929405	0.696044802
ENSG00000104967	NOVA2	-	-	0.009799888	0.697991453	-	-	0.009880632	0.685191436	0.035988436	0.585597936	0.009929405	0.698043439
ENSG00000115657	ABCB6	-	-	-	-	-	-	-	-	-	-	0.009929405	0.696072383
ENSG00000157693	TMEM268	-	-	0.009417281	0.712235297	-	-	0.015879416	0.630215732	-	-	0.009929405	0.696082048
ENSG00000108799	EZH1	-	-	-	-	0.034889555	0.58642862	0.005466317	0.943207032	-	-	0.009929405	0.696757309
ENSG00000181143	MUC16	-	-	-	-	-	-	0.010988077	0.655977338	0.011251772	0.667113255	0.009958906	0.656642953
ENSG00000104341	LAPTM4B	-	-	0.015284194	0.645517006	-	-	0.013558563	0.643874693	-	-	0.009962046	0.689883374
ENSG00000146830	GIGYF1	0.028517138	0.593641928	-	-	-	-	0.035349726	0.582641387	0.04723632	0.570949068	0.010010156	0.689365787
ENSG00000006756	ARSD	0.009420769	0.730570182	0.010842929	0.704387708	0.007892962	0.776357503	0.009432105	0.700152107	0.012249648	0.665875983	0.010018901	0.689102733
ENSG00000211645	IGLV1-50	-	-	-	-	-	-	0.003161647	0.851207799	0.003883303	0.891866689	0.010019723	0.687503198
ENSG00000035862	TIMP2	-	-	0.010647433	0.717451091	0.009701007	0.696777675	0.022940533	0.603539156	0.012249648	0.669525892	0.010025018	0.688857514
ENSG00000178234	GALNT11	-	-	-	-	-	-	-	-	-	-	0.010095081	0.694793398
ENSG00000061987	MON2	-	-	0.012925137	0.670415024	-	-	-	-	-	-	0.010107893	0.687728052
ENSG00000009307	CSDE1	-	-	-	-	-	-	-	-	-	-	0.010107893	0.688046001
ENSG00000169715	MT1E	-	-	0.027585448	0.59620027	-	-	-	-	0.013678769	0.653915274	0.010107893	0.687720166
ENSG00000270629	NBPF14	0.026774315	0.598033205	0.033616991	0.58979292	0.008942443	0.703855531	0.027701279	0.595819894	0.022905043	0.607277789	0.010130075	0.694382491
ENSG00000115457	IGFBP2	0.015671584	0.63767594	0.011848101	0.679998832	0.022404626	0.603463455	0.011115253	0.669102253	0.014565674	0.643891933	0.0101419	0.687249501
ENSG00000025708	TYMP	-	-	-	-	-	-	0.021926003	0.606635424	0.028121788	0.591437818	0.0101419	0.686168791
ENSG00000133657	ATP13A3	-	-	-	-	-	-	-	-	0.014099818	0.64685263	0.0101419	0.686111401
ENSG00000070610	GBA2	-	-	-	-	-	-	-	-	-	-	0.0101419	0.687075527
ENSG00000138459	SLC35A5	-	-	-	-	0.028199292	0.590626625	-	-	-	-	0.0101419	0.686334437
ENSG00000116871	MAP7D1	0.031927932	0.587884824	0.022411043	0.607694422	-	-	-	-	-	-	0.0101419	0.6867423
ENSG00000179104	TMTC2	-	-	0.010639809	0.725823806	-	-	-	-	-	-	0.0101419	0.686313456
ENSG00000151929	BAG3	0.007936227	0.728439385	-	-	-	-	-	-	-	-	0.010150625	0.694063864
ENSG00000161671	EMC10	0.011633216	0.678426232	0.015790543	0.641636664	0.009931889	0.690165821	0.005788733	0.823136596	0.010991716	0.710465476	0.010195283	0.685002806
ENSG00000182985	CADM1	0.009420769	0.731324605	0.019517142	0.618263918	0.007782541	0.784685821	-	-	0.010991716	0.710008296	0.010195283	0.685158984
ENSG00000178585	CTNNBIP1	-	-	-	-	-	-	-	-	-	-	0.010195283	0.685182282
ENSG00000148153	INIP	0.025257661	0.600445089	0.030441801	0.591523015	0.015816413	0.627327196	0.024896808	0.598672602	-	-	0.010195283	0.685217978
ENSG00000099940	SNAP29	-	-	-	-	-	-	-	-	-	-	0.010205962	0.693216048
ENSG00000196814	MVB12B	0.041145466	0.581124729	0.014761482	0.637360201	-	-	-	-	0.01643429	0.628659259	0.010205962	0.69315509
ENSG00000172766	NAA16	-	-	-	-	-	-	-	-	-	-	0.010205962	0.693302509
ENSG00000221923	ZNF880	-	-	-	-	0.009488007	0.700541394	0.022301003	0.605359355	-	-	0.010217896	0.684671649
ENSG00000154473	BUB3	0.026468002	0.599000564	-	-	-	-	-	-	-	-	0.010233303	0.692799923
ENSG00000114857	NKTR	-	-	0.013201616	0.661815308	0.033696591	0.582975883	-	-	-	-	0.010247094	0.684301819
ENSG00000102471	NDFIP2	-	-	-	-	-	-	0.027016671	0.594990161	-	-	0.010264452	0.684005673
ENSG00000141338	ABCA8	-	-	-	-	-	-	-	-	-	-	0.010287152	0.685188916
ENSG00000152818	UTRN	-	-	-	-	0.010735853	0.82192158	-	-	0.010561861	0.749476677	0.010293718	0.732152754
ENSG00000223648	IGHV3-64	-	-	-	-	-	-	0.011455429	0.719588506	0.009300909	0.779945959	0.010303749	0.731664232
ENSG00000230551	AC021078.1	0.034878684	0.587555755	0.011204739	0.664504916	0.006726692	0.805805409	0.006713699	0.770872453	0.009788762	0.718932873	0.010326139	0.692047161
ENSG00000164023	SGMS2	-	-	-	-	-	-	-	-	-	-	0.010331645	0.683221462
ENSG00000213923	CSNK1E	-	-	0.021796159	0.609886616	-	-	-	-	-	-	0.010331645	0.683326906
ENSG00000140749	IGSF6	-	-	0.033208219	0.609958236	0.013854462	0.702772526	-	-	0.017218491	0.661180207	0.010338928	0.730879975
ENSG00000106178	CCL24	-	-	-	-	-	-	-	-	-	-	0.010338928	0.730178214
ENSG00000005379	TSPOAP1	-	-	-	-	-	-	-	-	0.01966377	0.64635168	0.010338928	0.730275747
ENSG00000054793	ATP9A	-	-	0.036301266	0.582916096	-	-	0.005415346	0.970914283	-	-	0.010342509	0.68270406
ENSG00000175274	TP53I11	0.013370732	0.656998705	0.010647433	0.712064811	0.011334687	0.669329606	-	-	0.01395106	0.648254016	0.010342509	0.682113643
ENSG00000096717	SIRT1	-	-	-	-	0.046779077	0.570728444	-	-	-	-	0.010342509	0.681857954
ENSG00000038219	BOD1L1	-	-	-	-	-	-	-	-	0.015526415	0.635743008	0.010342509	0.681947913
ENSG00000135093	USP30	-	-	-	-	-	-	-	-	-	-	0.010342509	0.682334984
ENSG00000171262	FAM98B	-	-	-	-	-	-	-	-	0.00946606	0.738982365	0.010342509	0.68233227
ENSG00000012171	SEMA3B	-	-	-	-	-	-	0.006698968	0.77574501	-	-	0.010342509	0.68230447
ENSG00000148180	GSN	0.006524536	0.819148699	-	-	0.008942443	0.703399721	0.01048695	0.674656163	0.008993896	0.745905792	0.01037068	0.689771666
ENSG00000150893	FREM2	0.010925233	0.66462558	0.013209568	0.647859536	-	-	-	-	-	-	0.01037068	0.691167576
ENSG00000064601	CTSA	-	-	0.035919754	0.587215516	-	-	-	-	-	-	0.01037068	0.689383857
ENSG00000271984	AL008726.1	-	-	0.035919754	0.587161521	-	-	-	-	-	-	0.01037068	0.689394599
ENSG00000088766	CRLS1	-	-	0.009799888	0.698051719	-	-	-	-	-	-	0.01037068	0.689261584
ENSG00000181830	SLC35C1	-	-	0.009134651	0.731048346	0.007495463	0.747555035	-	-	-	-	0.01037068	0.690044267
ENSG00000164066	INTU	-	-	-	-	0.008456234	0.71648602	0.007822596	0.738743168	-	-	0.01037068	0.689445584
ENSG00000111737	RAB35	-	-	-	-	-	-	0.019519642	0.616302085	-	-	0.01037068	0.691572877
ENSG00000104626	ERI1	0.0085818	0.706422662	0.009944447	0.689396014	-	-	-	-	-	-	0.01037068	0.689392694
ENSG00000119392	GLE1	-	-	-	-	-	-	-	-	-	-	0.01037068	0.689478109
ENSG00000155744	FAM126B	0.007373445	0.740498957	0.012154269	0.656542966	0.009967945	0.68170762	0.007471159	0.745886497	0.022369243	0.608732556	0.01037068	0.689429756
ENSG00000248485	PCP4L1	-	-	-	-	-	-	-	-	-	-	0.01037068	0.689413391
ENSG00000139998	RAB15	-	-	0.011204739	0.663904265	-	-	-	-	-	-	0.01037068	0.68938739
ENSG00000103044	HAS3	-	-	-	-	-	-	-	-	0.029800429	0.593216027	0.01037068	0.690840385
ENSG00000168036	CTNNB1	0.017939682	0.62348166	0.009548273	0.763151572	0.008788781	0.725644043	0.008196116	0.725886873	0.020566527	0.609910538	0.010374635	0.681316159
ENSG00000136819	C9orf78	-	-	0.010849778	0.70195321	0.038456271	0.577481021	0.030818657	0.58862522	-	-	0.010374635	0.681122024
ENSG00000160410	SHKBP1	-	-	0.014387497	0.652747497	-	-	-	-	-	-	0.010374635	0.681157208
ENSG00000155850	SLC26A2	0.015012824	0.633715072	0.018502152	0.620634579	0.0111295	0.66464148	0.016895916	0.625919734	0.039438103	0.582747553	0.010404183	0.688714331
ENSG00000178719	GRINA	0.006524536	0.789344572	0.007940928	0.794600816	-	-	0.017096202	0.625362089	-	-	0.010404183	0.688751649
ENSG00000114450	GNB4	0.012934932	0.661380311	0.011772838	0.682804205	0.009931889	0.691387118	0.019192226	0.616243516	0.016008441	0.631957028	0.010405427	0.680364028
ENSG00000128159	TUBGCP6	0.042389941	0.575740334	0.049621008	0.571095746	0.03401894	0.582459252	0.011026622	0.670515083	0.013272758	0.656943411	0.010405427	0.679914275
ENSG00000013810	TACC3	0.026610577	0.59693646	0.028251728	0.595266283	0.035186063	0.580947896	0.011730358	0.659537868	-	-	0.010405427	0.679870467
ENSG00000148700	ADD3	-	-	-	-	-	-	-	-	-	-	0.010405427	0.680178167
ENSG00000198538	ZNF28	0.008242457	0.773678861	-	-	0.006865976	0.89147636	0.006234407	0.806609237	0.018703829	0.617905555	0.010405427	0.680150929
ENSG00000107758	PPP3CB	-	-	-	-	-	-	0.031661997	0.587206805	-	-	0.010405427	0.680181281
ENSG00000180776	ZDHHC20	0.009420769	0.732647502	0.010346117	0.735585742	0.009130017	0.714287873	0.008196116	0.72309031	0.012585127	0.6616724	0.010435823	0.679516994
ENSG00000114850	SSR3	0.009609614	0.724620386	0.011071669	0.694718974	0.008788781	0.722367483	0.009342935	0.702586228	0.015526415	0.6367183	0.010443303	0.679298406
ENSG00000138594	TMOD3	0.011050105	0.693726825	0.015176548	0.646538872	0.015631024	0.628225354	0.014826775	0.635178984	0.015526415	0.63622168	0.010475278	0.678737265
ENSG00000125730	C3	0.013549824	0.656042465	0.01080137	0.706778374	0.01107586	0.672626555	0.01289828	0.650143726	0.009103515	0.99495392	0.010475278	0.678788059
ENSG00000140299	BNIP2	0.030452591	0.590079756	0.010647433	0.711150721	0.007583452	0.798146295	0.019192226	0.616670639	0.01395106	0.648024877	0.010475278	0.678592227
ENSG00000157227	MMP14	0.010129058	0.71463963	0.01706798	0.629977715	0.017250291	0.619829169	0.016426025	0.627524436	0.011165172	0.695066576	0.010488299	0.678344934
ENSG00000187605	TET3	-	-	-	-	-	-	-	-	-	-	0.010494369	0.688011059
ENSG00000142039	CCDC97	-	-	-	-	0.033019149	0.583766253	-	-	-	-	0.010499247	0.678110477
ENSG00000148672	GLUD1	0.006524536	0.985020398	-	-	-	-	-	-	-	-	0.010500468	0.687803489
ENSG00000196262	PPIA	0.014000638	0.640239974	0.010376238	0.679161308	0.008942443	0.704793778	0.008941425	0.703716032	0.016611344	0.627952836	0.01050139	0.687626815
ENSG00000274162	SNX18P1Y	-	-	-	-	-	-	0.015979947	0.654168417	-	-	0.010566127	0.682883798
ENSG00000080293	SCTR	-	-	0.026916843	0.599505444	-	-	0.009202012	0.677096546	0.022748736	0.60987601	0.010607414	0.652665062
ENSG00000168497	CAVIN2	-	-	-	-	-	-	0.006925147	0.97186831	-	-	0.010626048	0.727611
ENSG00000223799	IL10RB-DT	0.010692843	0.672486637	0.013354899	0.647049827	0.008456234	0.71653048	0.009026466	0.701947665	0.009787816	0.719438473	0.010675621	0.681990688
ENSG00000204256	BRD2	0.044253121	0.57886427	0.009944447	0.693173321	-	-	0.022303005	0.606868562	-	-	0.010675621	0.682732489
ENSG00000177663	IL17RA	0.011989527	0.655186208	0.031209136	0.59299178	0.017866656	0.620859974	0.038787227	0.58264227	0.013272087	0.650766957	0.010675621	0.684595669
ENSG00000085872	CHERP	-	-	-	-	-	-	-	-	0.010693046	0.683372711	0.010675621	0.6828962
ENSG00000135486	HNRNPA1	-	-	-	-	0.039712805	0.581964971	0.005466317	0.921960537	0.009559932	0.734426249	0.010675621	0.682289986
ENSG00000128607	KLHDC10	-	-	0.023876149	0.605517359	0.012249647	0.654148057	0.006180016	0.786459025	-	-	0.010675621	0.68194184
ENSG00000121289	CEP89	-	-	-	-	-	-	-	-	0.021966803	0.609997618	0.010675621	0.683447087
ENSG00000159921	GNE	-	-	-	-	0.012361725	0.653496055	-	-	0.01015928	0.689413479	0.010675621	0.682601236
ENSG00000196329	GIMAP5	-	-	-	-	-	-	-	-	-	-	0.010675621	0.684409369
ENSG00000168495	POLR3D	-	-	-	-	-	-	-	-	0.011557936	0.665433121	0.010675621	0.684127649
ENSG00000183579	ZNRF3	0.047190672	0.57674261	0.01039871	0.678783699	-	-	-	-	0.011557936	0.663932079	0.010675621	0.682972873
ENSG00000107036	RIC1	0.018028903	0.6210075	0.013537391	0.646201497	-	-	-	-	-	-	0.010675621	0.684809301
ENSG00000235257	ITGA9-AS1	-	-	-	-	-	-	0.013101166	0.648742601	-	-	0.010675621	0.685162067
ENSG00000197415	VEPH1	-	-	-	-	0.015353166	0.631410941	0.017357768	0.623907528	-	-	0.010675621	0.685164599
ENSG00000117862	TXNDC12	-	-	-	-	-	-	0.005466317	0.852110616	-	-	0.010675621	0.68521349
ENSG00000170919	TPT1-AS1	-	-	-	-	-	-	-	-	-	-	0.010675621	0.685189418
ENSG00000203734	ECT2L	-	-	-	-	-	-	-	-	-	-	0.010675621	0.685194588
ENSG00000120333	MRPS14	0.0085818	0.706602037	0.040685486	0.582706423	-	-	-	-	-	-	0.010675621	0.68518268
ENSG00000242588	AC108010.1	-	-	-	-	-	-	0.025956003	0.599220539	0.013498588	0.647881569	0.010675621	0.684656525
ENSG00000275778	PRH1-PRR4	-	-	-	-	-	-	0.010470804	0.675442289	-	-	0.010675621	0.682280603
ENSG00000118873	RAB3GAP2	-	-	-	-	-	-	-	-	0.013272087	0.650874402	0.010675621	0.683205747
ENSG00000212127	TAS2R14	-	-	-	-	-	-	-	-	-	-	0.010675621	0.682289245
ENSG00000128585	MKLN1	-	-	0.019023507	0.619040499	-	-	-	-	0.038145651	0.583790942	0.010675621	0.682246345
ENSG00000231887	PRH1	-	-	-	-	-	-	0.010470804	0.675453766	-	-	0.010675621	0.682292738
ENSG00000273489	AC008264.2	-	-	-	-	-	-	-	-	-	-	0.010675621	0.682317525
ENSG00000197265	GTF2E2	-	-	-	-	-	-	-	-	-	-	0.010675621	0.682290748
ENSG00000104884	ERCC2	-	-	-	-	-	-	-	-	-	-	0.010675621	0.682285985
ENSG00000159228	CBR1	-	-	-	-	-	-	-	-	-	-	0.010675621	0.683197017
ENSG00000230212	AP000688.1	-	-	-	-	-	-	-	-	-	-	0.010675621	0.683225501
ENSG00000118785	SPP1	-	-	-	-	0.017906269	0.616942611	0.005415346	0.964453809	0.020259201	0.611897915	0.010705023	0.676749738
ENSG00000171988	JMJD1C	0.02942178	0.591950228	0.033159124	0.586687174	-	-	0.020718697	0.610726054	-	-	0.010705023	0.676384907
ENSG00000030066	NUP160	-	-	-	-	-	-	0.010113701	0.678572529	-	-	0.010705023	0.676306576
ENSG00000152117	AC073869.1	0.018474484	0.621107544	-	-	-	-	0.00797539	0.734599406	-	-	0.010705023	0.676267457
ENSG00000135842	FAM129A	0.01759648	0.626698259	0.016452364	0.633425949	0.008228688	0.746486126	0.007271639	0.752232219	0.009137687	0.786431267	0.010715924	0.675945401
ENSG00000196730	DAPK1	0.045903551	0.572921507	-	-	0.023812395	0.598971502	-	-	-	-	0.010715924	0.675800692
ENSG00000162599	NFIA	0.009902454	0.7172756	0.015790543	0.64255706	0.023812395	0.599143906	0.01103593	0.670046142	0.026520119	0.59410261	0.010715924	0.675592023
ENSG00000203875	SNHG5	0.009420769	0.735583037	-	-	0.012855594	0.647290361	-	-	-	-	0.010715924	0.675542112
ENSG00000109861	CTSC	0.010983553	0.696088417	0.026534845	0.598038844	0.018206468	0.61583088	-	-	0.009103515	0.993464376	0.010719551	0.67535739
ENSG00000204632	HLA-G	0.010808813	0.746223958	0.011523737	0.745779413	0.011316567	0.74813768	0.008931731	0.768511028	0.009300909	0.779787375	0.010727899	0.726044371
ENSG00000204622	HLA-J	0.011962447	0.720345848	0.013140215	0.721183943	0.011026858	0.784505153	0.013207938	0.691037416	0.011891444	0.717745793	0.010727899	0.72569397
ENSG00000198113	TOR4A	-	-	-	-	-	-	-	-	0.024863735	0.626601803	0.010727899	0.726385324
ENSG00000254098	IGKV2-26	-	-	-	-	-	-	-	-	0.009420215	0.710699026	0.010818047	0.680060994
ENSG00000248405	PRR5-ARHGAP8	-	-	0.037621606	0.60379249	-	-	-	-	0.022582422	0.638057742	0.010818047	0.680167949
ENSG00000159307	SCUBE1	-	-	0.033013857	0.609939188	-	-	-	-	-	-	0.010862862	0.679107476
ENSG00000211639	IGLV4-60	-	-	-	-	-	-	-	-	0.030637451	0.610244523	0.010867947	0.723168886
ENSG00000163251	FZD5	-	-	-	-	-	-	-	-	0.025727002	0.623305183	0.010867947	0.723228769
ENSG00000155307	SAMSN1	-	-	-	-	0.040425642	0.592908675	-	-	-	-	0.010867947	0.72321429
ENSG00000170088	TMEM192	0.013942032	0.6960798	0.014529997	0.702278521	0.016978422	0.669683736	-	-	0.007604055	0.877911139	0.010867947	0.723178567
ENSG00000134871	COL4A2	0.012667134	0.659575551	0.043101384	0.579690559	0.016816855	0.624003351	0.003911972	0.924863582	0.008979947	0.686402091	0.010876376	0.648200207
ENSG00000260220	CCDC187	-	-	-	-	-	-	0.00904822	0.679136406	0.020970912	0.614202903	0.010876376	0.648072061
ENSG00000197879	MYO1C	0.004825016	0.800126324	0.005242338	0.871208221	0.005913061	0.743701926	0.005283511	0.771379377	0.003906244	0.873757147	0.010876376	0.650547616
ENSG00000101608	MYL12A	0.013198096	0.656485187	0.010173935	0.665446288	0.005913061	0.743639469	0.003944801	0.877877428	0.003906244	0.897978882	0.010876376	0.648543151
ENSG00000122218	COPA	0.009203074	0.703353243	0.005242338	0.859429074	0.005913061	0.757926671	0.014308356	0.634154776	-	-	0.010876376	0.649560491
ENSG00000175155	YPEL2	-	-	0.028079905	0.597159738	0.020184322	0.61276489	0.012238343	0.655815643	0.043646691	0.579086996	0.010885736	0.680184598
ENSG00000163322	ABRAXAS1	0.006829917	0.769999148	0.019416529	0.617924888	-	-	-	-	0.019230929	0.618321466	0.010885736	0.680201427
ENSG00000134324	LPIN1	-	-	0.014296376	0.6408596	0.006726692	0.812492827	-	-	0.022711256	0.607817792	0.010885736	0.680202262
ENSG00000113569	NUP155	-	-	0.040685486	0.582733699	-	-	0.00766083	0.743104612	0.01881962	0.619744329	0.010885736	0.68023345
ENSG00000095917	TPSD1	0.010417778	0.756143349	-	-	0.017533033	0.661660422	0.008226392	0.78177953	0.015259032	0.675505572	0.010889602	0.720034522
ENSG00000276566	IGKV1D-13	0.03780397	0.602249954	0.015759165	0.681235836	-	-	0.006925147	0.888959059	0.010561861	0.745678971	0.010889602	0.720286694
ENSG00000198848	CES1	-	-	0.023808715	0.638781622	0.038514492	0.595243138	0.008931731	0.765210216	-	-	0.010889602	0.720771097
ENSG00000031081	ARHGAP31	0.027204515	0.62323456	-	-	-	-	0.02120989	0.633234542	-	-	0.010889602	0.720133502
ENSG00000153815	CMIP	0.011398975	0.731546175	0.015677599	0.685769324	0.011316567	0.748467706	0.012836451	0.69663969	0.011414232	0.732141235	0.010889602	0.721422607
ENSG00000135905	DOCK10	0.011481578	0.727309452	-	-	-	-	-	-	-	-	0.010889602	0.721493877
ENSG00000141232	TOB1	-	-	-	-	-	-	-	-	-	-	0.010889602	0.719773759
ENSG00000173456	RNF26	0.024016531	0.633919638	-	-	0.014606925	0.689368925	-	-	-	-	0.010889602	0.719749903
ENSG00000105971	CAV2	0.008794259	0.819509028	0.010694972	0.767111466	0.010735853	0.821542036	-	-	-	-	0.010889602	0.719803595
ENSG00000176853	FAM91A1	-	-	0.035983259	0.587081883	0.014745228	0.635147017	0.008561334	0.714454757	-	-	0.010912539	0.679890413
ENSG00000169499	PLEKHA2	0.01242821	0.671599629	0.010647433	0.720613349	0.008184135	0.753249859	0.007187076	0.756934427	0.012249648	0.66502539	0.010913006	0.673963885
ENSG00000154380	ENAH	0.017939682	0.62478506	0.036192519	0.583058365	0.008788781	0.724361133	0.009968199	0.679856122	0.015169579	0.638476471	0.010913006	0.673487859
ENSG00000245060	LINC00847	-	-	0.011717837	0.686293975	0.009130017	0.710509269	-	-	0.010991716	0.70401898	0.010913006	0.673494214
ENSG00000147316	MCPH1	-	-	-	-	-	-	-	-	-	-	0.010913006	0.67360788
ENSG00000117791	2-Mar	0.011633216	0.678183996	0.023790154	0.60421257	-	-	-	-	-	-	0.010913006	0.673627402
ENSG00000102158	MAGT1	0.011050105	0.695040748	0.010559618	0.728527564	0.007892962	0.775583939	0.006628056	0.781609206	0.009137687	0.762772898	0.010914362	0.673320508
ENSG00000179869	ABCA13	-	-	-	-	-	-	0.034361607	0.611039198	-	-	0.010934769	0.678028658
ENSG00000124588	NQO2	0.031120955	0.591629582	-	-	0.006726692	0.806510303	-	-	0.008885131	0.768936524	0.010941552	0.679585633
ENSG00000198053	SIRPA	-	-	0.010694972	0.771697004	-	-	0.012405775	0.709214033	0.009300909	0.78227002	0.010982451	0.718228261
ENSG00000145545	SRD5A1	-	-	-	-	-	-	-	-	-	-	0.010982451	0.718196469
ENSG00000138092	CENPO	-	-	-	-	-	-	0.013553951	0.685178056	-	-	0.010982451	0.718058717
ENSG00000179583	CIITA	-	-	0.020048948	0.654868612	0.021438344	0.640046251	0.010246875	0.74253383	0.037354446	0.597104899	0.011049135	0.717257936
ENSG00000130559	CAMSAP1	-	-	-	-	-	-	-	-	-	-	0.011072406	0.678743112
ENSG00000142949	PTPRF	0.049221275	0.575327084	-	-	0.016978202	0.623187888	0.003911972	0.911169352	-	-	0.011093109	0.646471816
ENSG00000154122	ANKH	-	-	-	-	-	-	-	-	-	-	0.011107731	0.678410246
ENSG00000242125	SNHG3	-	-	-	-	0.021219607	0.641379009	0.0140874	0.678673994	0.007809778	0.832310623	0.011208558	0.715841332
ENSG00000206384	COL6A6	-	-	0.017469033	0.623969402	0.017836471	0.619964434	-	-	-	-	0.011210482	0.64534367
ENSG00000189339	SLC35E2B	0.013595411	0.653769284	0.015337085	0.644678788	0.010705	0.676108005	0.009650733	0.690821561	0.009137687	0.767105698	0.011219791	0.671294021
ENSG00000153094	BCL2L11	0.030575986	0.589877727	-	-	0.009800822	0.693148223	0.018703147	0.618702465	0.012249648	0.665089432	0.011219791	0.671264036
ENSG00000026103	FAS	0.007921382	0.78613908	-	-	-	-	0.00797539	0.734371079	-	-	0.011219791	0.67123309
ENSG00000270505	IGHV1OR15-1	-	-	-	-	-	-	0.006249003	0.877905407	0.023585848	0.696102534	0.011252869	0.747525439
ENSG00000154813	DPH3	-	-	0.027877383	0.597506155	0.023516949	0.603956419	0.011092887	0.666473324	0.028048677	0.595640563	0.011264072	0.677367234
ENSG00000169372	CRADD	-	-	-	-	-	-	0.008941425	0.703494289	-	-	0.011264072	0.677307564
ENSG00000275395	FCGBP	0.009308576	0.79012797	0.029619979	0.619606407	-	-	0.012813419	0.70309572	0.014669489	0.680459578	0.011305619	0.714859878
ENSG00000251039	IGKV2D-40	-	-	-	-	-	-	0.012836451	0.695759464	0.011525829	0.728998839	0.011318425	0.71410817
ENSG00000136859	ANGPTL2	-	-	0.038495638	0.600495841	-	-	-	-	0.021637552	0.637081391	0.011318425	0.714343559
ENSG00000253209	IGHV3-65	-	-	-	-	-	-	-	-	0.030357892	0.610833341	0.011326964	0.713392879
ENSG00000048740	CELF2	0.013495534	0.700867013	0.010039484	0.852381848	0.012699447	0.716676592	0.007515543	0.803284237	-	-	0.011326964	0.713603291
ENSG00000186660	ZFP91	-	-	-	-	0.020714232	0.612998809	-	-	-	-	0.01132937	0.644230553
ENSG00000075420	FNDC3B	0.019075113	0.61905716	-	-	0.020316545	0.609051556	0.044603524	0.573487609	0.010760667	0.718295807	0.011330801	0.670506283
ENSG00000180871	CXCR2	-	-	-	-	-	-	-	-	0.040747279	0.581320809	0.011343839	0.676755465
ENSG00000138639	ARHGAP24	-	-	-	-	-	-	-	-	0.012887692	0.70378571	0.011348925	0.71252041
ENSG00000164976	MYORG	-	-	0.010039484	0.840909668	-	-	-	-	0.007809778	0.827862481	0.011348925	0.712275666
ENSG00000167861	HID1	-	-	-	-	0.015011647	0.685192079	0.033186965	0.603185364	-	-	0.011348925	0.712760674
ENSG00000186827	TNFRSF4	-	-	-	-	-	-	-	-	-	-	0.0113595	0.711292271
ENSG00000253676	TAGLN2P1	0.008794259	0.916699316	0.010039484	0.821144554	0.011316567	0.755035026	-	-	0.010401784	0.7543107	0.0113595	0.711250386
ENSG00000232815	DUX4L50	-	-	-	-	-	-	0.012836451	0.696076362	0.012032385	0.715560852	0.0113595	0.711262728
ENSG00000161533	ACOX1	0.013359529	0.646157442	0.011204739	0.668377163	0.00861007	0.713026432	0.013266694	0.647339373	0.012867531	0.654466625	0.011394024	0.676070207
ENSG00000171298	GAA	0.013359529	0.645807776	-	-	-	-	0.017357768	0.624153334	0.029846698	0.59311975	0.011394024	0.676070802
ENSG00000141568	FOXK2	0.009819939	0.682096956	-	-	-	-	-	-	0.022570312	0.60838495	0.011394024	0.67623645
ENSG00000241244	IGKV1D-16	0.01507826	0.683027046	-	-	-	-	0.015802063	0.661530008	0.038313152	0.595962597	0.011424893	0.710462694
ENSG00000173482	PTPRM	-	-	-	-	0.016791365	0.671047016	0.030098018	0.609001489	-	-	0.011424893	0.709891282
ENSG00000110455	ACCS	-	-	0.026426143	0.628543664	0.034955107	0.601256661	0.010037258	0.748180245	-	-	0.011424893	0.709911187
ENSG00000132612	VPS4A	-	-	0.027499846	0.596379961	-	-	-	-	0.038051279	0.578969958	0.011459698	0.66969848
ENSG00000135596	MICAL1	-	-	0.009799888	0.696008932	-	-	-	-	0.023980417	0.604739069	0.011492562	0.675434628
ENSG00000164902	PHAX	0.027826946	0.594578356	0.012642643	0.672540038	0.012855594	0.647189911	0.005608475	0.840923158	0.019363634	0.615583121	0.011540209	0.669142084
ENSG00000130176	CNN1	-	-	-	-	-	-	-	-	-	-	0.011544814	0.708823283
ENSG00000130175	PRKCSH	0.013929905	0.640639456	0.02062769	0.614685211	0.009101401	0.70010731	0.024975965	0.601529824	0.026434619	0.600370543	0.011601804	0.674753391
ENSG00000101966	XIAP	0.014891945	0.643443411	0.013248383	0.661346191	0.008788781	0.736282692	0.010113701	0.678428252	0.010991716	0.705588696	0.011677733	0.66620547
ENSG00000185896	LAMP1	0.008827112	0.749035904	0.009548273	0.835810794	0.007819704	0.78222299	0.010223174	0.677305842	0.009137687	0.746903308	0.011677733	0.665332628
ENSG00000235750	KIAA0040	-	-	0.028978522	0.593887889	-	-	0.025135764	0.598071237	0.022937198	0.602066906	0.011677733	0.666884137
ENSG00000164292	RHOBTB3	-	-	-	-	-	-	-	-	0.009137687	0.760124092	0.011677733	0.663910548
ENSG00000153208	MERTK	-	-	-	-	-	-	0.030615409	0.588965729	-	-	0.011677733	0.667879258
ENSG00000254685	FPGT	-	-	-	-	-	-	-	-	-	-	0.011677733	0.663833639
ENSG00000144224	UBXN4	0.015094052	0.641699458	-	-	0.007583452	0.820374344	0.009948668	0.681649712	-	-	0.011677733	0.666803838
ENSG00000164323	CFAP97	-	-	-	-	0.012522347	0.650827284	-	-	-	-	0.011677733	0.66486615
ENSG00000132424	PNISR	-	-	0.018472015	0.623512798	0.009130017	0.713257373	-	-	-	-	0.011677733	0.665691139
ENSG00000106211	HSPB1	-	-	-	-	0.008150686	0.767968487	-	-	0.030860385	0.587205084	0.011677733	0.663916361
ENSG00000198551	ZNF627	0.007689818	0.813901238	0.029415186	0.593202843	-	-	-	-	-	-	0.011677733	0.665689753
ENSG00000145868	FBXO38	-	-	0.014595438	0.650856503	0.044889093	0.572397521	0.029507561	0.590849774	0.009103515	0.804883967	0.011677733	0.663874796
ENSG00000164329	TENT2	-	-	-	-	-	-	0.019769089	0.613512282	-	-	0.011677733	0.664696376
ENSG00000173757	STAT5B	-	-	-	-	-	-	-	-	-	-	0.011677733	0.665042101
ENSG00000100883	SRP54	-	-	-	-	-	-	-	-	-	-	0.011677733	0.663922399
ENSG00000269958	AL049840.4	-	-	0.028865087	0.594087352	-	-	-	-	0.020670793	0.609215088	0.011677733	0.66531504
ENSG00000010017	RANBP9	-	-	0.032768219	0.587714598	-	-	0.011122123	0.665857313	-	-	0.011677733	0.665290014
ENSG00000173369	C1QB	-	-	-	-	0.007583452	0.794098816	-	-	-	-	0.011677733	0.666050922
ENSG00000104689	TNFRSF10A	-	-	-	-	-	-	-	-	-	-	0.011677733	0.663938349
ENSG00000163814	CDCP1	-	-	-	-	-	-	0.011122123	0.664486414	-	-	0.011677733	0.665673416
ENSG00000153046	CDYL	-	-	-	-	-	-	-	-	-	-	0.011677733	0.66530126
ENSG00000113593	PPWD1	0.009420769	0.728936707	-	-	0.017725745	0.617914731	-	-	0.012249648	0.663868056	0.011677733	0.663944638
ENSG00000130024	PHF10	-	-	0.028575406	0.594524228	-	-	-	-	-	-	0.011677733	0.665928922
ENSG00000156232	WHAMM	-	-	0.02059617	0.6136271	0.027716629	0.59163009	-	-	0.011922797	0.677800442	0.011677733	0.663936074
ENSG00000124587	PEX6	-	-	0.010647433	0.717498636	-	-	0.037013901	0.580671842	-	-	0.011677733	0.664470836
ENSG00000159166	LAD1	-	-	-	-	0.017317416	0.619485276	-	-	0.024074653	0.598985462	0.011677733	0.664474914
ENSG00000182580	EPHB3	0.037830133	0.580289721	-	-	-	-	-	-	-	-	0.011677733	0.664482014
ENSG00000079616	KIF22	-	-	-	-	-	-	-	-	-	-	0.011677733	0.665093482
ENSG00000162437	RAVER2	0.016358264	0.633925054	-	-	-	-	-	-	-	-	0.011677733	0.664487467
ENSG00000136870	ZNF189	-	-	-	-	-	-	-	-	-	-	0.011677733	0.66506797
ENSG00000128731	HERC2	0.020440992	0.614644413	0.009845845	0.75397942	0.010694567	0.676451681	0.02264041	0.604429698	0.016447063	0.628567862	0.011677733	0.665445402
ENSG00000104660	LEPROTL1	-	-	-	-	-	-	-	-	0.019363634	0.615585157	0.011677733	0.665744594
ENSG00000182158	CREB3L2	-	-	-	-	-	-	0.023809204	0.601899764	0.020149541	0.612368937	0.011774637	0.663238169
ENSG00000276101	AC027601.4	-	-	-	-	-	-	-	-	-	-	0.011799068	0.742349273
ENSG00000164692	COL1A2	0.007689818	0.852236068	-	-	-	-	0.009948668	0.681489115	0.009103515	0.841830215	0.011800788	0.662979385
ENSG00000145817	YIPF5	-	-	-	-	-	-	0.01919783	0.617424803	-	-	0.01180909	0.673608238
ENSG00000163428	LRRC58	0.016686019	0.631804604	-	-	0.025635052	0.595454617	0.020876055	0.609885591	-	-	0.011835144	0.66268329
ENSG00000103222	ABCC1	-	-	-	-	0.012476845	0.655224872	0.01985287	0.61030156	0.037311395	0.585984462	0.011853278	0.641482568
ENSG00000210082	MT-RNR2	0.008794259	0.874549833	0.010039484	0.820336506	0.011964677	0.730674349	-	-	0.009300909	0.778577929	0.011853944	0.706611248
ENSG00000258186	SLC7A5P2	0.013942728	0.735003123	-	-	0.00927806	0.798364273	0.049401681	0.609545027	-	-	0.011860824	0.740455338
ENSG00000226321	CROCC2	-	-	-	-	-	-	0.020495346	0.607716585	-	-	0.011871922	0.640835619
ENSG00000204070	SYS1	0.014891945	0.643492538	0.012978521	0.664732413	-	-	0.014510274	0.637594169	0.024074653	0.599392552	0.011924239	0.662000907
ENSG00000035928	RFC1	-	-	0.01886518	0.62182149	-	-	0.014826775	0.635148366	-	-	0.011924239	0.662081271
ENSG00000196199	MPHOSPH8	0.012159197	0.673670141	0.010647433	0.714498941	0.016313441	0.624141171	0.012572522	0.652167522	0.013699165	0.652263664	0.011975579	0.661498246
ENSG00000119820	YIPF4	0.016631377	0.632347782	0.01710534	0.629729917	0.008572683	0.741255035	0.01186496	0.657742199	0.015111938	0.639579945	0.011975579	0.661520319
ENSG00000137309	HMGA1	-	-	-	-	-	-	-	-	-	-	0.012026396	0.67244161
ENSG00000046889	PREX2	0.044773251	0.57842652	0.009944447	0.691772495	-	-	0.022132289	0.607391416	0.012124982	0.659228316	0.01203632	0.672256938
ENSG00000259522	AL136295.4	-	-	-	-	0.010472765	0.673599498	-	-	0.023823479	0.605056472	0.012039676	0.672103398
ENSG00000139291	TMEM19	0.010919014	0.669765102	0.015749632	0.632206783	0.0111295	0.666289948	0.012264605	0.65471086	0.018013982	0.622080538	0.012043569	0.671947848
ENSG00000131236	CAP1	0.015094052	0.641598452	0.013110683	0.662893398	0.008184135	0.753157642	0.007854847	0.737251726	0.022426228	0.603441804	0.01208176	0.660882592
ENSG00000118985	ELL2	0.013595411	0.654569297	-	-	0.021413513	0.606013807	-	-	-	-	0.012084127	0.660055052
ENSG00000090857	PDPR	0.016631377	0.632427842	0.016426554	0.634250429	0.011556531	0.660909372	0.019534518	0.615248735	0.016008441	0.631919203	0.012084127	0.66051594
ENSG00000167693	NXN	-	-	0.019517142	0.617926601	-	-	0.015151369	0.633004296	0.017728316	0.621648067	0.012084127	0.66007101
ENSG00000131238	PPT1	0.013595411	0.653146944	0.01172933	0.684578087	0.009130017	0.7128381	0.007854847	0.737067835	0.024021582	0.59981398	0.012084127	0.659829458
ENSG00000160216	AGPAT3	-	-	0.023762396	0.604427771	-	-	-	-	0.029926023	0.588819737	0.012084127	0.659856461
ENSG00000003400	CASP10	0.012159197	0.673851899	0.024054431	0.603597162	0.015918683	0.626432876	0.019769089	0.613506062	0.018829684	0.61739733	0.012084127	0.660107432
ENSG00000107882	SUFU	0.013767454	0.65189954	-	-	0.010068259	0.686728875	-	-	-	-	0.012084127	0.660196011
ENSG00000110344	UBE4A	0.048252293	0.571182217	-	-	-	-	-	-	0.011922797	0.678573522	0.012084127	0.660495538
ENSG00000159110	IFNAR2	0.01297145	0.648310611	0.016049418	0.631006767	0.008942443	0.703821568	0.009231595	0.698457144	0.010108925	0.69938096	0.012096463	0.671491417
ENSG00000181404	WASHC1	0.007051446	0.749768999	0.009799888	0.699175685	0.00952566	0.689179162	0.012038125	0.657784034	0.010777136	0.67863237	0.012096463	0.671429569
ENSG00000253797	UTP14C	0.022106847	0.608393699	0.016030235	0.639262803	-	-	-	-	0.023753102	0.600321534	0.012104245	0.659610795
ENSG00000206530	CFAP44	-	-	-	-	-	-	0.040090208	0.593207747	-	-	0.012180492	0.703392546
ENSG00000107099	DOCK8	0.021276232	0.645203371	-	-	-	-	-	-	0.014487858	0.682214767	0.012180492	0.703188722
ENSG00000173137	ADCK5	-	-	-	-	-	-	0.013729475	0.682281614	-	-	0.012180492	0.703503002
ENSG00000101144	BMP7	-	-	-	-	-	-	-	-	-	-	0.012180492	0.703490994
ENSG00000187098	MITF	-	-	0.039006125	0.599324312	0.013447514	0.708356467	-	-	0.014664693	0.680822313	0.012180492	0.703489665
ENSG00000167461	RAB8A	0.045164958	0.57364932	-	-	0.046661005	0.570916541	0.005415346	0.963291561	0.009382985	0.741156396	0.012227089	0.658936685
ENSG00000130119	GNL3L	0.012803581	0.662579993	-	-	-	-	0.008638228	0.712262861	0.016453538	0.62840323	0.012227824	0.658679553
ENSG00000181163	NPM1	-	-	-	-	0.011337022	0.664625312	-	-	-	-	0.012227824	0.658753124
ENSG00000166106	ADAMTS15	-	-	-	-	-	-	0.026854783	0.617439336	-	-	0.012239737	0.702555473
ENSG00000189319	FAM53B	-	-	-	-	0.034756734	0.586574071	0.005466317	0.96125267	-	-	0.01231126	0.670315024
ENSG00000127483	HP1BP3	-	-	-	-	-	-	0.006698968	0.773630353	-	-	0.012331546	0.658098854
ENSG00000125266	EFNB2	-	-	-	-	-	-	-	-	0.022274097	0.603747716	0.012344342	0.657917597
ENSG00000092820	EZR	0.004825016	0.825792871	0.005242338	0.91620734	0.008338656	0.69261415	0.005179029	0.788609616	0.004755167	0.786101603	0.012424449	0.638152504
ENSG00000164114	MAP9	-	-	0.01812655	0.625956711	-	-	-	-	-	-	0.012466122	0.657051663
ENSG00000089876	DHX32	-	-	0.015037898	0.647813112	0.030076014	0.587784949	-	-	-	-	0.012466122	0.657018627
ENSG00000159216	RUNX1	-	-	-	-	-	-	0.024896808	0.598676333	-	-	0.012466122	0.657075398
ENSG00000078747	ITCH	-	-	-	-	-	-	-	-	-	-	0.012474383	0.656736514
ENSG00000181666	HKR1	-	-	0.038142632	0.58045994	0.011337022	0.663905508	-	-	0.009137687	0.745894181	0.012474383	0.656783888
ENSG00000162747	FCGR3B	0.013359529	0.645305984	-	-	0.007031294	0.784367392	0.026116274	0.59804321	0.008993896	0.750474402	0.012517336	0.665655848
ENSG00000089053	ANAPC5	-	-	-	-	0.008153105	0.723210039	0.019074155	0.618068222	0.021110885	0.611777634	0.012517336	0.66839837
ENSG00000187097	ENTPD5	-	-	-	-	-	-	-	-	-	-	0.012517336	0.665336462
ENSG00000243566	UPK3B	-	-	-	-	0.006726692	0.867506125	-	-	-	-	0.012517336	0.668443684
ENSG00000223959	AFG3L1P	-	-	-	-	-	-	-	-	-	-	0.012517336	0.66737318
ENSG00000131791	PRKAB2	-	-	-	-	-	-	-	-	-	-	0.012517336	0.663929548
ENSG00000144231	POLR2D	-	-	0.027170945	0.599854969	0.023157855	0.604889174	0.011947995	0.65893024	-	-	0.012517336	0.665541288
ENSG00000170629	DPY19L2P2	-	-	-	-	-	-	-	-	-	-	0.012517336	0.663884088
ENSG00000101265	RASSF2	0.031658989	0.590951893	0.020593491	0.614825523	0.026465337	0.59815925	-	-	0.018947747	0.619286172	0.012517336	0.664283516
ENSG00000181826	RELL1	-	-	0.009417281	0.714648075	0.014745228	0.635740628	0.008561334	0.712267757	0.00978239	0.720891478	0.012517336	0.667408806
ENSG00000026950	BTN3A1	-	-	-	-	0.015849147	0.628661983	0.005466317	0.916653687	0.011557936	0.670794785	0.012517336	0.667640102
ENSG00000169230	PRELID1	-	-	-	-	-	-	-	-	-	-	0.012517336	0.666379321
ENSG00000156502	SUPV3L1	-	-	-	-	-	-	-	-	-	-	0.012517336	0.66504276
ENSG00000168769	TET2	-	-	0.009799888	0.70219464	-	-	-	-	-	-	0.012517336	0.665563035
ENSG00000153207	AHCTF1	0.032260889	0.590297646	0.016117217	0.629867912	-	-	-	-	-	-	0.012517336	0.665655513
ENSG00000188690	UROS	0.007051446	0.747527091	0.007940928	0.775733978	-	-	-	-	-	-	0.012517336	0.664829623
ENSG00000162144	CYB561A3	-	-	-	-	-	-	-	-	-	-	0.012517336	0.665319835
ENSG00000147421	HMBOX1	-	-	-	-	0.008153105	0.723878268	-	-	0.015723863	0.632457965	0.012517336	0.664378011
ENSG00000163686	ABHD6	-	-	0.009134651	0.723230242	-	-	-	-	-	-	0.012517336	0.664523967
ENSG00000178921	PFAS	0.01065793	0.673172859	-	-	-	-	-	-	0.028048677	0.595670923	0.012517336	0.664836405
ENSG00000197380	DACT3	-	-	-	-	0.006726692	0.861858587	0.034222146	0.587206424	-	-	0.012517336	0.66449424
ENSG00000251432	AC108062.1	-	-	0.009134651	0.72320977	-	-	-	-	-	-	0.012517336	0.663951131
ENSG00000091140	DLD	-	-	-	-	0.025978212	0.599715385	-	-	-	-	0.012517336	0.666180804
ENSG00000141867	BRD4	-	-	-	-	-	-	-	-	0.032172991	0.590081413	0.012517336	0.665112954
ENSG00000138802	SEC24B	-	-	-	-	-	-	-	-	-	-	0.012517336	0.665414643
ENSG00000140199	SLC12A6	0.027602322	0.596727756	0.016608247	0.627747102	0.014437697	0.637842023	0.016772816	0.626406471	0.013927885	0.644761687	0.012517336	0.665075051
ENSG00000186104	CYP2R1	0.010692843	0.672669629	-	-	0.013935337	0.640841391	-	-	-	-	0.012517336	0.663995325
ENSG00000151233	GXYLT1	0.020088571	0.614337454	0.034614639	0.588687237	-	-	0.01909161	0.617778989	-	-	0.012517336	0.664832916
ENSG00000029725	RABEP1	0.020642124	0.61197093	0.042315817	0.581148804	0.015099745	0.632670019	-	-	0.029846698	0.593129282	0.012517336	0.664812805
ENSG00000109929	SC5D	-	-	-	-	-	-	-	-	-	-	0.012517336	0.665569978
ENSG00000156873	PHKG2	0.006966485	0.76618902	0.009944447	0.688317126	0.009203431	0.69610383	-	-	-	-	0.012517336	0.665102501
ENSG00000154059	IMPACT	-	-	0.027170945	0.599526041	0.009936387	0.683552259	-	-	-	-	0.012517336	0.665563753
ENSG00000158864	NDUFS2	-	-	-	-	-	-	-	-	-	-	0.012517336	0.663932952
ENSG00000213363	RPS3P6	-	-	-	-	-	-	-	-	-	-	0.012517336	0.664464621
ENSG00000164946	FREM1	-	-	-	-	-	-	0.008172607	0.727374985	0.0073601	0.853756687	0.012517336	0.663932865
ENSG00000143578	CREB3L4	-	-	-	-	-	-	-	-	0.026694374	0.598648033	0.012517336	0.663971825
ENSG00000264522	OTUD7B	-	-	0.00934605	0.71790302	0.01425628	0.639056963	-	-	-	-	0.012517336	0.665080181
ENSG00000173153	ESRRA	-	-	-	-	-	-	0.035358368	0.585994953	-	-	0.012517336	0.665928934
ENSG00000164985	PSIP1	-	-	0.025774579	0.602033612	-	-	-	-	-	-	0.012517336	0.66539338
ENSG00000162819	BROX	0.046064902	0.577419197	-	-	-	-	-	-	-	-	0.012517336	0.665088487
ENSG00000151320	AKAP6	0.015312584	0.631867944	-	-	0.034229882	0.5871349	-	-	-	-	0.012517336	0.663958226
ENSG00000241058	NSUN6	-	-	-	-	-	-	-	-	-	-	0.012517336	0.664472231
ENSG00000153446	C16orf89	0.006524536	0.840914686	-	-	-	-	-	-	-	-	0.012517336	0.664471837
ENSG00000163319	MRPS18C	0.009337237	0.689351965	0.019416529	0.617881915	-	-	-	-	0.019231623	0.618276426	0.012517336	0.663887956
ENSG00000104763	ASAH1	0.012144858	0.653684597	0.022079258	0.609561571	0.007495463	0.750210589	-	-	0.016775909	0.627272706	0.012618245	0.663247516
ENSG00000115486	GGCX	0.01938187	0.616762513	0.024710745	0.603949385	0.01997101	0.613473372	0.014543612	0.639433861	0.019537705	0.617047053	0.012618245	0.663223795
ENSG00000178971	CTC1	-	-	-	-	-	-	-	-	-	-	0.012648242	0.662981947
ENSG00000038945	MSR1	0.019042086	0.656329872	0.026426143	0.62916333	0.010735853	0.856740344	-	-	0.017190251	0.661429664	0.012657078	0.698514437
ENSG00000170006	TMEM154	-	-	-	-	-	-	-	-	-	-	0.012657078	0.699530856
ENSG00000197859	ADAMTSL2	-	-	0.038177501	0.601157193	-	-	-	-	-	-	0.012657078	0.699243488
ENSG00000154760	SLFN13	0.04679231	0.590953048	0.010039484	0.840377847	-	-	0.04740297	0.585508303	0.029832261	0.611987401	0.012657078	0.698755875
ENSG00000151553	FAM160B1	0.03007364	0.615944466	-	-	-	-	-	-	-	-	0.012657078	0.698945595
ENSG00000277918	RF00003	-	-	0.01385494	0.708020651	0.020677457	0.64654027	0.015028617	0.670898104	0.008524529	0.801076653	0.012657078	0.699630239
ENSG00000148516	ZEB1	-	-	-	-	-	-	-	-	0.019607583	0.646991686	0.012694963	0.698031539
ENSG00000198715	GLMP	-	-	-	-	-	-	-	-	-	-	0.012711439	0.662602695
ENSG00000116991	SIPA1L2	-	-	0.035390817	0.583931897	0.023812395	0.599684235	-	-	-	-	0.012732211	0.655321951
ENSG00000181555	SETD2	-	-	0.010647433	0.711316155	0.013710162	0.639960361	-	-	0.019860147	0.61365511	0.012732211	0.655304126
ENSG00000160094	ZNF362	-	-	-	-	-	-	-	-	-	-	0.012732211	0.6552858
ENSG00000241547	ACTG1P20	0.006524536	0.785680215	0.014296376	0.641515119	0.006726692	0.794136376	-	-	0.0073601	0.818815934	0.012771328	0.662216481
ENSG00000155189	AGPAT5	-	-	-	-	0.0111295	0.66779311	-	-	-	-	0.012771328	0.662125061
ENSG00000124788	ATXN1	0.033699796	0.585205582	0.0103192	0.736550122	0.01439556	0.6360778	0.012658542	0.651610842	0.011165172	0.696571687	0.012784307	0.65494974
ENSG00000147408	CSGALNACT1	0.023860762	0.635370342	-	-	-	-	-	-	-	-	0.012809561	0.696876646
ENSG00000152582	SPEF2	-	-	-	-	-	-	0.007645091	0.797046296	0.013101517	0.696023091	0.012809561	0.69614345
ENSG00000146477	SLC22A3	-	-	0.02086174	0.651248844	-	-	0.030563304	0.607759889	0.020554366	0.640891255	0.012809561	0.696073635
ENSG00000269044	AC024075.2	-	-	0.023263608	0.64073984	0.012590512	0.718514466	-	-	0.03670589	0.598473077	0.012809561	0.696056402
ENSG00000021645	NRXN3	-	-	-	-	-	-	-	-	-	-	0.012809561	0.696094209
ENSG00000165633	VSTM4	-	-	0.021289861	0.64853715	-	-	0.040090208	0.593120396	0.013776284	0.691323619	0.012837397	0.695641381
ENSG00000253497	IGKV1-13	-	-	-	-	-	-	0.007055189	0.723557107	0.006740901	0.755234331	0.012922699	0.66817949
ENSG00000123091	RNF11	0.040776354	0.577194871	-	-	0.029865488	0.588053782	0.041637578	0.575912742	-	-	0.01292556	0.654252203
ENSG00000107959	PITRM1	0.015657648	0.629806849	0.023426682	0.606522792	0.026985786	0.597217727	0.015214441	0.635557552	0.025726409	0.601679402	0.012941581	0.661314931
ENSG00000166927	MS4A7	0.008794259	0.83437405	-	-	-	-	-	-	0.029822713	0.612138479	0.012942918	0.694819574
ENSG00000231389	HLA-DPA1	0.015023042	0.642721417	0.014449794	0.652128321	0.015102322	0.632130487	0.013497495	0.645542091	0.009103515	0.834190932	0.012952018	0.654025576
ENSG00000141441	GAREM1	-	-	0.017073182	0.67291411	0.016503084	0.672390312	0.021029698	0.633934406	-	-	0.012976767	0.694379236
ENSG00000106538	RARRES2	-	-	0.010842929	0.704189046	-	-	0.011192106	0.663257303	0.011165172	0.697428116	0.012982912	0.653781901
ENSG00000059804	SLC2A3	0.009138428	0.799161574	0.035439702	0.60576945	0.015226758	0.681141081	0.015451949	0.665817732	0.029953787	0.611755101	0.013004594	0.693712344
ENSG00000153234	NR4A2	-	-	-	-	-	-	-	-	-	-	0.013004594	0.693967321
ENSG00000170525	PFKFB3	-	-	0.023762396	0.604343661	0.042388647	0.574137137	0.017704177	0.621888486	-	-	0.013030334	0.653472935
ENSG00000037757	MRI1	0.009609614	0.723610239	0.011038273	0.699944112	0.011184319	0.670787948	0.011663544	0.659963418	0.015526415	0.63572738	0.013038387	0.6521604
ENSG00000197081	IGF2R	-	-	0.012440811	0.674348146	-	-	0.008590251	0.716122391	0.009137687	0.747024968	0.013038387	0.652195511
ENSG00000119616	FCF1	0.011222732	0.687094137	0.011433141	0.690009822	0.013957925	0.638266163	0.011192106	0.663070941	0.017186672	0.62356837	0.013038387	0.652973977
ENSG00000205978	NYNRIN	-	-	0.019419262	0.619044828	0.018770468	0.613629077	0.021421101	0.608016933	-	-	0.013038387	0.652053788
ENSG00000135540	NHSL1	0.014461341	0.646195391	0.015284194	0.645388454	-	-	-	-	-	-	0.013038387	0.65324412
ENSG00000155545	MIER3	-	-	0.011734296	0.683714971	0.020061676	0.609908818	-	-	-	-	0.013038387	0.652758163
ENSG00000048828	FAM120A	0.012716659	0.665538339	0.016847704	0.63112642	0.006865976	0.859020218	0.011115253	0.669080834	-	-	0.013038387	0.65286475
ENSG00000186815	TPCN1	-	-	-	-	0.036130469	0.579748209	-	-	-	-	0.013038387	0.652816186
ENSG00000168538	TRAPPC11	0.032326895	0.58715349	-	-	-	-	0.046773247	0.571928585	-	-	0.013038387	0.652073368
ENSG00000123094	RASSF8	0.023265417	0.605298516	-	-	-	-	-	-	0.041387339	0.575325371	0.013038387	0.652046542
ENSG00000114423	CBLB	-	-	0.01706798	0.630029007	0.023763126	0.600172802	0.019534518	0.614483412	0.020351291	0.61141152	0.013038387	0.652635031
ENSG00000165282	PIGO	-	-	-	-	-	-	0.039240194	0.578562024	0.014201773	0.646175567	0.013038387	0.652619207
ENSG00000141219	C17orf80	-	-	-	-	-	-	-	-	0.030135955	0.592709215	0.013106064	0.660428655
ENSG00000254873	AP001267.1	-	-	-	-	-	-	-	-	0.010777136	0.678533788	0.013106064	0.660474583
ENSG00000005020	SKAP2	-	-	0.036300556	0.582944739	-	-	-	-	-	-	0.013136283	0.651546643
ENSG00000099860	GADD45B	-	-	0.018440581	0.620952271	-	-	0.013523862	0.645089898	0.010455802	0.68516656	0.013137942	0.660189908
ENSG00000105514	RAB3D	-	-	-	-	0.016313441	0.623976889	0.011122123	0.665610123	0.021963255	0.6047611	0.013146073	0.650833339
ENSG00000104231	ZFAND1	-	-	-	-	0.015404423	0.630151637	-	-	-	-	0.013146073	0.651032995
ENSG00000163512	AZI2	-	-	-	-	-	-	0.028848462	0.59191926	-	-	0.013146073	0.650849048
ENSG00000174106	LEMD3	-	-	-	-	-	-	-	-	-	-	0.013146073	0.650869003
ENSG00000196792	STRN3	0.015167711	0.640016412	0.011071669	0.693399846	-	-	0.039822665	0.577823917	-	-	0.013146073	0.650873992
ENSG00000112308	C6orf62	0.011106043	0.692927071	0.009548273	0.88268542	-	-	0.007111869	0.761608048	0.009137687	0.782897273	0.013146073	0.651049835
ENSG00000089351	GRAMD1A	0.01731974	0.627961823	0.020807358	0.612745866	0.008788781	0.719785584	0.009937165	0.682049965	-	-	0.013150171	0.650706019
ENSG00000163655	GMPS	-	-	0.010254259	0.681768862	0.007921143	0.734034718	-	-	-	-	0.013162446	0.659981191
ENSG00000248144	ADH1C	0.01697478	0.657916898	0.005523613	0.748609278	0.009214376	0.701238442	0.015792936	0.655580271	0.014614797	0.677384222	0.013166239	0.665881167
ENSG00000253944	AC027117.2	-	-	-	-	-	-	-	-	0.009420215	0.712719815	0.013166239	0.666337012
ENSG00000185033	SEMA4B	0.013585002	0.644239245	0.041980779	0.581411047	-	-	-	-	-	-	0.013166798	0.6598526
ENSG00000125520	SLC2A4RG	0.008279177	0.767649809	-	-	0.008161638	0.765774918	-	-	0.040545568	0.576076905	0.013182057	0.650383176
ENSG00000145388	METTL14	0.008279177	0.765146119	-	-	-	-	-	-	-	-	0.013182057	0.649892637
ENSG00000179277	MEIS3P1	0.025582031	0.599047453	-	-	-	-	0.008076783	0.731791374	0.030977837	0.58705268	0.013182057	0.649965306
ENSG00000101347	SAMHD1	0.024030499	0.603247313	0.009548273	0.860795674	0.007381771	0.832389713	0.006698968	0.777715578	0.009621274	0.73575289	0.013182057	0.649812149
ENSG00000189159	JPT1	-	-	-	-	-	-	-	-	-	-	0.013182057	0.65023978
ENSG00000166783	MARF1	-	-	-	-	0.018067072	0.616309015	-	-	-	-	0.013182057	0.650084298
ENSG00000106785	TRIM14	0.012076015	0.674722443	-	-	-	-	-	-	0.01466811	0.643045663	0.013182057	0.650085064
ENSG00000104237	RP1	-	-	-	-	-	-	-	-	-	-	0.013184815	0.664786418
ENSG00000138316	ADAMTS14	-	-	-	-	-	-	-	-	0.024399781	0.632683887	0.013184815	0.663930444
ENSG00000117600	PLPPR4	-	-	-	-	-	-	-	-	-	-	0.013184815	0.663996273
ENSG00000237669	AL671277.2	0.037262321	0.58448892	-	-	0.013935337	0.641003471	-	-	0.010108925	0.698018733	0.013193153	0.659637741
ENSG00000204175	GPRIN2	0.018418936	0.659871938	0.025408308	0.632755272	0.038314673	0.595522379	0.013459159	0.686634987	0.036928347	0.597664632	0.013228783	0.691220898
ENSG00000230795	HLA-K	0.009849381	0.769738633	0.012755781	0.734169578	0.021761814	0.638043632	0.010670594	0.735313948	0.008684292	0.796060816	0.013228783	0.689587445
ENSG00000162654	GBP4	0.017448495	0.668468233	0.013979671	0.706678908	0.011087483	0.773566039	0.011260741	0.722866538	0.014974278	0.677596479	0.013228783	0.688652404
ENSG00000168405	CMAHP	-	-	-	-	0.021438344	0.639913924	0.015451949	0.664960076	-	-	0.013228783	0.690278625
ENSG00000125810	CD93	0.034242707	0.606924117	0.028164028	0.623419083	0.014606925	0.690221168	0.030098018	0.609083022	0.04066011	0.592755011	0.013228783	0.691063933
ENSG00000185324	CDK10	-	-	0.019029832	0.65841548	-	-	0.049379708	0.58375843	0.027162003	0.619440733	0.013228783	0.688497041
ENSG00000101670	LIPG	-	-	-	-	-	-	-	-	-	-	0.013228783	0.689420099
ENSG00000213145	CRIP1	0.018011965	0.662478568	0.014529997	0.702921535	0.022428061	0.635789446	-	-	-	-	0.013228783	0.688355813
ENSG00000118242	MREG	-	-	0.010365503	0.785637949	0.025178949	0.624474333	-	-	0.010561861	0.745900269	0.013228783	0.689002807
ENSG00000164169	PRMT9	-	-	-	-	-	-	-	-	-	-	0.013228783	0.690928986
ENSG00000155158	TTC39B	0.01829517	0.660416459	0.017073182	0.672951933	0.021219607	0.641215666	0.036929055	0.597273268	-	-	0.013228783	0.689450559
ENSG00000097046	CDC7	-	-	-	-	0.022613389	0.63393346	-	-	-	-	0.013228783	0.689401908
ENSG00000091157	WDR7	0.039696798	0.598650014	0.025573399	0.631612129	-	-	-	-	-	-	0.013228783	0.689280524
ENSG00000125247	TMTC4	-	-	-	-	-	-	-	-	-	-	0.013228783	0.689401907
ENSG00000187720	THSD4	0.040485652	0.59731546	0.018089726	0.665937347	-	-	0.015451949	0.663832435	-	-	0.013228783	0.689382752
ENSG00000239713	APOBEC3G	-	-	-	-	-	-	-	-	-	-	0.013228783	0.691573625
ENSG00000134460	IL2RA	-	-	-	-	-	-	-	-	-	-	0.013228783	0.68937023
ENSG00000221963	APOL6	0.012716659	0.665955999	0.010639809	0.725093525	0.008161638	0.765129292	0.010165712	0.677811174	0.010991716	0.706214635	0.013246415	0.649455652
ENSG00000117448	AKR1A1	-	-	-	-	-	-	0.024896808	0.599503198	-	-	0.01325879	0.649299993
ENSG00000137460	FHDC1	0.01316658	0.659604536	0.014449794	0.65201687	0.01228843	0.653266692	-	-	0.009137687	0.774723662	0.013264193	0.648852863
ENSG00000136238	RAC1	-	-	0.015337085	0.644593247	0.006865976	0.958250838	-	-	-	-	0.013264193	0.648424729
ENSG00000154640	BTG3	-	-	-	-	-	-	-	-	-	-	0.013264193	0.649011953
ENSG00000167766	ZNF83	0.010343966	0.707978095	0.02150385	0.610968847	0.015631024	0.628408118	-	-	0.012249648	0.670478562	0.013264193	0.648935919
ENSG00000081307	UBA5	-	-	-	-	-	-	-	-	-	-	0.013264193	0.648544101
ENSG00000148468	FAM171A1	-	-	-	-	-	-	-	-	-	-	0.013264193	0.648546768
ENSG00000071794	HLTF	-	-	-	-	0.025795449	0.595086751	-	-	-	-	0.013264193	0.648538035
ENSG00000155792	DEPTOR	-	-	-	-	-	-	0.014554297	0.636597081	-	-	0.013264193	0.648515378
ENSG00000174718	KIAA1551	0.038590065	0.583332158	0.028989519	0.596015535	-	-	-	-	-	-	0.013304091	0.659093548
ENSG00000169252	ADRB2	0.010125103	0.679499544	-	-	0.020827385	0.6108034	-	-	0.013272087	0.651527735	0.013316372	0.658879858
ENSG00000204044	SLC12A5-AS1	-	-	-	-	0.009967945	0.682301616	-	-	-	-	0.013316372	0.658826091
ENSG00000157873	TNFRSF14	0.047990738	0.571400611	-	-	-	-	0.048315403	0.570424519	0.021014013	0.607835766	0.013365285	0.64783173
ENSG00000080802	CNOT4	0.016358264	0.633927565	-	-	-	-	0.009456043	0.696063405	-	-	0.013365285	0.647840318
ENSG00000144711	IQSEC1	0.016874266	0.630198334	0.014259828	0.654468437	0.009130017	0.71332979	-	-	0.010168209	0.72696777	0.013404302	0.647547053
ENSG00000114302	PRKAR2A	-	-	0.04338845	0.575587968	0.012522347	0.650946321	0.049057488	0.570004396	0.01395106	0.650021791	0.013404302	0.647476428
ENSG00000197471	SPN	0.016102952	0.676428401	0.01334245	0.71713145	0.0119097	0.732984538	0.013259507	0.688570684	0.019750107	0.645807461	0.013423467	0.687162631
ENSG00000140464	PML	0.008304766	0.711266318	0.015322431	0.633925367	0.014498227	0.637237584	-	-	-	-	0.013447951	0.658210423
ENSG00000139192	TAPBPL	0.013923817	0.650005996	-	-	0.011668649	0.659808298	0.028106865	0.593184597	0.013338683	0.656277402	0.013467475	0.647136914
ENSG00000091181	IL5RA	-	-	-	-	-	-	-	-	-	-	0.013473589	0.633922251
ENSG00000072786	STK10	0.013359529	0.645356382	0.017614733	0.623473848	0.015849147	0.628545203	0.009231595	0.698987766	-	-	0.013489113	0.657761562
ENSG00000177082	WDR73	0.01505477	0.63348175	0.007940928	0.775252616	-	-	-	-	-	-	0.013489113	0.657728399
ENSG00000196365	LONP1	-	-	0.014635292	0.638222201	-	-	-	-	-	-	0.013489113	0.657764514
ENSG00000152104	PTPN14	0.03396513	0.584843408	0.022190037	0.608668171	0.015891801	0.626689085	0.016962482	0.625686809	0.018997388	0.616630808	0.013493539	0.645781914
ENSG00000213639	PPP1CB	0.018425068	0.621469731	0.011433141	0.689452126	0.009130017	0.711287598	0.01103322	0.670199915	-	-	0.013493539	0.645720532
ENSG00000090863	GLG1	0.018232356	0.622290238	0.041961664	0.576732271	-	-	-	-	0.017913304	0.62088394	0.013493539	0.646280898
ENSG00000165476	REEP3	-	-	0.024079436	0.60339141	-	-	-	-	-	-	0.013493539	0.646653234
ENSG00000157637	SLC38A10	-	-	0.020023184	0.615488058	-	-	-	-	-	-	0.013493539	0.644996659
ENSG00000084090	STARD7	0.048238921	0.571209951	-	-	0.009800822	0.694270321	-	-	-	-	0.013493539	0.6451354
ENSG00000145730	PAM	0.011163631	0.691926786	0.016847704	0.63103933	-	-	0.005415346	0.94074269	0.021963255	0.604939551	0.013493539	0.644925986
ENSG00000100813	ACIN1	0.007689818	0.797231218	-	-	0.010479699	0.680545164	0.007924317	0.735801304	0.014061176	0.647311093	0.013493539	0.645184995
ENSG00000215012	RTL10	0.028682531	0.593173968	-	-	-	-	-	-	-	-	0.013493539	0.645036973
ENSG00000168137	SETD5	-	-	0.010639809	0.723265115	-	-	0.0379061	0.57963261	-	-	0.013493539	0.646538529
ENSG00000198783	ZNF830	-	-	0.016426554	0.635138385	-	-	-	-	-	-	0.013493539	0.64533362
ENSG00000144867	SRPRB	-	-	-	-	-	-	-	-	-	-	0.013493539	0.645297959
ENSG00000119638	NEK9	-	-	0.01710534	0.629739818	0.029533936	0.588477844	-	-	0.020401557	0.610896783	0.013493539	0.646484711
ENSG00000147799	ARHGAP39	-	-	-	-	-	-	-	-	-	-	0.013493539	0.645387994
ENSG00000021762	OSBPL5	-	-	-	-	0.015585826	0.62872314	0.018624405	0.619047973	-	-	0.013493539	0.645348862
ENSG00000198373	WWP2	0.01512316	0.640338369	0.033350876	0.586474396	-	-	0.011122123	0.665315962	0.016055646	0.631623063	0.013493539	0.64533347
ENSG00000168672	FAM84B	-	-	-	-	0.011888657	0.656229462	-	-	-	-	0.013493539	0.645351661
ENSG00000105983	LMBR1	-	-	-	-	0.033994436	0.582504553	0.019321406	0.615829836	0.015068369	0.640203293	0.013493539	0.646492277
ENSG00000153029	MR1	0.010983553	0.698824492	-	-	0.008788781	0.725889925	-	-	0.020351291	0.611242127	0.013493539	0.645322367
ENSG00000164684	ZNF704	0.035468831	0.582660608	0.036622156	0.582031016	-	-	-	-	-	-	0.013493539	0.645350796
ENSG00000197555	SIPA1L1	0.010202403	0.712284846	-	-	-	-	-	-	-	-	0.013493539	0.645360801
ENSG00000071082	RPL31	-	-	0.010039484	0.826737871	0.010735853	0.873417075	0.011361419	0.721583821	0.009300909	0.78028462	0.013500478	0.686555414
ENSG00000241978	AKAP2	-	-	0.00987925	0.813189024	-	-	0.023402664	0.670325075	-	-	0.013520126	0.727940351
ENSG00000262633	AC005670.2	-	-	-	-	-	-	-	-	-	-	0.013520126	0.728186466
ENSG00000175265	GOLGA8A	0.011991616	0.719080005	0.010694972	0.771022451	0.015114901	0.682149297	0.014924653	0.672464844	0.011414232	0.731236473	0.01352177	0.686220137
ENSG00000238622	SNORD97	0.005532665	0.941949826	-	-	0.01353923	0.738407906	-	-	0.024164032	0.692748094	0.013541638	0.726477213
ENSG00000146701	MDH2	-	-	-	-	-	-	-	-	-	-	0.01355285	0.685534379
ENSG00000203705	TATDN3	-	-	-	-	-	-	-	-	-	-	0.01355285	0.685153551
ENSG00000162894	FCMR	-	-	-	-	-	-	-	-	-	-	0.01355285	0.68515185
ENSG00000121766	ZCCHC17	-	-	-	-	0.021620605	0.638920017	-	-	-	-	0.01355285	0.685182259
ENSG00000130363	RSPH3	0.013595411	0.653112068	0.014171992	0.655246666	0.023412798	0.601180301	0.011994038	0.656546795	0.013239725	0.657439305	0.013599944	0.64441831
ENSG00000162889	MAPKAPK2	0.007689818	0.809136101	0.009548273	0.782449006	0.007892962	0.779063982	0.028814052	0.592090056	-	-	0.013599944	0.644344365
ENSG00000280828	AC090114.3	-	-	-	-	-	-	0.020075283	0.639034061	0.019486302	0.647848109	0.013609767	0.684654363
ENSG00000069974	RAB27A	0.00902426	0.69674145	-	-	-	-	0.012672253	0.652280387	-	-	0.013613939	0.657082321
ENSG00000107949	BCCIP	-	-	0.013209568	0.647847846	0.034022867	0.587807602	-	-	-	-	0.013613939	0.65704262
ENSG00000148154	UGCG	-	-	-	-	-	-	0.035318456	0.586046411	-	-	0.013623371	0.656890483
ENSG00000128536	CDHR3	0.039064408	0.582868558	-	-	-	-	-	-	0.015131934	0.636666366	0.013623371	0.656794041
ENSG00000229893	AC005091.1	-	-	-	-	-	-	-	-	-	-	0.013644659	0.632836608
ENSG00000232220	AC008440.2	0.015809132	0.715667764	0.015638584	0.746958924	0.008799122	0.805600613	0.019504919	0.689446309	0.027464504	0.67006381	0.013659238	0.723387892
ENSG00000251660	AC007036.3	-	-	-	-	-	-	0.04743846	0.612259635	-	-	0.013659238	0.723256259
ENSG00000204291	COL15A1	-	-	-	-	0.007583452	0.794108857	-	-	0.024074653	0.599433019	0.013662583	0.644008425
ENSG00000058091	CDK14	0.01674712	0.631562007	0.013299141	0.661000192	-	-	0.012969153	0.649764557	-	-	0.013662583	0.643925392
ENSG00000136848	DAB2IP	-	-	0.011071669	0.696198422	-	-	-	-	0.029683659	0.58910109	0.013672685	0.643792897
ENSG00000173575	CHD2	-	-	0.014833076	0.637026682	-	-	0.031500683	0.59042303	-	-	0.013681743	0.656259233
ENSG00000132382	MYBBP1A	-	-	-	-	-	-	0.028767256	0.594323874	-	-	0.013681743	0.656325065
ENSG00000146731	CCT6A	0.009819939	0.683236432	-	-	-	-	0.039669261	0.581516188	-	-	0.013681743	0.656282393
ENSG00000230937	MIR205HG	-	-	-	-	-	-	-	-	-	-	0.013740538	0.683813768
ENSG00000051523	CYBA	-	-	0.011717837	0.686634911	-	-	0.007924317	0.735598852	0.042237688	0.574680169	0.013814633	0.643192527
ENSG00000172269	DPAGT1	0.049930734	0.587607349	-	-	0.025439286	0.622998627	-	-	-	-	0.013833604	0.682328004
ENSG00000105072	C19orf44	-	-	-	-	-	-	-	-	0.01439704	0.683368185	0.013833604	0.682936089
ENSG00000110811	P3H3	-	-	-	-	-	-	0.012439102	0.706628455	0.009300909	0.781691236	0.013833604	0.682273971
ENSG00000149527	PLCH2	-	-	-	-	-	-	0.011260741	0.723203159	-	-	0.013833604	0.682328731
ENSG00000153064	BANK1	0.045864209	0.591879641	0.013510593	0.712286761	-	-	0.015451949	0.663904274	-	-	0.013833604	0.682285926
ENSG00000182141	ZNF708	-	-	0.011204739	0.664478187	0.012581234	0.651481743	0.010167336	0.678988822	-	-	0.013842476	0.655347954
ENSG00000152061	RABGAP1L	0.03027889	0.592932581	-	-	-	-	-	-	-	-	0.013842476	0.655559813
ENSG00000253982	AC100810.1	-	-	-	-	-	-	0.020786915	0.611581655	0.01643429	0.628702513	0.013842476	0.655250374
ENSG00000197063	MAFG	0.013929905	0.640833192	-	-	-	-	-	-	-	-	0.013842476	0.655270331
ENSG00000145536	ADAMTS16	-	-	-	-	-	-	0.046915313	0.57608686	-	-	0.013890159	0.654973626
ENSG00000114107	CEP70	-	-	-	-	-	-	-	-	-	-	0.013893961	0.642818407
ENSG00000161091	MFSD12	-	-	-	-	-	-	-	-	-	-	0.013905802	0.654710966
ENSG00000112110	MRPL18	-	-	0.011947811	0.658902979	0.047410617	0.576330322	-	-	-	-	0.013905802	0.654758028
ENSG00000078124	ACER3	0.010181138	0.677343705	0.022865636	0.607945021	0.009658612	0.688096205	0.024240329	0.602835854	-	-	0.013930682	0.65420271
ENSG00000130529	TRPM4	0.02284478	0.606330126	-	-	-	-	0.040313195	0.581015902	-	-	0.013930682	0.6541113
ENSG00000141504	SAT2	-	-	-	-	-	-	-	-	-	-	0.013930682	0.654131361
ENSG00000198837	DENND4B	0.008757605	0.702213146	-	-	-	-	-	-	-	-	0.013930682	0.654151581
ENSG00000006016	CRLF1	-	-	-	-	-	-	-	-	-	-	0.013930682	0.654122051
ENSG00000159596	TMEM69	-	-	-	-	-	-	0.006628056	0.786382393	-	-	0.013997168	0.642364225
ENSG00000180190	TDRP	0.008220178	0.774621076	0.041471171	0.577191048	0.04768951	0.570038376	0.009703595	0.687478507	0.012846869	0.660408587	0.014000079	0.641971324
ENSG00000163378	EOGT	-	-	0.033159124	0.586677027	0.042264949	0.57423286	-	-	0.011165172	0.695794215	0.014000079	0.64169749
ENSG00000132205	EMILIN2	0.012054025	0.675002676	-	-	0.015404423	0.630298908	0.006083526	0.812504277	-	-	0.014000079	0.641901924
ENSG00000131051	RBM39	0.011633216	0.679114363	0.016419878	0.635990783	0.007892962	0.777253623	0.007595379	0.742388872	0.016308641	0.629461745	0.014000079	0.641757022
ENSG00000150433	TMEM218	-	-	0.0351965	0.584149204	-	-	0.039481379	0.578163066	-	-	0.014000079	0.641961858
ENSG00000077097	TOP2B	0.036098382	0.581863695	0.012440811	0.674350616	0.008788781	0.723882919	-	-	-	-	0.014000079	0.641764705
ENSG00000100852	ARHGAP5	-	-	-	-	-	-	0.020149414	0.612178102	-	-	0.014000079	0.641883072
ENSG00000198742	SMURF1	0.008614569	0.705814218	-	-	0.042250654	0.579905817	0.013101166	0.649041205	-	-	0.014027118	0.653564936
ENSG00000117318	ID3	-	-	-	-	-	-	-	-	0.0073601	0.929572637	0.014027118	0.653608211
ENSG00000204516	MICB	-	-	-	-	-	-	-	-	-	-	0.014057138	0.680397448
ENSG00000174483	BBS1	-	-	0.011269133	0.756018514	0.04975288	0.583846642	0.035866081	0.599534272	-	-	0.014057138	0.68021264
ENSG00000134294	SLC38A2	-	-	-	-	-	-	0.04331624	0.589451264	-	-	0.014057138	0.68018757
ENSG00000151067	CACNA1C	0.009138428	0.794106797	-	-	-	-	0.010344834	0.740248452	0.03670589	0.599016151	0.014057138	0.680179766
ENSG00000183684	ALYREF	0.014114343	0.69393328	0.01385494	0.708314964	-	-	0.020087135	0.638743456	-	-	0.014057138	0.68018861
ENSG00000106483	SFRP4	0.023860762	0.636090889	-	-	0.029739593	0.61160806	-	-	-	-	0.014062299	0.679357441
ENSG00000134955	SLC37A2	0.02741465	0.622696412	0.025449826	0.632182796	0.027499826	0.616963643	0.044432947	0.588363341	-	-	0.014062299	0.67977694
ENSG00000185262	UBALD2	-	-	0.010039484	0.837622021	0.010735853	0.841862507	0.010344834	0.740945448	0.01521737	0.67592741	0.014062299	0.679729042
ENSG00000185880	TRIM69	-	-	-	-	0.02406443	0.628213096	0.01167054	0.716527273	-	-	0.014062299	0.679313179
ENSG00000242086	MUC20-OT1	0.011495595	0.65913739	0.009134651	0.726926654	-	-	0.017357768	0.623365464	0.010455802	0.685588751	0.014070276	0.653119118
ENSG00000257218	GATC	0.009365307	0.687666081	0.013914219	0.643526524	0.010105913	0.679054515	0.009031223	0.701734924	0.010108925	0.70741575	0.014070276	0.652463428
ENSG00000104442	ARMC1	-	-	-	-	-	-	0.033116138	0.588467167	-	-	0.014070276	0.653025566
ENSG00000168079	SCARA5	-	-	0.034151691	0.589113818	-	-	-	-	-	-	0.014070276	0.652841042
ENSG00000204178	MACO1	-	-	0.008638888	0.745889483	-	-	0.013458139	0.646513295	-	-	0.014070276	0.652866633
ENSG00000160075	SSU72	-	-	0.013190974	0.649147457	-	-	0.019074155	0.617922481	0.044431906	0.578587085	0.014070276	0.652421045
ENSG00000161040	FBXL13	-	-	-	-	-	-	-	-	0.016056383	0.630182897	0.014070276	0.652750745
ENSG00000174276	ZNHIT2	-	-	-	-	-	-	-	-	-	-	0.014070276	0.65264903
ENSG00000110841	PPFIBP1	0.012139587	0.653902843	-	-	-	-	-	-	-	-	0.014070276	0.652671578
ENSG00000130703	OSBPL2	-	-	-	-	-	-	-	-	-	-	0.014070276	0.652434968
ENSG00000161010	MRNIP	-	-	-	-	-	-	0.013170843	0.692073669	0.016735421	0.665137855	0.0140708	0.679066804
ENSG00000180822	PSMG4	0.014162352	0.6396556	0.018834025	0.61959594	0.034645738	0.586702867	-	-	-	-	0.014078334	0.652162224
ENSG00000243679	AC018638.5	0.006946284	0.767162711	-	-	0.006726692	0.876906334	0.015214441	0.635246259	0.02355954	0.605836081	0.014078334	0.65220175
ENSG00000119723	COQ6	-	-	-	-	-	-	-	-	-	-	0.014078334	0.65208807
ENSG00000140396	NCOA2	0.026468002	0.599335678	-	-	0.042207243	0.579949478	0.043932946	0.578127542	-	-	0.014078334	0.65200375
ENSG00000124422	USP22	0.009752657	0.684096679	0.009799888	0.704278941	-	-	0.02165699	0.608807653	0.009327077	0.74056365	0.014097246	0.650891646
ENSG00000109133	TMEM33	-	-	-	-	-	-	0.009832722	0.687410054	-	-	0.014097246	0.65135943
ENSG00000113273	ARSB	-	-	0.043403917	0.580154857	0.040598891	0.581209588	0.021773884	0.608584854	-	-	0.014097246	0.651502132
ENSG00000187118	CMC1	-	-	-	-	-	-	-	-	-	-	0.014097246	0.650913596
ENSG00000116809	ZBTB17	-	-	-	-	-	-	-	-	-	-	0.014097246	0.650828663
ENSG00000142544	CTU1	-	-	-	-	-	-	-	-	0.03911945	0.583028056	0.014097246	0.650859743
ENSG00000164167	LSM6	-	-	0.02198711	0.60985286	-	-	-	-	-	-	0.014097246	0.650861932
ENSG00000172869	DMXL1	-	-	-	-	0.044552889	0.57810185	0.029362422	0.593538789	-	-	0.014097246	0.650795122
ENSG00000184154	LRTOMT	-	-	-	-	-	-	-	-	-	-	0.014097246	0.65080705
ENSG00000006468	ETV1	0.015574771	0.630223877	-	-	0.035308982	0.586040526	-	-	-	-	0.014097246	0.650865681
ENSG00000215158	AC138409.2	-	-	-	-	-	-	0.009639901	0.690836634	-	-	0.014097246	0.650860727
ENSG00000064419	TNPO3	0.024191734	0.603443985	-	-	-	-	0.028380116	0.594881711	0.025536817	0.602077007	0.014097246	0.65156842
ENSG00000110723	EXPH5	-	-	-	-	0.010409208	0.675841072	-	-	0.008949665	0.761651861	0.014110586	0.650325878
ENSG00000022567	SLC45A4	0.024235902	0.603309675	-	-	-	-	-	-	0.044852387	0.578316838	0.014110586	0.650595352
ENSG00000141522	ARHGDIA	0.013359529	0.646087737	0.045192833	0.578796514	0.008127207	0.729111565	0.024421473	0.602438854	-	-	0.014110586	0.65046208
ENSG00000107371	EXOSC3	-	-	0.033271719	0.590487639	-	-	-	-	-	-	0.014110586	0.65049484
ENSG00000072958	AP1M1	0.020088571	0.613701804	0.013182571	0.649651197	-	-	0.011728982	0.660147693	0.010745112	0.681308199	0.014110586	0.650283273
ENSG00000166411	IDH3A	0.024094457	0.6030231	0.017290479	0.628512704	-	-	-	-	-	-	0.014124123	0.640812016
ENSG00000273611	ZNHIT3	-	-	-	-	-	-	0.017291994	0.624223238	-	-	0.014124123	0.640829941
ENSG00000163807	KIAA1143	-	-	0.01474282	0.649711544	0.018067072	0.616267455	0.018782719	0.618300254	-	-	0.014124123	0.64084682
ENSG00000106244	PDAP1	0.036022222	0.581953749	-	-	-	-	-	-	-	-	0.014124123	0.640846397
ENSG00000197013	ZNF429	-	-	0.040483689	0.578149851	-	-	-	-	-	-	0.014124123	0.640948357
ENSG00000171368	TPPP	0.013072847	0.705476393	0.01567139	0.687558301	0.022010325	0.637022313	0.023299982	0.626714722	-	-	0.014125072	0.678618614
ENSG00000171302	CANT1	-	-	-	-	-	-	-	-	-	-	0.014140135	0.650088963
ENSG00000108175	ZMIZ1	-	-	0.022403375	0.608021305	0.008184135	0.753537216	0.01450701	0.637684675	0.010232203	0.723781603	0.014151461	0.640627986
ENSG00000103227	LMF1	-	-	-	-	-	-	0.029078898	0.59154301	0.012249648	0.669647997	0.014161063	0.64050442
ENSG00000175538	KCNE3	0.014636912	0.637179023	-	-	0.024834665	0.601611808	-	-	0.010745112	0.681320435	0.01425348	0.649517195
ENSG00000165684	SNAPC4	0.011320813	0.660610243	0.009223709	0.721388778	-	-	-	-	0.010924219	0.676735713	0.01425348	0.649570598
ENSG00000141101	NOB1	-	-	-	-	-	-	-	-	-	-	0.014258125	0.64008729
ENSG00000081014	AP4E1	-	-	-	-	-	-	-	-	0.034393026	0.587202152	0.014273812	0.649354942
ENSG00000177674	AGTRAP	-	-	-	-	-	-	-	-	-	-	0.014273812	0.6491332
ENSG00000137038	DMAC1	-	-	-	-	0.006726692	0.845623982	0.005466317	0.859832345	-	-	0.014273812	0.649112343
ENSG00000104312	RIPK2	0.021242641	0.610495516	0.010620739	0.676229898	-	-	0.015214441	0.635121116	-	-	0.014273812	0.648512782
ENSG00000156042	CFAP70	-	-	0.014296376	0.640836422	-	-	-	-	-	-	0.014273812	0.648498144
ENSG00000103260	METRN	0.010259672	0.676258959	-	-	-	-	0.035751157	0.585621816	-	-	0.014273812	0.648503187
ENSG00000226800	CACTIN-AS1	0.012843004	0.649319369	-	-	-	-	-	-	-	-	0.014273812	0.648539317
ENSG00000147874	HAUS6	-	-	0.020694281	0.613642649	-	-	-	-	0.011557936	0.663962415	0.014273812	0.648455534
ENSG00000188603	CLN3	-	-	-	-	-	-	-	-	-	-	0.014273812	0.648620891
ENSG00000125249	RAP2A	-	-	-	-	-	-	-	-	-	-	0.014273812	0.648603206
ENSG00000167323	STIM1	-	-	-	-	0.049831052	0.574837502	0.035933812	0.58533114	-	-	0.014273812	0.648587209
ENSG00000072952	MRVI1	0.017745583	0.663932609	-	-	0.014052391	0.696146231	0.034936691	0.600895588	0.034354648	0.602857387	0.014288084	0.677697622
ENSG00000136021	SCYL2	0.008279177	0.76511363	0.032053875	0.589027082	-	-	-	-	-	-	0.014318355	0.639796021
ENSG00000261684	AC018362.1	0.005532665	0.939188817	0.006491445	0.891628857	-	-	0.006249003	0.848855429	-	-	0.014348989	0.718531375
ENSG00000134013	LOXL2	-	-	-	-	-	-	-	-	0.017074773	0.662286379	0.014387722	0.676802036
ENSG00000053747	LAMA3	-	-	-	-	-	-	0.024492583	0.623009001	0.036618995	0.599525915	0.014387722	0.676514333
ENSG00000004139	SARM1	-	-	-	-	-	-	0.019668393	0.640845663	-	-	0.014387722	0.67645472
ENSG00000076351	SLC46A1	-	-	-	-	-	-	0.019668393	0.640888686	-	-	0.014387722	0.676454619
ENSG00000154930	ACSS1	0.012716659	0.667914543	-	-	-	-	-	-	-	-	0.014412668	0.639221499
ENSG00000166685	COG1	-	-	0.02669479	0.597758379	-	-	-	-	0.01395106	0.649941272	0.014412668	0.638912351
ENSG00000139263	LRIG3	0.049129725	0.570490486	-	-	0.029239409	0.589040154	-	-	0.01395106	0.648200673	0.014412668	0.639138116
ENSG00000039650	PNKP	-	-	-	-	-	-	-	-	-	-	0.014412668	0.638883808
ENSG00000104671	DCTN6	-	-	-	-	-	-	0.047994837	0.570773335	-	-	0.014412668	0.638926295
ENSG00000099875	MKNK2	0.008827112	0.743466011	0.009548273	0.835127255	0.014521409	0.635383301	0.041006051	0.576673418	0.009209363	0.743694798	0.014412668	0.638859411
ENSG00000183354	KIAA2026	-	-	0.011071669	0.698688893	-	-	0.018703147	0.618793362	-	-	0.014412668	0.638906441
ENSG00000270722	RF00003	-	-	0.01334245	0.717302745	0.025178949	0.624681432	0.013729475	0.683074765	0.025579279	0.625183323	0.014431534	0.6760665
ENSG00000138696	BMPR1B	-	-	-	-	-	-	0.007471159	0.745922722	0.02286893	0.607366832	0.014442313	0.647519883
ENSG00000115446	UNC50	-	-	-	-	-	-	-	-	-	-	0.014442313	0.647649835
ENSG00000152684	PELO	0.006829917	0.770105827	-	-	0.019559149	0.615084434	-	-	0.008649047	0.774722569	0.014442313	0.647701592
ENSG00000269439	AC010618.3	-	-	0.009134651	0.722357005	0.007150303	0.769443474	-	-	-	-	0.014442313	0.647450965
ENSG00000130313	PGLS	-	-	0.015093718	0.635847061	0.010101514	0.67945348	-	-	-	-	0.014442313	0.647455256
ENSG00000241644	INMT	0.015212545	0.682014184	-	-	-	-	0.007528279	0.801611014	0.029206168	0.613818515	0.014467368	0.675714308
ENSG00000101311	FERMT1	-	-	-	-	-	-	-	-	0.011569195	0.725223449	0.014467919	0.675513375
ENSG00000178695	KCTD12	0.013595411	0.653007019	0.012978521	0.66388059	0.010479699	0.68128646	0.010498588	0.674098683	0.015073296	0.639977695	0.014483493	0.638214228
ENSG00000115107	STEAP3	0.009847761	0.718200181	0.011071669	0.69398471	0.026126781	0.594412244	-	-	0.010991716	0.709278968	0.014483493	0.63831418
ENSG00000141524	TMC6	0.014925221	0.643233311	0.020383754	0.614508119	0.034209888	0.582176751	0.011192106	0.663051293	-	-	0.014483493	0.638410338
ENSG00000091317	CMTM6	0.010094877	0.715210316	0.009548273	0.791459414	0.023812395	0.599115505	-	-	0.015526415	0.635522653	0.014483493	0.638511012
ENSG00000149792	MRPL49	-	-	-	-	-	-	-	-	-	-	0.014483493	0.638102031
ENSG00000179912	R3HDM2	-	-	-	-	0.023812395	0.599636516	-	-	0.02709204	0.593188883	0.014483493	0.638108152
ENSG00000103024	NME3	0.024868492	0.602164448	-	-	0.018909122	0.616789722	-	-	0.017739925	0.623143523	0.014484267	0.647224947
ENSG00000223496	EXOSC6	-	-	0.022411043	0.607672833	0.011034422	0.67313453	0.009447644	0.698793377	-	-	0.014485133	0.637939786
ENSG00000136868	SLC31A1	-	-	-	-	-	-	0.036097304	0.581581881	-	-	0.014485133	0.637923203
ENSG00000087903	RFX2	-	-	-	-	-	-	-	-	-	-	0.014496612	0.647097131
ENSG00000137462	TLR2	-	-	-	-	-	-	0.015451949	0.668244927	0.020554366	0.640809817	0.014499821	0.675180526
ENSG00000166908	PIP4K2C	0.021660922	0.609797917	-	-	-	-	-	-	0.011919818	0.680944669	0.014525842	0.637705041
ENSG00000204252	HLA-DOA	0.009849381	0.772114355	0.010039484	0.821663141	0.011026858	0.793905252	0.013207938	0.691211995	0.011128037	0.736006711	0.014572378	0.674676116
ENSG00000088899	LZTS3	0.042349942	0.595293094	-	-	-	-	-	-	-	-	0.014572378	0.674482696
ENSG00000176945	MUC20	0.008794259	0.877914688	0.010694972	0.77028789	-	-	0.048892059	0.584143748	0.01439704	0.683249289	0.014598536	0.674109167
ENSG00000162949	CAPN13	-	-	-	-	-	-	0.02659753	0.618274729	0.014974278	0.677310045	0.014598536	0.673408183
ENSG00000206149	HERC2P9	-	-	-	-	-	-	-	-	-	-	0.014598536	0.673753955
ENSG00000213654	GPSM3	-	-	-	-	-	-	-	-	-	-	0.014598536	0.673599997
ENSG00000171533	MAP6	-	-	0.025408308	0.632451083	-	-	-	-	0.03948385	0.594087402	0.014598536	0.673587822
ENSG00000107185	RGP1	-	-	0.018224012	0.625514185	-	-	0.010113701	0.678556795	0.018953841	0.616870422	0.014634831	0.637268844
ENSG00000164300	SERINC5	0.034896762	0.587415274	-	-	-	-	0.033889306	0.58776208	-	-	0.014640072	0.646182542
ENSG00000104635	SLC39A14	-	-	0.027239776	0.59882977	-	-	-	-	-	-	0.014640072	0.646154104
ENSG00000171992	SYNPO	-	-	-	-	0.019910026	0.614119267	0.011092887	0.6653521	0.009559932	0.734663534	0.014640072	0.646398123
ENSG00000139132	FGD4	0.020088571	0.614210993	0.040301939	0.583081181	-	-	-	-	-	-	0.014640072	0.646094607
ENSG00000155760	FZD7	0.04504698	0.578126682	-	-	-	-	0.040313195	0.581009808	-	-	0.014640072	0.645350587
ENSG00000272750	AL592148.3	-	-	0.009944447	0.688353433	-	-	-	-	-	-	0.014640072	0.645368656
ENSG00000011566	MAP4K3	0.035734512	0.586308345	-	-	-	-	0.020786915	0.611657265	-	-	0.014640072	0.64533863
ENSG00000169193	CCDC126	-	-	-	-	-	-	-	-	-	-	0.014640072	0.645350054
ENSG00000154305	MIA3	-	-	0.009944447	0.688373387	0.034229882	0.587204639	0.026525738	0.597467238	-	-	0.014640072	0.645345302
ENSG00000069020	MAST4	-	-	0.036528418	0.586575116	-	-	-	-	0.019791031	0.616212512	0.014640072	0.646143289
ENSG00000279296	PRAL	-	-	0.02198711	0.609893634	0.014745228	0.635162172	-	-	-	-	0.014640072	0.645345969
ENSG00000156265	MAP3K7CL	-	-	-	-	0.013935337	0.640879316	-	-	-	-	0.014640072	0.645376586
ENSG00000113318	MSH3	-	-	-	-	-	-	0.035751157	0.58558636	-	-	0.014640072	0.645266507
ENSG00000148429	USP6NL	0.022279455	0.607492507	-	-	-	-	-	-	-	-	0.014640072	0.645349361
ENSG00000174547	MRPL11	-	-	-	-	-	-	-	-	-	-	0.014640072	0.646212316
ENSG00000228794	LINC01128	0.007936227	0.723230206	-	-	-	-	-	-	-	-	0.014640072	0.645337319
ENSG00000138411	HECW2	-	-	0.038273913	0.600905501	0.020250111	0.648086736	-	-	-	-	0.014663352	0.672849821
ENSG00000065320	NTN1	0.023860762	0.635868739	-	-	-	-	0.028814791	0.612423561	0.029206168	0.61456999	0.014663352	0.672759562
ENSG00000169136	ATF5	0.007936227	0.719857006	0.01009061	0.685206176	-	-	-	-	-	-	0.014729858	0.644895674
ENSG00000077943	ITGA8	0.020088571	0.614305129	-	-	0.018587911	0.617797633	0.029042521	0.593964047	-	-	0.014744949	0.644764591
ENSG00000196497	IPO4	-	-	-	-	0.016366156	0.673567243	-	-	0.032982379	0.605139551	0.014783156	0.672079632
ENSG00000089094	KDM2B	-	-	-	-	-	-	0.046865229	0.576128845	-	-	0.014830158	0.644305095
ENSG00000223501	VPS52	-	-	0.009134651	0.733909313	-	-	0.020174444	0.613628043	0.026694374	0.599346814	0.014830158	0.64424713
ENSG00000100364	KIAA0930	0.037672031	0.584094721	-	-	-	-	0.025956003	0.598748753	0.035609588	0.58602425	0.014830158	0.644350749
ENSG00000108433	GOSR2	-	-	0.015305127	0.645006973	-	-	-	-	-	-	0.01486663	0.636450497
ENSG00000215908	CROCCP2	0.013595411	0.653072241	0.011071669	0.696761831	0.012775716	0.647898853	0.008332678	0.720365417	0.01395106	0.648258547	0.014878738	0.636303354
ENSG00000128602	SMO	-	-	-	-	-	-	0.009682518	0.6888773	-	-	0.014878738	0.636073744
ENSG00000165929	TC2N	-	-	-	-	0.006865976	0.873044245	-	-	0.016487896	0.628202136	0.014878738	0.636112142
ENSG00000138279	ANXA7	-	-	0.022001133	0.609070594	-	-	-	-	-	-	0.014878738	0.636232656
ENSG00000126067	PSMB2	0.017745583	0.666887144	0.015677599	0.683110616	0.017664588	0.659203458	0.019104343	0.643617765	0.013101517	0.696239523	0.014888484	0.671465159
ENSG00000116157	GPX7	-	-	-	-	-	-	-	-	-	-	0.014957682	0.635744498
ENSG00000107872	FBXL15	-	-	-	-	-	-	-	-	-	-	0.014959117	0.643761131
ENSG00000183495	EP400	0.04893241	0.570656263	0.03158906	0.589729733	0.009800822	0.693964243	-	-	-	-	0.014965066	0.635218645
ENSG00000115677	HDLBP	0.016358264	0.634049866	-	-	0.007583452	0.793882563	0.041753383	0.575771553	0.013678769	0.653376699	0.014965066	0.635598674
ENSG00000100281	HMGXB4	-	-	-	-	-	-	0.021421101	0.607780384	-	-	0.014965066	0.635428259
ENSG00000127184	COX7C	-	-	0.016426554	0.633963602	-	-	-	-	-	-	0.014965066	0.635552866
ENSG00000143442	POGZ	0.042343212	0.575792589	-	-	0.021026656	0.606928529	-	-	0.034516079	0.582632294	0.014965066	0.635240064
ENSG00000109854	HTATIP2	-	-	0.036510939	0.582417709	0.023812395	0.599934722	-	-	-	-	0.014965066	0.635139651
ENSG00000187164	SHTN1	-	-	-	-	-	-	-	-	-	-	0.014965066	0.635138953
ENSG00000120594	PLXDC2	0.015094052	0.640877264	0.016030235	0.639648256	0.011107046	0.671680232	0.02129261	0.608443175	0.015526415	0.636394812	0.014994614	0.634896354
ENSG00000132274	TRIM22	0.013923817	0.649788617	0.01886518	0.621868591	0.042241093	0.574267929	-	-	0.024447454	0.597850113	0.014994614	0.634883531
ENSG00000086570	FAT2	-	-	-	-	-	-	0.00560271	0.750212039	0.008486294	0.723204031	0.015006725	0.656643656
ENSG00000122863	CHST3	-	-	-	-	-	-	-	-	0.04723632	0.570749411	0.015016841	0.634733484
ENSG00000139428	MMAB	-	-	-	-	-	-	-	-	-	-	0.0150184	0.643495465
ENSG00000198755	RPL10A	0.025487728	0.601077701	0.007742129	0.824688182	0.009203431	0.696691063	0.012766156	0.651837375	-	-	0.015031602	0.643300983
ENSG00000196923	PDLIM7	-	-	0.012287036	0.655411919	-	-	-	-	-	-	0.015031602	0.643292177
ENSG00000121858	TNFSF10	0.016651615	0.632213439	0.029928562	0.592284556	-	-	-	-	0.024379421	0.598212396	0.01503772	0.633821143
ENSG00000145740	SLC30A5	0.021972386	0.608864903	-	-	-	-	0.009926922	0.682689857	-	-	0.01503772	0.633886733
ENSG00000090104	RGS1	0.016793862	0.631190331	0.03148627	0.589974159	0.006865976	0.88883322	0.007187076	0.756281492	0.011919818	0.680537694	0.01503772	0.63426987
ENSG00000254999	BRK1	0.021690161	0.609595758	-	-	-	-	-	-	-	-	0.01503772	0.634204001
ENSG00000132405	TBC1D14	0.013595411	0.654593716	-	-	0.008925672	0.717174778	0.048601195	0.57025202	-	-	0.01503772	0.633781177
ENSG00000099381	SETD1A	-	-	-	-	-	-	-	-	-	-	0.01503772	0.633983233
ENSG00000121879	PIK3CA	-	-	-	-	-	-	0.010405984	0.674768717	-	-	0.01503772	0.634024622
ENSG00000168781	PPIP5K1	-	-	-	-	-	-	-	-	-	-	0.01503772	0.633951493
ENSG00000006704	GTF2IRD1	0.021660922	0.609893972	-	-	0.023414146	0.600998455	-	-	-	-	0.01503772	0.633922074
ENSG00000180257	ZNF816	-	-	0.039744789	0.57883611	-	-	-	-	0.021488622	0.60619899	0.01503772	0.633988976
ENSG00000184988	TMEM106A	-	-	-	-	-	-	-	-	-	-	0.01503772	0.6339232
ENSG00000254901	BORCS8	-	-	-	-	0.017008592	0.623457798	0.010167336	0.679274808	0.015345757	0.635550939	0.01508648	0.643042239
ENSG00000204308	RNF5	-	-	-	-	0.020937204	0.610466145	-	-	-	-	0.015088729	0.642954685
ENSG00000039537	C6	-	-	-	-	-	-	-	-	-	-	0.015126185	0.627834467
ENSG00000163638	ADAMTS9	-	-	-	-	-	-	0.012836451	0.701126966	0.047287371	0.585596404	0.015145586	0.670254286
ENSG00000254470	AP5B1	-	-	-	-	0.007495463	0.751113723	0.039669261	0.581527996	-	-	0.015160655	0.642494152
ENSG00000162688	AGL	-	-	0.046379892	0.577869108	0.00952566	0.690774351	-	-	0.013498588	0.648484873	0.015160655	0.642624449
ENSG00000007080	CCDC124	-	-	-	-	0.00861007	0.713071601	-	-	-	-	0.015160655	0.64251741
ENSG00000150760	DOCK1	-	-	0.026187089	0.598705426	0.017906269	0.617034662	0.024896808	0.599529359	-	-	0.01517993	0.633273164
ENSG00000140416	TPM1	0.010393549	0.756917991	-	-	0.019643554	0.650780688	0.035866081	0.599060442	0.014392451	0.683912	0.015232765	0.669544792
ENSG00000105499	PLA2G4C	-	-	-	-	-	-	-	-	-	-	0.015232765	0.669713306
ENSG00000146587	RBAK	0.027133631	0.595953483	-	-	0.011337022	0.663846222	-	-	-	-	0.015250242	0.632748091
ENSG00000144724	PTPRG	-	-	-	-	0.023763126	0.600139437	0.006083526	0.812469792	-	-	0.015250242	0.63289564
ENSG00000114251	WNT5A	-	-	-	-	-	-	0.032012005	0.586640632	0.042312535	0.574588253	0.015250242	0.632845058
ENSG00000106052	TAX1BP1	0.009420769	0.729016171	-	-	-	-	-	-	-	-	0.015250242	0.632785745
ENSG00000099290	WASHC2A	0.031463894	0.588613881	0.016046493	0.638624356	0.030612094	0.586894486	0.019560084	0.614334678	0.039119244	0.57742494	0.015264714	0.632392912
ENSG00000100403	ZC3H7B	0.030922378	0.58933618	0.029637663	0.592700999	-	-	0.030818657	0.588635654	-	-	0.015264714	0.632565049
ENSG00000166224	SGPL1	-	-	0.019517142	0.617913114	0.013891303	0.638630244	0.033567983	0.584694609	-	-	0.015264714	0.632442843
ENSG00000060688	SNRNP40	-	-	-	-	0.018903696	0.613107618	-	-	-	-	0.015264714	0.632444951
ENSG00000107201	DDX58	0.012348802	0.65170798	0.014761482	0.63740886	0.0111295	0.666636314	0.012366501	0.653972394	0.014597805	0.640288884	0.015297583	0.641850571
ENSG00000154124	OTULIN	-	-	0.011204739	0.664484003	0.039712805	0.581967254	-	-	-	-	0.015297583	0.641862429
ENSG00000196428	TSC22D2	-	-	-	-	0.022876308	0.60557541	-	-	-	-	0.015297583	0.64184163
ENSG00000205413	SAMD9	0.027204515	0.624176927	0.045069768	0.591917935	-	-	-	-	-	-	0.015315621	0.66904045
ENSG00000166295	ANAPC16	0.015671584	0.637669912	0.012978521	0.669586332	0.016541495	0.622693887	0.013088464	0.648660897	0.015062662	0.640936655	0.015345164	0.6320669
ENSG00000259330	INAFM2	-	-	-	-	-	-	-	-	-	-	0.015345164	0.632001027
ENSG00000055332	EIF2AK2	0.011320813	0.660592978	0.010376238	0.679207758	0.008747878	0.708676564	0.009858801	0.686864432	0.013272087	0.650696308	0.015392929	0.640577075
ENSG00000230590	FTX	0.022044236	0.608270633	0.013851806	0.644073264	0.012564534	0.651697077	0.012264605	0.654757258	0.009559932	0.732030179	0.015392929	0.640895404
ENSG00000180185	FAHD1	-	-	-	-	-	-	0.013086012	0.649549292	-	-	0.015392929	0.640749669
ENSG00000171295	ZNF440	0.04504698	0.578147628	-	-	-	-	0.012238343	0.655133643	0.022589165	0.608265656	0.015392929	0.640277289
ENSG00000124766	SOX4	0.006524536	0.875768172	-	-	-	-	0.010344118	0.677339858	0.0073601	0.84241917	0.015392929	0.64040644
ENSG00000107798	LIPA	0.009337237	0.690920476	-	-	0.013090183	0.647534327	0.016044224	0.629362451	0.022079715	0.609477622	0.015392929	0.64099919
ENSG00000145782	ATG12	-	-	-	-	-	-	0.012232628	0.656314457	-	-	0.015392929	0.641473155
ENSG00000130193	THEM6	-	-	-	-	-	-	-	-	-	-	0.015392929	0.640484558
ENSG00000008853	RHOBTB2	-	-	-	-	-	-	0.022013312	0.608019247	0.014597805	0.640661106	0.015392929	0.641318752
ENSG00000067221	STOML1	-	-	-	-	-	-	0.011092887	0.665245484	-	-	0.015392929	0.640219306
ENSG00000103264	FBXO31	0.009337237	0.689401592	-	-	-	-	0.009350225	0.693985399	-	-	0.015392929	0.641283629
ENSG00000171497	PPID	-	-	-	-	-	-	-	-	-	-	0.015392929	0.640858582
ENSG00000135972	MRPS9	-	-	-	-	-	-	-	-	-	-	0.015392929	0.640833058
ENSG00000163788	SNRK	-	-	-	-	-	-	-	-	-	-	0.015392929	0.641006704
ENSG00000160087	UBE2J2	-	-	0.033271719	0.590465263	-	-	0.012232628	0.656253432	-	-	0.015392929	0.640337053
ENSG00000139433	GLTP	0.018674944	0.618937452	-	-	-	-	0.020007226	0.614840431	0.023798988	0.605126515	0.015392929	0.640309949
ENSG00000136158	SPRY2	-	-	0.033986997	0.589298937	0.031715193	0.590517715	-	-	-	-	0.015392929	0.640325555
ENSG00000142784	WDTC1	0.017291314	0.623698923	-	-	-	-	-	-	-	-	0.015392929	0.640164549
ENSG00000118689	FOXO3	-	-	0.011056129	0.699465624	-	-	0.013497495	0.645484554	-	-	0.015393475	0.631782555
ENSG00000166750	SLFN5	-	-	0.011071669	0.697004858	0.007583452	0.812453354	0.01405122	0.640422562	0.022244508	0.603969125	0.015420592	0.631626655
ENSG00000234444	ZNF736	0.016793862	0.631248314	0.039026427	0.579488728	0.010047558	0.687391766	-	-	-	-	0.015436958	0.631502422
ENSG00000188786	MTF1	0.01122494	0.685113473	-	-	-	-	-	-	-	-	0.015439676	0.631418085
ENSG00000127507	ADGRE2	-	-	-	-	0.01794698	0.620551735	0.022013312	0.607675341	-	-	0.015462809	0.639808141
ENSG00000143971	ETAA1	-	-	-	-	-	-	-	-	0.009559932	0.730859834	0.015462809	0.639818193
ENSG00000229142	HCG4P8	0.014626728	0.727807293	0.013266001	0.771685837	0.019564619	0.701715775	0.008753915	0.788214783	0.012905304	0.748265988	0.01548707	0.708640704
ENSG00000285721	AL031281.2	0.031003894	0.645602021	0.018123679	0.721233606	0.01353923	0.739309055	0.026544774	0.657076425	0.029359215	0.661666977	0.01548707	0.710473614
ENSG00000272949	AC093668.2	0.017471948	0.702206334	0.037829504	0.634798147	0.022223027	0.677218375	-	-	-	-	0.01548707	0.708624781
ENSG00000270670	MARK2P16	-	-	-	-	-	-	-	-	-	-	0.01548707	0.711294964
ENSG00000136235	GPNMB	-	-	-	-	0.008215273	0.722125375	-	-	-	-	0.01549726	0.639620921
ENSG00000106948	AKNA	-	-	-	-	-	-	-	-	-	-	0.01549726	0.63937937
ENSG00000103319	EEF2K	-	-	0.009799888	0.696736696	0.007837685	0.738011011	0.014444417	0.640123942	-	-	0.01549726	0.639340773
ENSG00000076513	ANKRD13A	-	-	0.016897355	0.626693744	-	-	-	-	-	-	0.01549726	0.639389854
ENSG00000080493	SLC4A4	-	-	-	-	-	-	-	-	0.026694374	0.599508612	0.01549726	0.639333168
ENSG00000153071	DAB2	-	-	0.045034413	0.578902173	0.035428623	0.585807959	0.039195591	0.581973225	0.009559932	0.737009149	0.015523756	0.639154932
ENSG00000059588	TARBP1	0.019951196	0.615473964	-	-	-	-	0.03604389	0.58520788	-	-	0.015523756	0.638909762
ENSG00000065413	ANKRD44	0.02285123	0.606253969	0.012154269	0.656252353	-	-	0.025012098	0.601383694	0.013996023	0.644229143	0.015523756	0.638886173
ENSG00000167588	GPD1	0.012348802	0.651834423	-	-	-	-	-	-	-	-	0.015523756	0.638903061
ENSG00000177427	MIEF2	0.017289947	0.623981711	-	-	-	-	-	-	-	-	0.015523756	0.638890651
ENSG00000160271	RALGDS	-	-	-	-	0.015631024	0.628217247	0.021421101	0.607780531	0.009103515	0.855241181	0.015546387	0.631033629
ENSG00000140526	ABHD2	0.00902426	0.698372654	0.021680315	0.611279665	0.014404541	0.638065827	0.005466317	0.966377383	-	-	0.015569309	0.638681061
ENSG00000198563	DDX39B	0.032326895	0.587135594	0.009845845	0.748960584	0.047370167	0.570239383	-	-	0.016530664	0.627688648	0.015575189	0.630875054
ENSG00000082074	FYB1	0.023860762	0.6351319	0.033208219	0.609780105	0.027608269	0.616723999	-	-	0.032284698	0.606586493	0.01557799	0.667856076
ENSG00000275385	CCL18	-	-	-	-	-	-	0.045282601	0.587456213	-	-	0.015598662	0.667598404
ENSG00000138135	CH25H	0.03945955	0.599425829	-	-	-	-	-	-	-	-	0.015607219	0.664535334
ENSG00000102781	KATNAL1	-	-	0.018089726	0.664460093	0.013854462	0.700837688	-	-	0.020554366	0.64083948	0.015607219	0.664028588
ENSG00000145990	GFOD1	0.028243497	0.620003156	0.045699346	0.591086034	-	-	0.018590902	0.645233491	0.013101517	0.696050711	0.015607219	0.663926154
ENSG00000211656	IGLV2-33	-	-	-	-	-	-	0.0172726	0.652948769	0.03670589	0.598060789	0.015607219	0.663791085
ENSG00000213347	MXD3	-	-	-	-	-	-	-	-	-	-	0.015607219	0.666375966
ENSG00000248905	FMN1	-	-	0.019521644	0.656662868	0.025285524	0.624088326	-	-	0.025727002	0.624502895	0.015607219	0.66440666
ENSG00000104267	CA2	-	-	-	-	-	-	-	-	0.030730525	0.609917177	0.015607219	0.665690998
ENSG00000150594	ADRA2A	-	-	-	-	-	-	0.029591875	0.610434638	-	-	0.015607219	0.664867601
ENSG00000214049	UCA1	-	-	-	-	-	-	-	-	-	-	0.015607219	0.663950311
ENSG00000164466	SFXN1	-	-	0.029035656	0.620929503	0.024484631	0.62693655	-	-	-	-	0.015607219	0.665569108
ENSG00000155561	NUP205	-	-	-	-	-	-	0.035633749	0.600121501	-	-	0.015607219	0.665475153
ENSG00000188921	HACD4	0.046456995	0.591295005	-	-	-	-	-	-	-	-	0.015607219	0.665858729
ENSG00000178927	CYBC1	-	-	-	-	-	-	-	-	-	-	0.015607219	0.663907637
ENSG00000140391	TSPAN3	-	-	-	-	-	-	-	-	-	-	0.015607219	0.665303553
ENSG00000234518	PTGES3P1	0.013942032	0.695835566	0.030679574	0.616958383	-	-	0.011455429	0.719746632	0.007986652	0.813192928	0.015607219	0.665104781
ENSG00000172164	SNTB1	-	-	-	-	-	-	0.012405775	0.707231976	-	-	0.015607219	0.665439657
ENSG00000188818	ZDHHC11	0.021216961	0.64587855	-	-	-	-	0.02411691	0.62466743	-	-	0.015607219	0.664805714
ENSG00000120156	TEK	-	-	-	-	0.039281	0.594126041	-	-	0.025727002	0.623930921	0.015607219	0.66525704
ENSG00000162642	C1orf52	-	-	-	-	0.011026858	0.783683706	0.012836451	0.698698099	0.009300909	0.786477815	0.015607219	0.664533671
ENSG00000258659	TRIM34	-	-	-	-	0.017005526	0.665302683	0.009237172	0.759433523	-	-	0.015607219	0.665110734
ENSG00000176170	SPHK1	-	-	-	-	-	-	-	-	-	-	0.015607219	0.664872967
ENSG00000137809	ITGA11	-	-	-	-	-	-	0.012986412	0.693940886	-	-	0.015607219	0.663942875
ENSG00000144791	LIMD1	0.008648379	0.70498473	0.01009061	0.686956064	0.00861007	0.714335383	0.010101947	0.681409798	0.014290238	0.642777277	0.015618935	0.638465071
ENSG00000269713	NBPF9	0.042091694	0.580389341	-	-	0.010064766	0.680838703	0.008798077	0.706952007	0.030562044	0.59217182	0.015643909	0.63817736
ENSG00000160401	CFAP157	-	-	-	-	-	-	0.009231595	0.698489682	0.011557936	0.664428019	0.015643909	0.638174955
ENSG00000066455	GOLGA5	-	-	-	-	-	-	0.034222146	0.587173168	0.039528763	0.582626916	0.015643909	0.63828924
ENSG00000107130	NCS1	-	-	-	-	-	-	0.033469511	0.584916742	0.024033389	0.599756928	0.015677805	0.630453544
ENSG00000148634	HERC4	-	-	-	-	-	-	-	-	-	-	0.015677805	0.63021295
ENSG00000100568	VTI1B	-	-	-	-	-	-	0.030025339	0.589799203	0.041266783	0.57551891	0.015677805	0.630206233
ENSG00000149328	GLB1L2	-	-	-	-	-	-	-	-	-	-	0.015677805	0.630235436
ENSG00000076108	BAZ2A	-	-	-	-	0.010411334	0.682304652	0.014024232	0.640853698	0.010916219	0.715675043	0.015677805	0.630243537
ENSG00000103194	USP10	0.007689818	0.815908273	0.04387521	0.575132979	0.016816701	0.621339911	0.013234292	0.647665512	-	-	0.015688992	0.63009988
ENSG00000141252	VPS53	-	-	-	-	0.032671107	0.584281247	0.041222967	0.576361843	0.017186672	0.624040002	0.01571692	0.629913274
ENSG00000119669	IRF2BPL	-	-	0.010700232	0.7086251	0.008228688	0.747851609	0.008295195	0.721137897	0.009103515	0.851200676	0.01571692	0.629754288
ENSG00000141560	FN3KRP	-	-	-	-	0.023812395	0.599299123	-	-	0.017314059	0.622894385	0.01571692	0.629576671
ENSG00000135686	KLHL36	-	-	-	-	-	-	0.013497495	0.645421032	0.020670793	0.609196162	0.01571692	0.629628052
ENSG00000164219	PGGT1B	0.012716659	0.665468057	0.011734296	0.684065952	0.023812395	0.599015554	0.018067686	0.620703808	-	-	0.01571692	0.629722956
ENSG00000103342	GSPT1	-	-	-	-	-	-	-	-	0.023164533	0.601477738	0.01571692	0.629673709
ENSG00000268861	AC008878.3	0.020056104	0.681783008	-	-	-	-	-	-	-	-	0.015769696	0.703173197
ENSG00000285943	AC112128.1	0.020056104	0.682675802	-	-	-	-	-	-	0.022919071	0.70164971	0.015769696	0.703426828
ENSG00000284770	TBCE	-	-	-	-	-	-	-	-	-	-	0.015769696	0.703488788
ENSG00000285053	TBCE	-	-	-	-	-	-	-	-	-	-	0.015769696	0.703504127
ENSG00000197766	CFD	-	-	0.010365503	0.786661289	0.010735853	0.939028728	-	-	0.010583821	0.743766615	0.015806305	0.662900149
ENSG00000177045	SIX5	-	-	-	-	0.006865976	0.897342727	-	-	0.010991716	0.707901535	0.015810515	0.629241124
ENSG00000171700	RGS19	-	-	-	-	-	-	-	-	-	-	0.015815881	0.629153
ENSG00000130340	SNX9	-	-	-	-	-	-	0.028848462	0.591919308	-	-	0.015833685	0.628885005
ENSG00000107929	LARP4B	-	-	-	-	-	-	-	-	-	-	0.015833685	0.628964437
ENSG00000196455	PIK3R4	0.035468831	0.582641706	-	-	-	-	-	-	-	-	0.015833685	0.628933102
ENSG00000132376	INPP5K	-	-	-	-	-	-	0.025135764	0.59800193	-	-	0.015865379	0.628724654
ENSG00000173120	KDM2A	-	-	-	-	-	-	0.025256115	0.597790654	0.017913304	0.620836172	0.015884159	0.628600449
ENSG00000222037	IGLC6	-	-	-	-	-	-	-	-	0.02507011	0.6302811	0.01591754	0.653102681
ENSG00000036257	CUL3	-	-	-	-	-	-	-	-	-	-	0.015923396	0.628420193
ENSG00000167081	PBX3	-	-	-	-	-	-	-	-	0.009559932	0.726216218	0.01593875	0.63727039
ENSG00000005206	SPPL2B	-	-	-	-	0.040368228	0.581374545	0.048854467	0.574960091	0.020371516	0.61460406	0.015941037	0.637192097
ENSG00000197912	SPG7	-	-	0.020184552	0.615115571	-	-	0.011825786	0.658837498	-	-	0.015950273	0.628274471
ENSG00000102910	LONP2	0.010692843	0.67187422	0.008181842	0.762908769	0.010468683	0.674451974	0.010715858	0.673058519	0.013296472	0.650362232	0.015956094	0.637065828
ENSG00000108256	NUFIP2	-	-	0.04867839	0.576385827	-	-	0.03059192	0.59154618	-	-	0.015956094	0.637006864
ENSG00000007541	PIGQ	-	-	0.034616434	0.588663094	0.023727952	0.603521822	0.005466317	0.93189383	0.009788762	0.71820641	0.015982005	0.636863552
ENSG00000135363	LMO2	-	-	0.020085792	0.654409229	-	-	-	-	0.040306257	0.593273708	0.016004585	0.662026172
ENSG00000266714	MYO15B	0.045893572	0.591806295	-	-	0.035820849	0.600046873	-	-	0.042149853	0.591176106	0.0160175	0.661818855
ENSG00000214706	IFRD2	-	-	-	-	-	-	0.019534518	0.614954883	0.012249648	0.668181489	0.01603278	0.62776352
ENSG00000009954	BAZ1B	0.016358264	0.633907035	-	-	0.023812395	0.599581657	-	-	0.038181688	0.578795554	0.01603278	0.627931302
ENSG00000107738	VSIR	-	-	-	-	-	-	0.027774857	0.593703065	-	-	0.01603278	0.627831823
ENSG00000070047	PHRF1	-	-	-	-	-	-	0.009382478	0.701289541	-	-	0.01603278	0.627847262
ENSG00000178761	FAM219B	-	-	-	-	0.035497078	0.580583411	-	-	0.038374112	0.578554684	0.016056582	0.627627949
ENSG00000133112	TPT1	0.017939682	0.624041281	-	-	-	-	0.030198519	0.589590076	0.021773342	0.605358313	0.016057295	0.627555266
ENSG00000183742	MACC1	0.014765927	0.684597232	0.033208219	0.610067875	0.017606473	0.660319769	0.028235336	0.613621816	0.044322186	0.588850605	0.016059429	0.661509608
ENSG00000138468	SENP7	0.021660922	0.609891868	-	-	-	-	0.030025115	0.589830842	-	-	0.016073828	0.627369483
ENSG00000132470	ITGB4	-	-	-	-	0.027575592	0.591917187	0.021975453	0.606380618	-	-	0.016073828	0.627405182
ENSG00000066739	ATG2B	-	-	0.031418238	0.590171687	-	-	0.0436734	0.574287144	0.020375498	0.611100216	0.016091335	0.627251929
ENSG00000111913	RIPOR2	-	-	0.02088003	0.650608057	-	-	-	-	0.022102827	0.635364846	0.016094017	0.661227601
ENSG00000204977	TRIM13	0.010983553	0.696078958	0.038448786	0.580123971	0.011337022	0.664830323	0.008196116	0.725241562	-	-	0.016108413	0.6271358
ENSG00000086289	EPDR1	-	-	-	-	-	-	0.028713594	0.592234143	0.042343864	0.574500232	0.016115775	0.62704607
ENSG00000105976	MET	-	-	-	-	-	-	0.030301654	0.589422442	0.020351291	0.611219034	0.016139686	0.626912074
ENSG00000075292	ZNF638	0.008827112	0.755395613	0.031418238	0.590167968	-	-	0.009636765	0.693157566	0.047100913	0.571201714	0.016177975	0.626739954
ENSG00000057252	SOAT1	0.01460507	0.637388571	0.022048117	0.609646228	0.012480397	0.652635846	0.03604389	0.585221579	0.017707276	0.623993867	0.016210519	0.633988436
ENSG00000003402	CFLAR	0.007936227	0.721414905	0.007742129	0.824641118	0.007898764	0.736528799	0.005550624	0.817490508	0.013634119	0.646806258	0.016210519	0.635326198
ENSG00000023228	NDUFS1	0.017230944	0.624421554	0.022943052	0.607462196	0.014927129	0.633508834	0.01552963	0.632325685	0.011963259	0.660633203	0.016210519	0.634480175
ENSG00000185414	MRPL30	0.017230944	0.624456616	0.012652465	0.652516479	0.014745228	0.635705673	0.015264504	0.634120167	0.011557936	0.670173365	0.016210519	0.635014064
ENSG00000186469	GNG2	-	-	-	-	-	-	-	-	-	-	0.016210519	0.633941289
ENSG00000162378	ZYG11B	0.025798532	0.600596513	0.021243752	0.612372393	0.01612282	0.62738404	0.018590068	0.619880469	0.022129711	0.609325568	0.016210519	0.635324859
ENSG00000115977	AAK1	0.017215945	0.624604158	0.016276101	0.629188717	0.01612282	0.627340721	-	-	0.015556254	0.633420093	0.016210519	0.634430795
ENSG00000110025	SNX15	0.011320813	0.660440188	0.026325701	0.601075033	-	-	-	-	-	-	0.016210519	0.636116065
ENSG00000272325	NUDT3	-	-	-	-	-	-	-	-	-	-	0.016210519	0.63577815
ENSG00000130414	NDUFA10	-	-	-	-	0.009737653	0.685269885	0.024235991	0.60289729	0.009559932	0.723231923	0.016210519	0.635219968
ENSG00000272779	AC245060.4	-	-	-	-	-	-	-	-	0.015490276	0.633917297	0.016210519	0.635647271
ENSG00000132386	SERPINF1	0.010925233	0.664106198	-	-	0.014737973	0.636239837	0.008538784	0.716570442	0.01169901	0.662612616	0.016210519	0.635590486
ENSG00000167674	HDGFL2	0.007051446	0.74846611	-	-	-	-	-	-	0.0073601	0.81249925	0.016210519	0.6350602
ENSG00000100889	PCK2	-	-	-	-	-	-	0.014622348	0.639070575	0.033742099	0.588266166	0.016210519	0.635015095
ENSG00000196659	TTC30B	0.006966485	0.765165795	-	-	-	-	0.005631896	0.807264255	-	-	0.016210519	0.634128548
ENSG00000196396	PTPN1	-	-	-	-	-	-	-	-	-	-	0.016210519	0.635737877
ENSG00000136816	TOR1B	-	-	-	-	0.026171485	0.598710227	-	-	-	-	0.016210519	0.635132075
ENSG00000251474	RPL32P3	-	-	0.012151534	0.656993934	-	-	0.024702746	0.602005091	-	-	0.016210519	0.633912601
ENSG00000186106	ANKRD46	-	-	-	-	0.02594839	0.599888766	-	-	-	-	0.016210519	0.633943816
ENSG00000127314	RAP1B	-	-	-	-	0.016929651	0.624731988	0.012836376	0.651196833	-	-	0.016210519	0.633939006
ENSG00000108671	PSMD11	0.007051446	0.746987721	-	-	-	-	-	-	-	-	0.016210519	0.633989034
ENSG00000185252	ZNF74	-	-	-	-	-	-	-	-	0.010108925	0.696081033	0.016210519	0.633907474
ENSG00000006695	COX10	0.022667866	0.606763784	-	-	-	-	0.010818523	0.672043039	0.010745112	0.681386234	0.016210519	0.635130794
ENSG00000062524	LTK	-	-	-	-	-	-	-	-	-	-	0.016210519	0.633909249
ENSG00000213390	ARHGAP19	-	-	-	-	-	-	-	-	-	-	0.016210519	0.633985419
ENSG00000122188	LAX1	-	-	-	-	-	-	-	-	-	-	0.016210519	0.633934942
ENSG00000189050	RNFT1	-	-	0.027170945	0.599012702	-	-	-	-	-	-	0.016210519	0.633909358
ENSG00000129292	PHF20L1	-	-	0.01382933	0.644559498	0.019910026	0.613840884	-	-	-	-	0.016210519	0.633940912
ENSG00000090581	GNPTG	-	-	-	-	-	-	-	-	-	-	0.016210519	0.635549491
ENSG00000272821	U62317.2	-	-	-	-	-	-	-	-	0.01643429	0.628675355	0.016210519	0.635661252
ENSG00000100325	ASCC2	0.007936227	0.719920151	0.030464848	0.593888806	-	-	-	-	-	-	0.016210519	0.633909773
ENSG00000155093	PTPRN2	-	-	0.011972745	0.658571839	-	-	-	-	0.010745112	0.680912462	0.016210519	0.635563097
ENSG00000119471	HSDL2	0.025059067	0.601719094	-	-	-	-	-	-	-	-	0.016210519	0.635136356
ENSG00000110987	BCL7A	0.021934273	0.608533436	0.009417281	0.711256907	0.009101401	0.69800846	-	-	-	-	0.016210519	0.633923151
ENSG00000205937	RNPS1	-	-	0.009563882	0.70856637	-	-	0.007936797	0.736407631	0.011557936	0.668440997	0.016213098	0.633768642
ENSG00000173334	TRIB1	-	-	-	-	-	-	0.040140434	0.581175019	-	-	0.016213098	0.633831449
ENSG00000088256	GNA11	0.022484109	0.607143689	0.016049418	0.631067597	-	-	0.031652643	0.590239404	0.023298661	0.606248617	0.016224834	0.633633798
ENSG00000160613	PCSK7	-	-	-	-	0.020529371	0.611662237	0.039194977	0.582257897	0.010745112	0.680251669	0.016224834	0.633605968
ENSG00000172888	ZNF621	0.00902426	0.696097564	-	-	0.01152459	0.660925719	0.027584096	0.596025975	-	-	0.016231581	0.633484271
ENSG00000059122	FLYWCH1	-	-	0.012154269	0.65684478	0.010105913	0.679004309	-	-	0.011479502	0.671673457	0.016231581	0.633457175
ENSG00000064651	SLC12A2	0.015574771	0.630471558	-	-	0.013781956	0.642831508	0.029093725	0.593862361	-	-	0.016236885	0.633377868
ENSG00000196167	COLCA1	-	-	-	-	0.028188659	0.615123511	0.012405775	0.708246295	-	-	0.016239654	0.660423625
ENSG00000168140	VASN	-	-	-	-	0.015603447	0.677504703	-	-	-	-	0.016239654	0.660400759
ENSG00000198793	MTOR	-	-	-	-	-	-	-	-	0.016093338	0.631203444	0.016294819	0.626359794
ENSG00000023445	BIRC3	-	-	0.031781388	0.614452785	-	-	-	-	-	-	0.016374699	0.659777154
ENSG00000253710	ALG11	-	-	0.021195044	0.649557133	-	-	-	-	-	-	0.016391334	0.659563517
ENSG00000116199	FAM20B	0.02344678	0.604988599	0.019416529	0.617894393	0.015920165	0.628226384	0.013048951	0.649838552	0.034258421	0.587683644	0.016396749	0.632891164
ENSG00000154719	MRPL39	-	-	-	-	-	-	0.014510332	0.639723245	-	-	0.016417165	0.632773003
ENSG00000145362	ANK2	-	-	-	-	-	-	-	-	-	-	0.016472892	0.650840865
ENSG00000065357	DGKA	-	-	-	-	-	-	-	-	-	-	0.016511765	0.632462153
ENSG00000078967	UBE2D4	0.021277215	0.609894528	-	-	-	-	-	-	-	-	0.016512579	0.632395715
ENSG00000103253	HAGHL	-	-	-	-	-	-	-	-	-	-	0.016534011	0.658922327
ENSG00000100077	GRK3	0.010172231	0.678344374	0.009944447	0.69116345	0.008807374	0.706678894	0.008172607	0.725766552	0.028778915	0.594592125	0.016590672	0.632129849
ENSG00000049239	H6PD	0.017435121	0.627451624	0.010647433	0.71773085	0.029135491	0.589235589	0.014554297	0.636941902	0.01466811	0.64314078	0.016611015	0.625362527
ENSG00000067082	KLF6	0.007689818	0.924435435	0.010396186	0.734008159	0.008788781	0.731999616	0.009703595	0.687610669	0.030860385	0.587307983	0.016611015	0.625357161
ENSG00000171862	PTEN	-	-	-	-	0.009343904	0.702178949	0.021979895	0.606191185	-	-	0.016611015	0.625328036
ENSG00000224607	IGKV1D-27	-	-	-	-	-	-	-	-	0.004755167	0.781692207	0.016614897	0.623405234
ENSG00000164199	ADGRV1	0.045460179	0.577832909	-	-	0.025559994	0.600428282	0.009639901	0.68940513	-	-	0.016646793	0.631921805
ENSG00000113361	CDH6	-	-	-	-	-	-	-	-	0.021966803	0.609877469	0.016657993	0.631829373
ENSG00000166548	TK2	0.013923817	0.649689473	-	-	-	-	-	-	-	-	0.016665289	0.625120427
ENSG00000121417	ZNF211	0.011606901	0.680896378	-	-	0.013440717	0.64212702	-	-	-	-	0.016698775	0.624885214
ENSG00000088448	ANKRD10	-	-	-	-	-	-	-	-	-	-	0.016698775	0.624900828
ENSG00000196182	STK40	-	-	-	-	-	-	-	-	-	-	0.016698775	0.624831396
ENSG00000149596	JPH2	-	-	-	-	-	-	-	-	0.025686078	0.601792726	0.016786505	0.631438869
ENSG00000285704	AC004765.1	-	-	-	-	-	-	-	-	-	-	0.01680986	0.69611157
ENSG00000285933	AP003498.2	-	-	0.021290925	0.689551073	-	-	-	-	-	-	0.01680986	0.696104684
ENSG00000284461	AC027644.4	-	-	-	-	-	-	0.0147993	0.723214464	-	-	0.01680986	0.6960625
ENSG00000135074	ADAM19	-	-	-	-	0.031870157	0.606399847	0.042673424	0.590136965	-	-	0.016821168	0.657654921
ENSG00000176700	SCAND2P	-	-	0.010694972	0.775246796	-	-	-	-	-	-	0.016821168	0.657782827
ENSG00000113621	TXNDC15	0.018232356	0.622117655	0.010647433	0.722277083	0.014319055	0.636398719	0.01435254	0.638429588	0.020926935	0.60859003	0.016833107	0.624258194
ENSG00000174738	NR1D2	-	-	-	-	-	-	-	-	-	-	0.016833107	0.624221968
ENSG00000182022	CHST15	-	-	-	-	-	-	0.005415346	0.975352272	-	-	0.016833107	0.624283082
ENSG00000090060	PAPOLA	0.011633216	0.680160221	-	-	0.006865976	0.944578412	-	-	0.009103515	0.937308914	0.016833107	0.624381785
ENSG00000105298	CACTIN	0.017291314	0.62388594	0.016080217	0.630602159	-	-	-	-	-	-	0.016835493	0.630812414
ENSG00000131778	CHD1L	-	-	-	-	-	-	-	-	-	-	0.016835493	0.630964058
ENSG00000108578	BLMH	-	-	-	-	-	-	0.040622657	0.580759243	-	-	0.016835493	0.630963826
ENSG00000132024	CC2D1A	0.029047921	0.594787749	0.009134651	0.734447821	-	-	-	-	-	-	0.016835493	0.630918536
ENSG00000186088	GSAP	0.006914822	0.768006434	0.016117217	0.629958452	0.027877807	0.595886765	0.008172607	0.727481107	-	-	0.016835493	0.630884173
ENSG00000167508	MVD	-	-	-	-	-	-	-	-	-	-	0.016835493	0.630862658
ENSG00000175606	TMEM70	-	-	-	-	-	-	-	-	-	-	0.016835493	0.630887523
ENSG00000252481	SCARNA13	-	-	-	-	-	-	0.005466317	0.990762481	-	-	0.016835493	0.630989863
ENSG00000142166	IFNAR1	0.022038881	0.608613938	0.019517142	0.617938735	0.009931889	0.69046896	0.011122123	0.66581502	0.01216371	0.67236409	0.01683561	0.623972248
ENSG00000263563	UBBP4	0.01140327	0.683730499	0.016426554	0.63436573	0.011726841	0.65887736	0.039481379	0.578139245	0.018703829	0.617913524	0.01683561	0.623949774
ENSG00000130305	NSUN5	0.010343966	0.708341354	0.022347291	0.608245945	0.013787069	0.639439092	-	-	-	-	0.01683561	0.623949561
ENSG00000115548	KDM3A	-	-	-	-	-	-	-	-	0.012249648	0.665654452	0.01683561	0.623983945
ENSG00000139629	GALNT6	-	-	-	-	0.045954463	0.587223985	-	-	0.029206168	0.613635587	0.016849452	0.657408855
ENSG00000254995	STX16-NPEPL1	-	-	-	-	0.014745228	0.635700105	0.019587925	0.616091744	0.023663364	0.605409971	0.016857423	0.630443022
ENSG00000160199	PKNOX1	-	-	0.009134651	0.736048801	0.012281795	0.653897528	0.008172607	0.723196927	0.010108925	0.702607195	0.016857423	0.630200767
ENSG00000166226	CCT2	0.048105603	0.576087463	0.018440581	0.620934881	-	-	-	-	-	-	0.016857423	0.630021593
ENSG00000279569	AC020763.4	-	-	-	-	-	-	-	-	0.013949465	0.644616432	0.016857423	0.630139008
ENSG00000132613	MTSS1L	0.048488348	0.57581135	-	-	-	-	-	-	0.014917915	0.638388304	0.016857423	0.630042553
ENSG00000075413	MARK3	0.007936227	0.722691253	-	-	-	-	-	-	-	-	0.016857423	0.630018279
ENSG00000158717	RNF166	-	-	-	-	-	-	0.024124826	0.603168764	0.038301836	0.583661808	0.016857423	0.630214668
ENSG00000170468	RIOX1	-	-	-	-	-	-	-	-	0.015345757	0.63513095	0.016857423	0.630177743
ENSG00000116127	ALMS1	-	-	0.013757833	0.644940675	0.030498215	0.592018635	0.019966133	0.615117083	0.046580141	0.577065694	0.016857423	0.630241193
ENSG00000162714	ZNF496	-	-	-	-	0.012954682	0.648495026	-	-	-	-	0.016857423	0.630218726
ENSG00000171303	KCNK3	0.027656637	0.59663991	0.013797038	0.644737996	-	-	0.014427201	0.64030599	-	-	0.016857423	0.630166946
ENSG00000132300	PTCD3	-	-	0.014761482	0.637435682	-	-	-	-	-	-	0.016857423	0.630116995
ENSG00000188042	ARL4C	0.028812145	0.59299453	0.009548273	0.818303217	0.011668649	0.659306676	0.006200693	0.808648066	0.012249648	0.667679279	0.016877763	0.62377483
ENSG00000151376	ME3	-	-	-	-	-	-	0.033112277	0.585349782	-	-	0.016877763	0.62371164
ENSG00000157837	SPPL3	-	-	-	-	0.021620469	0.608490701	0.03622096	0.584922887	-	-	0.016879949	0.629840731
ENSG00000100714	MTHFD1	-	-	0.009799888	0.697643709	0.034025659	0.587723532	0.028956915	0.594077131	0.026694374	0.598817938	0.016879949	0.629855241
ENSG00000068305	MEF2A	0.007689818	0.857815811	-	-	0.012642275	0.65002401	0.01186496	0.657712986	0.012510352	0.662139085	0.016887363	0.623379186
ENSG00000188002	AC026412.1	0.032326895	0.587198004	-	-	-	-	-	-	-	-	0.016887363	0.623359801
ENSG00000048649	RSF1	-	-	0.04387521	0.575172938	-	-	0.011122123	0.665415726	-	-	0.016887363	0.623481012
ENSG00000085644	ZNF213	-	-	-	-	-	-	-	-	0.011165172	0.693283801	0.016887363	0.62347395
ENSG00000110583	NAA40	0.015486164	0.638671335	-	-	-	-	0.041222967	0.57635364	0.009103515	0.808637631	0.016887363	0.62344509
ENSG00000101160	CTSZ	0.011050105	0.694580419	0.011071669	0.696487539	0.008228688	0.746830697	0.005788733	0.832450303	0.032667497	0.584968674	0.016894913	0.623275819
ENSG00000188523	CFAP77	-	-	-	-	-	-	-	-	0.018958538	0.652260579	0.016903098	0.648487198
ENSG00000261832	AC138894.1	-	-	-	-	-	-	-	-	-	-	0.016903098	0.648618103
ENSG00000114166	KAT2B	-	-	-	-	-	-	0.032937883	0.60357677	-	-	0.016908926	0.657061636
ENSG00000275342	PRAG1	0.031463894	0.588612565	-	-	-	-	0.026740159	0.595460849	-	-	0.016915536	0.623159474
ENSG00000114331	ACAP2	-	-	-	-	-	-	-	-	-	-	0.016931369	0.629652714
ENSG00000118971	CCND2	0.008794259	0.956254481	-	-	0.014550335	0.691874649	0.017208241	0.653630941	0.01116134	0.735330952	0.016959563	0.656652875
ENSG00000140398	NEIL1	0.011635082	0.724720202	-	-	-	-	0.009404614	0.757320485	0.009444186	0.771861785	0.016959563	0.656443751
ENSG00000111058	ACSS3	-	-	-	-	0.025285524	0.623654902	0.029591875	0.610557143	-	-	0.016959563	0.656575976
ENSG00000141480	ARRB2	0.009896803	0.768424048	-	-	0.011087483	0.774383896	-	-	-	-	0.016972682	0.656251418
ENSG00000198162	MAN1A2	-	-	-	-	0.036699986	0.579174662	0.005415346	0.936987392	-	-	0.017043482	0.622778181
ENSG00000114790	ARHGEF26	0.019235689	0.654432999	0.040943087	0.596601566	-	-	-	-	-	-	0.017044712	0.655869616
ENSG00000122417	ODF2L	0.019499217	0.617454495	-	-	-	-	0.024896808	0.5990055	0.021447896	0.606436655	0.017082065	0.622618869
ENSG00000188994	ZNF292	0.016415778	0.633623421	0.04320967	0.575766952	-	-	-	-	-	-	0.017090879	0.622532897
ENSG00000075223	SEMA3C	-	-	-	-	0.014217601	0.636951834	-	-	-	-	0.017099366	0.622447893
ENSG00000161960	EIF4A1	0.013359529	0.645362238	0.033454316	0.590072368	0.009088452	0.701450142	0.006096567	0.78980559	0.0073601	0.910325948	0.017136698	0.629086667
ENSG00000102996	MMP15	-	-	-	-	-	-	-	-	-	-	0.017136698	0.629028688
ENSG00000083444	PLOD1	0.015574771	0.630232264	0.029097527	0.595769653	-	-	-	-	-	-	0.017163613	0.628806505
ENSG00000068028	RASSF1	-	-	0.014887714	0.63680467	-	-	0.010167336	0.678578379	0.010108925	0.694021299	0.017163613	0.628672427
ENSG00000135931	ARMC9	-	-	-	-	-	-	-	-	-	-	0.017163613	0.628690613
ENSG00000160307	S100B	-	-	-	-	-	-	-	-	-	-	0.017163613	0.628674318
ENSG00000120837	NFYB	-	-	0.009134651	0.730242413	-	-	0.01552963	0.632423811	-	-	0.017163613	0.628665059
ENSG00000185442	FAM174B	0.028911137	0.618491681	0.015677599	0.683337296	-	-	-	-	-	-	0.017178841	0.655291905
ENSG00000151617	EDNRA	-	-	-	-	-	-	-	-	0.032284698	0.606218123	0.017201105	0.655073605
ENSG00000089154	GCN1	-	-	-	-	0.013935337	0.640962281	-	-	0.030468237	0.592286829	0.01720457	0.628506797
ENSG00000143740	SNAP47	-	-	-	-	0.014765944	0.634661937	0.043359813	0.578791932	0.00978239	0.719766776	0.017208323	0.62837957
ENSG00000111581	NUP107	0.013064811	0.647862217	-	-	-	-	-	-	0.020401239	0.614509811	0.017208323	0.628432143
ENSG00000150995	ITPR1	-	-	-	-	0.035984745	0.59878478	-	-	-	-	0.017220221	0.654841787
ENSG00000072864	NDE1	-	-	0.025056574	0.633951408	0.022613389	0.633902885	-	-	-	-	0.017220221	0.654719681
ENSG00000140157	NIPA2	-	-	-	-	-	-	0.046161927	0.576658097	-	-	0.017280129	0.628148212
ENSG00000125375	ATP5S	-	-	0.014528264	0.639190985	0.0111295	0.664960382	0.015622368	0.631570296	0.041607584	0.580634694	0.01728685	0.627923032
ENSG00000214113	LYRM4	-	-	-	-	-	-	-	-	-	-	0.01728685	0.627870483
ENSG00000150593	PDCD4	-	-	-	-	-	-	0.025956003	0.59937194	-	-	0.01728685	0.627842603
ENSG00000139974	SLC38A6	-	-	0.040300931	0.58310533	-	-	-	-	-	-	0.01728685	0.627839631
ENSG00000184076	UQCR10	-	-	-	-	-	-	-	-	-	-	0.01728685	0.627856916
ENSG00000094975	SUCO	-	-	-	-	-	-	0.031192648	0.590820306	-	-	0.017291546	0.627712206
ENSG00000107077	KDM4C	0.024052452	0.603814207	0.033454316	0.590095993	-	-	0.030341019	0.592019935	0.031913375	0.590482676	0.017291546	0.627758495
ENSG00000107796	ACTA2	-	-	-	-	-	-	-	-	0.03670589	0.598992225	0.017296787	0.654319287
ENSG00000047365	ARAP2	-	-	0.013040963	0.725239193	-	-	-	-	-	-	0.017296787	0.654187326
ENSG00000178802	MPI	-	-	0.03606532	0.586962204	0.022922365	0.605354831	-	-	0.023283532	0.606360139	0.017306483	0.627618676
ENSG00000080503	SMARCA2	0.012737206	0.663449539	-	-	0.029115992	0.589284957	-	-	-	-	0.017364846	0.621741311
ENSG00000133392	MYH11	0.010162771	0.679040389	-	-	-	-	-	-	0.026708074	0.598145859	0.017372114	0.627405058
ENSG00000204138	PHACTR4	0.016823152	0.630878736	0.028372741	0.594977511	0.015870967	0.62686862	0.015257106	0.632399087	0.020422666	0.610806113	0.017376796	0.621649079
ENSG00000117528	ABCD3	-	-	0.017592794	0.624036357	0.01406003	0.639983279	0.034582788	0.586728064	0.049374694	0.575317255	0.017385691	0.627265117
ENSG00000169359	SLC33A1	0.035795736	0.586196107	0.011947811	0.65889646	-	-	-	-	-	-	0.017385691	0.627257788
ENSG00000277947	SNORD3D	0.026925556	0.654471956	0.006491445	0.888024128	-	-	0.008256968	0.79902281	0.024164032	0.687912143	0.017393178	0.68980596
ENSG00000281000	SNORD3D	0.026925556	0.65435772	0.006491445	0.888029938	-	-	0.008256968	0.799006798	0.024164032	0.687860763	0.017393178	0.689817711
ENSG00000264940	SNORD3C	0.038329111	0.628120268	-	-	0.021450843	0.684671305	0.016106845	0.71285066	0.011283368	0.765142228	0.017393178	0.692358537
ENSG00000213846	AC098614.1	0.007515168	0.803189526	0.008036846	0.849266931	0.012434781	0.761620697	0.006414912	0.838696295	0.039805702	0.638810931	0.017393178	0.690827284
ENSG00000277512	SNORD65	-	-	-	-	-	-	-	-	-	-	0.017393178	0.689389282
ENSG00000177425	PAWR	0.044800181	0.578672638	-	-	-	-	-	-	-	-	0.017393576	0.620615422
[truncated: 7,823 more rows]
