# Supplementary material for: M6Allele: a toolkit for detection of allele-specific RNA N6-methyladenosine modifications
Source: Gigascience. 2025 May 19;14:giaf040. doi: 10.1093/gigascience/giaf040 (PMC12087454; doi:10.1093/gigascience/giaf040)
Supplement: giaf040_Supplemental_Files [file giaf040_supplemental_files.zip › Additional_File_2_Table_S6.csv]

Table S6. Identification of ASM events in pulmonary fibrosis dataset through single-sample analysis using M6Allele
					non fibrotic lung						fibrotic lung
chr	peakStart	peakEnd	geneId	geneName	c1_q-value	c1_MajorAlleleFrequency	c3_q-value	c3_MajorAlleleFrequency	c4_q-value	c4_MajorAlleleFrequency	hjp_q-value	hjp_MajorAlleleFrequency	slf_q-value	slf_MajorAlleleFrequency	wcjls_q-value	wcjls_MajorAlleleFrequency
22	44495468	44495818	ENSG00000188636	RTL6	0.025800723	0.395939562	-	-	-	-	-	-	-	-	0.002430463	0.217415922
4	182891000	182891149	ENSG00000129187	DCTD	-	-	-	-	-	-	-	-	-	-	0.002430463	0.823276703
6	113862178	113862378	ENSG00000277443	MARCKS	-	-	-	-	-	-	-	-	-	-	0.002430463	0.214824999
12	6390872	6391222	ENSG00000111321	LTBR	-	-	-	-	-	-	-	-	-	-	0.002430463	0.201300291
16	1445684	1446226	ENSG00000103249	CLCN7	-	-	-	-	-	-	-	-	-	-	0.002430463	0.196548735
19	52555506	52556221	ENSG00000198482	ZNF808	-	-	-	-	-	-	-	-	-	-	0.002430463	0.193105515
19	52555152	52556244	ENSG00000198482	ZNF808	-	-	-	-	-	-	-	-	-	-	0.002430463	0.193083616
18	3255725	3256322	ENSG00000101608	MYL12A	-	-	-	-	-	-	-	-	-	-	0.002430463	0.191349123
19	51965240	51965490	ENSG00000256683	ZNF350	-	-	-	-	-	-	-	-	-	-	0.002430463	0.064399988
20	19975743	19990162	ENSG00000132669	RIN2	-	-	-	-	-	-	-	-	-	-	0.002430463	0.940009303
21	41741459	41741709	ENSG00000183421	RIPK4	-	-	-	-	-	-	-	-	-	-	0.003532835	0.741576216
16	79597475	79598024	ENSG00000178573	MAF	-	-	-	-	0.005760397	0.731677715	-	-	-	-	0.003613436	0.769181051	`
19	3611136	3611831	ENSG00000105298	CACTIN	-	-	-	-	-	-	-	-	-	-	0.003613436	0.168161246
9	38397921	38398217	ENSG00000137124	ALDH1B1	-	-	-	-	-	-	-	-	-	-	0.003613436	0.225475132
1	20650812	20651112	ENSG00000117242	PINK1-AS	-	-	-	-	0.048116216	0.423489896	-	-	0.017571325	0.61429893	0.003613436	0.216390138
1	20650844	20651095	ENSG00000117242	PINK1-AS	-	-	-	-	-	-	-	-	-	-	0.003613436	0.216378213
1	20650812	20651112	ENSG00000158828	PINK1	-	-	-	-	-	-	-	-	0.010201884	0.644931024	0.003613436	0.214112978
1	20650844	20651095	ENSG00000158828	PINK1	-	-	-	-	-	-	-	-	-	-	0.003613436	0.21411158
4	87490361	87495031	ENSG00000152583	SPARCL1	-	-	-	-	-	-	-	-	-	-	0.003613436	0.190962661
16	12569089	12570090	ENSG00000048471	SNX29	-	-	-	-	-	-	-	-	-	-	0.003613436	0.183831754
12	74538273	74538622	ENSG00000253719	ATXN7L3B	-	-	-	-	-	-	0.004605521	0.877251855	-	-	0.003613436	0.820379579
19	35732486	35732886	ENSG00000272333	KMT2B	0.009606455	0.327441981	-	-	-	-	-	-	-	-	0.003613436	0.10910627
9	110138021	110138519	ENSG00000157654	PALM2-AKAP2	-	-	-	-	-	-	-	-	-	-	0.003613436	0.93520807
9	110138048	110138198	ENSG00000157654	PALM2-AKAP2	-	-	0.006899805	0.834901137	-	-	-	-	-	-	0.003613436	0.935213674
6	12120210	12120460	ENSG00000095951	HIVEP1	-	-	-	-	-	-	-	-	-	-	0.003613436	0.230035451
22	42511921	42512560	ENSG00000189306	RRP7A	-	-	-	-	-	-	-	-	-	-	0.003613436	0.771348938
22	42511921	42512560	ENSG00000172250	SERHL	-	-	-	-	-	-	-	-	-	-	0.003613436	0.771444064
22	42511908	42514735	ENSG00000189306	RRP7A	-	-	-	-	-	-	-	-	-	-	0.003613436	0.771455411
17	1730801	1732339	ENSG00000167716	WDR81	-	-	-	-	-	-	-	-	-	-	0.003613436	0.228133978
3	40530286	40532647	ENSG00000172888	ZNF621	-	-	-	-	-	-	-	-	-	-	0.003613436	0.226086478
7	150742222	150743020	ENSG00000196329	GIMAP5	-	-	-	-	-	-	-	-	-	-	0.003613436	0.225004819
8	125436311	125437458	ENSG00000173334	TRIB1	-	-	-	-	-	-	-	-	-	-	0.003613436	0.224693809
1	38838892	38839539	ENSG00000116954	RRAGC	-	-	-	-	-	-	-	-	-	-	0.003613436	0.224452191
19	3179647	3180088	ENSG00000125910	S1PR4	-	-	-	-	-	-	-	-	-	-	0.003613436	0.221701178
20	46686693	46687190	ENSG00000172315	TP53RK	-	-	-	-	-	-	-	-	-	-	0.003613436	0.220643079
8	94519035	94519285	ENSG00000164944	VIRMA	-	-	-	-	-	-	-	-	-	-	0.003613436	0.780040862
15	75687611	75687861	ENSG00000173546	CSPG4	-	-	-	-	-	-	-	-	-	-	0.003613436	0.218553569
8	28348534	28349177	ENSG00000186918	ZNF395	-	-	-	-	-	-	-	-	-	-	0.003613436	0.790850804
6	43785038	43785688	ENSG00000112715	VEGFA	-	-	-	-	-	-	-	-	-	-	0.003613436	0.79189794
1	22644099	22647319	ENSG00000159189	C1QC	-	-	-	-	-	-	-	-	-	-	0.003613436	0.793153764
15	65198153	65198754	ENSG00000138615	CILP	-	-	-	-	-	-	-	-	-	-	0.003613436	0.206306385
15	75689508	75689909	ENSG00000173546	CSPG4	-	-	-	-	-	-	-	-	-	-	0.003613436	0.202148363
8	11844816	11845216	ENSG00000164733	CTSB	-	-	-	-	-	-	-	-	-	-	0.003613436	0.189504782
21	33264831	33264931	ENSG00000223799	IL10RB-DT	-	-	-	-	-	-	-	-	-	-	0.003613436	0.810654613
3	113658574	113658725	ENSG00000176542	USF3	-	-	-	-	-	-	-	-	-	-	0.003613436	0.184068292
21	33264831	33264931	ENSG00000159110	IFNAR2	-	-	-	-	-	-	-	-	-	-	0.003613436	0.817897846
1	179071970	179072969	ENSG00000116199	FAM20B	-	-	-	-	0.006550509	0.301980401	-	-	0.014019104	0.375681431	0.003613436	0.179657957
1	150576983	150578481	ENSG00000143384	MCL1	-	-	-	-	-	-	-	-	-	-	0.003613436	0.836842743
1	197159552	197160001	ENSG00000177888	ZBTB41	-	-	-	-	-	-	-	-	-	-	0.003613436	0.162999859
19	46787863	46788305	ENSG00000105281	SLC1A5	-	-	-	-	-	-	-	-	0.005402919	0.267744236	0.003613436	0.160453701
19	46787863	46788306	ENSG00000105281	SLC1A5	-	-	-	-	-	-	-	-	0.005402919	0.267746687	0.003613436	0.160437186
14	92824589	92833267	ENSG00000066455	GOLGA5	-	-	-	-	-	-	-	-	-	-	0.003613436	0.160174851
14	63292470	63292570	ENSG00000126785	RHOJ	-	-	-	-	-	-	-	-	-	-	0.003613436	0.157476194
1	54721231	54722766	ENSG00000243725	TTC4	-	-	-	-	-	-	-	-	-	-	0.003613436	0.15308516
9	136476193	136476942	ENSG00000148396	SEC16A	-	-	-	-	-	-	-	-	-	-	0.003613436	0.852618628
3	52839958	52840545	ENSG00000213533	STIMATE	-	-	0.012351097	0.643816785	-	-	-	-	-	-	0.003613436	0.143645931
9	38395900	38396394	ENSG00000137124	ALDH1B1	-	-	-	-	-	-	-	-	-	-	0.003613436	0.858515967
22	50524352	50524543	ENSG00000272821	U62317.2	-	-	-	-	-	-	-	-	-	-	0.003613436	0.1390452
22	31619431	31619531	ENSG00000241878	PISD	-	-	-	-	-	-	-	-	-	-	0.003613436	0.133792455
2	206056704	206062860	ENSG00000114933	INO80D	-	-	-	-	-	-	-	-	-	-	0.003613436	0.125552742
5	93682886	93683472	ENSG00000249353	NPM1P27	-	-	-	-	-	-	-	-	-	-	0.003613436	0.118910532
1	22643678	22643778	ENSG00000159189	C1QC	-	-	-	-	-	-	-	-	-	-	0.003613436	0.113534538
16	75229782	75235655	ENSG00000050820	BCAR1	-	-	-	-	-	-	-	-	-	-	0.003613436	0.89195226
10	125841726	125842027	ENSG00000107949	BCCIP	-	-	-	-	-	-	-	-	-	-	0.003613436	0.107511179
1	37803190	37803536	ENSG00000196449	YRDC	-	-	-	-	-	-	-	-	-	-	0.003613436	0.106689333
1	184708281	184710530	ENSG00000116406	EDEM3	-	-	-	-	-	-	-	-	-	-	0.003613436	0.903149867
5	150040866	150045467	ENSG00000113716	HMGXB3	-	-	-	-	-	-	-	-	-	-	0.003613436	0.903628118
3	50066341	50068728	ENSG00000004534	RBM6	-	-	-	-	-	-	-	-	-	-	0.003613436	0.096183129
19	18013204	18013354	ENSG00000105643	ARRDC2	-	-	-	-	-	-	-	-	-	-	0.003613436	0.904750638
16	3485563	3485914	ENSG00000122390	NAA60	-	-	-	-	-	-	-	-	-	-	0.003613436	0.083516411
1	22647566	22647863	ENSG00000159189	C1QC	-	-	-	-	-	-	-	-	-	-	0.003613436	0.92110126
6	32980706	32981056	ENSG00000204256	BRD2	-	-	-	-	-	-	-	-	-	-	0.003613436	0.925209769
9	33462135	33462483	ENSG00000165271	NOL6	-	-	-	-	-	-	-	-	-	-	0.003613436	0.070605393
6	21595742	21596437	ENSG00000124766	SOX4	-	-	-	-	-	-	-	-	-	-	0.003623023	0.767537623
2	46185102	46185501	ENSG00000171132	PRKCE	-	-	-	-	-	-	-	-	-	-	0.003689755	0.235432236
9	136376474	136377835	ENSG00000165684	SNAPC4	-	-	-	-	-	-	-	-	-	-	0.003722091	0.237528233
17	6815898	6830356	ENSG00000167858	TEKT1	-	-	-	-	-	-	-	-	-	-	0.003737333	0.730282401
8	143538900	143539149	ENSG00000014164	ZC3H3	-	-	-	-	-	-	-	-	-	-	0.003743046	0.242652718
3	191375362	191391807	ENSG00000152492	CCDC50	-	-	-	-	-	-	-	-	-	-	0.003743046	0.24309631
9	127789536	127790087	ENSG00000136807	CDK9	-	-	-	-	-	-	-	-	-	-	0.003743046	0.241096141
2	214745851	214781387	ENSG00000138376	BARD1	-	-	-	-	-	-	-	-	-	-	0.003743046	0.239904542
19	2353060	2353410	ENSG00000005206	SPPL2B	-	-	-	-	-	-	-	-	-	-	0.003787136	0.246469565
12	122701780	122702318	ENSG00000182782	HCAR2	-	-	-	-	-	-	-	-	-	-	0.003787136	0.245653081
8	81839874	81840237	ENSG00000104497	SNX16	-	-	-	-	-	-	-	-	-	-	0.003837783	0.7512724
4	119032870	119033621	ENSG00000172403	SYNPO2	-	-	-	-	-	-	-	-	-	-	0.003884619	0.251964365
19	18010672	18013105	ENSG00000105643	ARRDC2	-	-	-	-	-	-	-	-	-	-	0.003884619	0.251611239
2	36356174	36356424	ENSG00000150938	CRIM1	-	-	-	-	-	-	-	-	-	-	0.003884733	0.934424435
2	85326897	85327976	ENSG00000152291	TGOLN2	-	-	-	-	-	-	-	-	-	-	0.003884733	0.878465537
22	36281873	36284326	ENSG00000100345	MYH9	-	-	-	-	-	-	-	-	-	-	0.003884733	0.962837233
3	42223390	42223691	ENSG00000182606	TRAK1	-	-	-	-	-	-	-	-	-	-	0.003884733	0.858971602
6	11185140	11190787	ENSG00000111859	NEDD9	-	-	-	-	-	-	-	-	-	-	0.003884733	0.859947361
19	37362505	37362953	ENSG00000181666	HKR1	-	-	-	-	-	-	-	-	-	-	0.003884733	0.139861718
1	151403072	151403173	ENSG00000143442	POGZ	-	-	-	-	-	-	-	-	-	-	0.003884733	0.863279309
2	98620951	98621052	ENSG00000071073	MGAT4A	-	-	-	-	-	-	-	-	-	-	0.003884733	0.867986884
4	7763406	7772919	ENSG00000196526	AFAP1	-	-	-	-	-	-	-	-	-	-	0.003884733	0.874926757
3	9365066	9365266	ENSG00000134077	THUMPD3	-	-	-	-	-	-	-	-	-	-	0.003884733	0.119038256
4	6923546	6954254	ENSG00000132405	TBC1D14	-	-	-	-	-	-	-	-	-	-	0.003884733	0.118538848
1	112913732	112917639	ENSG00000155380	SLC16A1	-	-	-	-	-	-	-	-	-	-	0.003884733	0.114967013
10	125841726	125842027	ENSG00000089876	DHX32	-	-	-	-	-	-	-	-	-	-	0.003884733	0.107511204
2	85319066	85319366	ENSG00000152291	TGOLN2	-	-	-	-	-	-	-	-	-	-	0.003884733	0.097916757
12	1592922	1593469	ENSG00000171823	FBXL14	-	-	-	-	-	-	-	-	-	-	0.003884733	0.096796225
2	98621151	98621551	ENSG00000071073	MGAT4A	-	-	-	-	-	-	-	-	-	-	0.003884733	0.086659857
2	119264808	119265107	ENSG00000115107	STEAP3	-	-	-	-	-	-	-	-	-	-	0.003884733	0.08326637
12	92779257	92787956	ENSG00000102189	EEA1	-	-	-	-	-	-	-	-	-	-	0.003884733	0.080748201
5	179766494	179768853	ENSG00000161021	MAML1	-	-	-	-	-	-	-	-	-	-	0.003884733	0.924299273
19	57327760	57327859	ENSG00000178229	ZNF543	-	-	-	-	-	-	-	-	-	-	0.003884733	0.071574242
16	27363778	27364678	ENSG00000077238	IL4R	-	-	-	-	-	-	-	-	-	-	0.003884733	0.933749298
1	54851922	54852472	ENSG00000116133	DHCR24	-	-	-	-	-	-	-	-	-	-	0.003884733	0.934244036
21	33553782	33554681	ENSG00000159140	SON	-	-	-	-	-	-	-	-	-	-	0.003884733	0.063778136
1	206453260	206453690	ENSG00000266028	SRGAP2	-	-	-	-	-	-	-	-	-	-	0.003884733	0.937118536
1	15219882	15220480	ENSG00000171729	TMEM51	-	-	-	-	-	-	-	-	-	-	0.003884733	0.952158993
9	115076566	115087045	ENSG00000041982	TNC	-	-	-	-	-	-	0.003795266	0.969550426	-	-	0.003884733	0.956175073
8	23190795	23191779	ENSG00000104689	TNFRSF10A	-	-	-	-	-	-	-	-	-	-	0.003884733	0.029843818
2	237339057	237341141	ENSG00000163359	COL6A3	-	-	-	-	-	-	-	-	-	-	0.003884733	0.976255244
3	69104533	69104781	ENSG00000144746	ARL6IP5	-	-	-	-	-	-	-	-	-	-	0.003884733	0.983072124
1	39335985	39340819	ENSG00000127603	MACF1	-	-	-	-	-	-	-	-	-	-	0.003884849	0.148990935
10	103600949	103601249	ENSG00000107957	SH3PXD2A	-	-	-	-	-	-	-	-	-	-	0.003884849	0.148796462
2	241572708	241573645	ENSG00000176720	BOK	-	-	-	-	-	-	-	-	-	-	0.003899404	0.721045806
21	33355496	33356191	ENSG00000142166	IFNAR1	-	-	0.011142331	0.657031638	0.006982306	0.733482663	-	-	-	-	0.003913876	0.800099724
14	105643088	105643337	ENSG00000211893	IGHG2	-	-	-	-	-	-	-	-	-	-	0.003913876	0.174267634
19	12943616	12944390	ENSG00000179218	CALR	-	-	0.008781987	0.73030808	-	-	-	-	-	-	0.003913876	0.814821487
9	87706244	87707389	ENSG00000196730	DAPK1	-	-	-	-	-	-	-	-	-	-	0.003913876	0.827837185
17	45148551	45149202	ENSG00000186834	HEXIM1	-	-	-	-	-	-	-	-	-	-	0.003913876	0.201890743
12	100335881	100338632	ENSG00000136021	SCYL2	-	-	-	-	-	-	-	-	-	-	0.003913876	0.199002022
1	208217411	208230299	ENSG00000076356	PLXNA2	-	-	-	-	-	-	-	-	-	-	0.003913876	0.197526359
6	33305062	33305361	ENSG00000231925	TAPBP	-	-	-	-	-	-	-	-	0.005757314	0.229359351	0.003913876	0.19349778
20	7977746	7978046	ENSG00000125827	TMX4	-	-	-	-	-	-	-	-	-	-	0.003913876	0.19168454
5	172337962	172338462	ENSG00000174705	SH3PXD2B	-	-	-	-	-	-	-	-	-	-	0.003913876	0.191489823
4	27023740	27023940	ENSG00000109689	STIM2	-	-	-	-	-	-	-	-	-	-	0.003913876	0.191334716
19	52555506	52556221	ENSG00000167562	ZNF701	-	-	-	-	-	-	-	-	-	-	0.003913876	0.190861367
19	52555152	52556244	ENSG00000167562	ZNF701	-	-	-	-	-	-	-	-	-	-	0.003913876	0.190835089
6	138431980	138432231	ENSG00000135540	NHSL1	-	-	-	-	-	-	-	-	-	-	0.003913876	0.188154015
2	120221673	120222269	ENSG00000226479	TMEM185B	-	-	-	-	-	-	-	-	-	-	0.003913876	0.184245448
15	43329580	43330482	ENSG00000168806	LCMT2	-	-	-	-	-	-	-	-	-	-	0.003913876	0.827856279
15	43330008	43330108	ENSG00000168806	LCMT2	-	-	-	-	-	-	-	-	-	-	0.003913876	0.827879102
17	81681522	81681773	ENSG00000214087	ARL16	-	-	-	-	-	-	-	-	-	-	0.003913876	0.157594769
3	25599510	25609614	ENSG00000077097	TOP2B	-	-	-	-	-	-	-	-	-	-	0.003913876	0.154013913
17	21002523	21003071	ENSG00000124422	USP22	-	-	-	-	-	-	0.015137426	0.382251689	-	-	0.003937889	0.745845706
7	7243580	7244078	ENSG00000106392	C1GALT1	-	-	-	-	-	-	-	-	-	-	0.003941288	0.25736413
6	32977937	32978457	ENSG00000204256	BRD2	-	-	-	-	-	-	-	-	-	-	0.003941288	0.256805114
9	129637535	129637883	ENSG00000148331	ASB6	-	-	-	-	-	-	-	-	-	-	0.003941288	0.255421641
7	75042522	75042723	ENSG00000274523	RCC1L	-	-	-	-	-	-	-	-	-	-	0.003992136	0.740611518
16	10928954	10929554	ENSG00000182108	DEXI	-	-	-	-	-	-	-	-	-	-	0.004001933	0.215197783
16	10929040	10929539	ENSG00000182108	DEXI	-	-	-	-	-	-	-	-	-	-	0.004001933	0.215195194
20	45367791	45367891	ENSG00000204070	SYS1	-	-	0.008781987	0.262786672	-	-	-	-	-	-	0.004001933	0.215062929
10	5714400	5743921	ENSG00000108021	FAM208B	-	-	-	-	-	-	-	-	-	-	0.004001933	0.788361464
9	113163940	113164039	ENSG00000119321	FKBP15	-	-	-	-	-	-	-	-	-	-	0.004001933	0.208550826
9	113163944	113164095	ENSG00000119321	FKBP15	-	-	-	-	-	-	-	-	-	-	0.004001933	0.208547756
2	113182999	113183400	ENSG00000125637	PSD4	-	-	-	-	-	-	-	-	-	-	0.00401135	0.298976531
21	41740612	41741360	ENSG00000183421	RIPK4	-	-	-	-	-	-	-	-	-	-	0.00401135	0.700184771
1	155133736	155134061	ENSG00000169242	EFNA1	-	-	-	-	-	-	-	-	-	-	0.00401135	0.296458909
9	136251218	136251967	ENSG00000260220	CCDC187	-	-	-	-	-	-	-	-	-	-	0.00401135	0.705632251
17	64322497	64323045	ENSG00000261371	PECAM1	-	-	-	-	-	-	-	-	-	-	0.004020456	0.723226635
16	48352373	48352822	ENSG00000102910	LONP2	-	-	-	-	-	-	-	-	-	-	0.004020456	0.737757267
20	63562182	63563302	ENSG00000130589	HELZ2	-	-	-	-	-	-	-	-	-	-	0.004020456	0.280546871
12	10372701	10373150	ENSG00000213809	KLRK1	-	-	-	-	-	-	-	-	-	-	0.004020456	0.275700521
12	10372700	10373147	ENSG00000213809	KLRK1	-	-	-	-	-	-	-	-	-	-	0.004020456	0.275614133
19	10284997	10285874	ENSG00000090339	ICAM1	-	-	-	-	-	-	-	-	-	-	0.004020456	0.283309957
12	6905588	6905921	ENSG00000010626	LRRC23	-	-	-	-	-	-	-	-	-	-	0.004020456	0.28320332
21	28873977	28874325	ENSG00000156239	N6AMT1	-	-	-	-	-	-	-	-	-	-	0.004020456	0.2820114
18	5238153	5238499	ENSG00000263753	LINC00667	-	-	-	-	-	-	-	-	-	-	0.004020456	0.281920233
18	5238123	5238620	ENSG00000263753	LINC00667	-	-	-	-	-	-	-	-	-	-	0.004020456	0.281762202
14	76782567	76782916	ENSG00000258301	VASH1-AS1	-	-	-	-	-	-	-	-	-	-	0.004020456	0.718922887
1	54741613	54742260	ENSG00000243725	TTC4	-	-	-	-	-	-	-	-	-	-	0.004020456	0.280959788
1	54741608	54742308	ENSG00000243725	TTC4	-	-	-	-	-	-	-	-	-	-	0.004020456	0.280951246
3	143985604	143985904	ENSG00000181744	C3orf58	-	-	0.00989739	0.329210878	-	-	-	-	-	-	0.004020456	0.719303214
19	17212722	17213273	ENSG00000099331	MYO9B	-	-	-	-	-	-	-	-	-	-	0.004020456	0.278046142
17	29264034	29286752	ENSG00000108256	NUFIP2	-	-	-	-	-	-	-	-	-	-	0.004020456	0.277435973
2	232582039	232584453	ENSG00000237126	AC073254.1	-	-	-	-	-	-	-	-	-	-	0.004020456	0.277403303
17	73285159	73286053	ENSG00000179604	CDC42EP4	-	-	-	-	-	-	-	-	-	-	0.004020456	0.27673706
1	20651793	20651943	ENSG00000117242	PINK1-AS	-	-	-	-	-	-	-	-	-	-	0.004020456	0.273451853
19	40740312	40740860	ENSG00000086544	ITPKC	-	-	-	-	-	-	-	-	-	-	0.004020456	0.726643347
19	16518286	16518833	ENSG00000085872	CHERP	-	-	-	-	-	-	-	-	-	-	0.004020456	0.727928688
19	16518337	16520259	ENSG00000085872	CHERP	-	-	-	-	-	-	-	-	-	-	0.004020456	0.727974881
17	8320967	8321567	ENSG00000198844	ARHGEF15	-	-	-	-	-	-	-	-	-	-	0.004020456	0.271085811
22	29050427	29053655	ENSG00000183579	ZNRF3	-	-	-	-	-	-	-	-	-	-	0.004020456	0.270985333
17	76625160	76625410	ENSG00000070526	ST6GALNAC1	-	-	-	-	-	-	-	-	-	-	0.004020456	0.269251857
4	105233950	105234151	ENSG00000168769	TET2	-	-	-	-	-	-	-	-	-	-	0.004020456	0.268285446
6	29792201	29792351	ENSG00000181126	HLA-V	-	-	-	-	-	-	-	-	-	-	0.004020456	0.734757093
16	12571239	12571440	ENSG00000048471	SNX29	-	-	-	-	-	-	-	-	-	-	0.004020456	0.735165578
13	97434519	97464951	ENSG00000125249	RAP2A	-	-	-	-	-	-	-	-	-	-	0.004020456	0.261549165
13	110523505	110561439	ENSG00000139832	RAB20	-	-	-	-	-	-	-	-	-	-	0.004062074	0.781689718
14	73922166	73922553	ENSG00000119725	ZNF410	-	-	-	-	-	-	-	-	-	-	0.004062561	0.284697444
1	203798409	203799258	ENSG00000058673	ZC3H11A	-	-	-	-	-	-	-	-	-	-	0.004184826	0.229510339
10	20286913	20287163	ENSG00000120594	PLXDC2	-	-	-	-	-	-	-	-	-	-	0.004184826	0.23688552
14	31109483	31109584	ENSG00000092148	HECTD1	0.009014441	0.330914138	-	-	-	-	-	-	-	-	0.004184826	0.237226144
12	100267638	100283038	ENSG00000136021	SCYL2	-	-	-	-	-	-	-	-	-	-	0.004184826	0.236343248
1	1665091	1665841	ENSG00000189339	SLC35E2B	-	-	-	-	0.010123216	0.320752297	-	-	-	-	0.004184826	0.235663314
17	59837991	59838140	ENSG00000062716	VMP1	-	-	-	-	-	-	-	-	-	-	0.004184826	0.764412355
19	47065476	47065775	ENSG00000130749	ZC3H4	-	-	-	-	-	-	-	-	-	-	0.004184826	0.767569728
17	800508	803756	ENSG00000167693	NXN	-	-	-	-	-	-	-	-	-	-	0.004184826	0.230331148
1	3743156	3743257	ENSG00000227372	TP73-AS1	-	-	-	-	-	-	-	-	-	-	0.004184826	0.772304004
6	33299743	33299991	ENSG00000231925	TAPBP	-	-	-	-	-	-	-	-	-	-	0.004184826	0.226885389
9	116698365	116699212	ENSG00000119401	TRIM32	-	-	-	-	-	-	-	-	-	-	0.004184826	0.224513754
7	92001259	92001459	ENSG00000127914	AKAP9	-	-	-	-	-	-	-	-	-	-	0.004203074	0.287713881
7	258674	260695	ENSG00000177706	FAM20C	-	-	-	-	-	-	-	-	-	-	0.004257457	0.240029452
2	61188108	61188658	ENSG00000173209	AHSA2P	-	-	-	-	-	-	-	-	-	-	0.004263328	0.289324186
7	101087150	101088990	ENSG00000169871	TRIM56	-	-	-	-	-	-	-	-	-	-	0.004375009	0.243653621
16	11676242	11676836	ENSG00000184602	SNN	-	-	-	-	0.007630344	0.29774855	-	-	-	-	0.004396266	0.30952939
20	10412628	10412828	ENSG00000125863	MKKS	-	-	-	-	-	-	-	-	-	-	0.004417852	0.707627869
1	93876813	93877412	ENSG00000067334	DNTTIP2	-	-	-	-	-	-	-	-	-	-	0.004433037	0.247204147
1	15928857	15929857	ENSG00000065526	SPEN	-	-	-	-	-	-	-	-	-	-	0.004433037	0.246742771
6	29942818	29943067	ENSG00000206503	HLA-A	-	-	0.008623579	0.185711984	-	-	-	-	-	-	0.004474475	0.745813166
6	33080717	33081017	ENSG00000223865	HLA-DPB1	-	-	-	-	-	-	-	-	0.022190685	0.397607929	0.004474475	0.734604587
11	62519896	62521743	ENSG00000124942	AHNAK	-	-	-	-	-	-	0.007826005	0.338354659	-	-	0.004474475	0.263193518
12	53714208	53716170	ENSG00000012822	CALCOCO1	-	-	-	-	-	-	-	-	-	-	0.004474475	0.737004582
11	62521842	62523490	ENSG00000124942	AHNAK	-	-	-	-	-	-	-	-	-	-	0.004474475	0.260135366
22	36284475	36289177	ENSG00000100345	MYH9	-	-	0.03277822	0.411896989	0.006442679	0.84178281	0.027586296	0.412484751	-	-	0.004474475	0.256996387
4	118710460	118710660	ENSG00000145388	METTL14	-	-	-	-	-	-	-	-	-	-	0.004474475	0.26509234
10	102812864	102813813	ENSG00000166272	WBP1L	-	-	-	-	-	-	-	-	-	-	0.004474475	0.26426087
14	92652733	92659318	ENSG00000100599	RIN3	-	-	-	-	-	-	-	-	-	-	0.004474475	0.263935183
2	108766246	108767293	ENSG00000153201	RANBP2	-	-	-	-	-	-	-	-	-	-	0.004474475	0.262444605
5	54518999	54519645	ENSG00000178996	SNX18	-	-	-	-	-	-	-	-	-	-	0.004474475	0.26172963
2	71403961	71406249	ENSG00000075292	ZNF638	-	-	-	-	-	-	-	-	-	-	0.004474475	0.26134766
15	90881317	90882164	ENSG00000140564	FURIN	-	-	-	-	-	-	-	-	-	-	0.004474475	0.261139507
5	180834842	180835236	ENSG00000245060	LINC00847	-	-	-	-	-	-	-	-	-	-	0.004474475	0.738943848
8	8318924	8319123	ENSG00000275342	PRAG1	-	-	-	-	-	-	-	-	-	-	0.004474475	0.257499747
17	83094326	83094921	ENSG00000176845	METRNL	-	-	-	-	-	-	-	-	-	-	0.004474475	0.743925021
17	4733068	4733462	ENSG00000161920	MED11	-	-	-	-	-	-	-	-	-	-	0.004474475	0.75073955
1	20651793	20651943	ENSG00000244038	DDOST	-	-	-	-	-	-	-	-	-	-	0.004494648	0.267502806
9	101408073	101409914	ENSG00000136870	ZNF189	-	-	-	-	-	-	-	-	-	-	0.004494648	0.267124361
11	111724255	111724456	ENSG00000170145	SIK2	-	-	-	-	-	-	-	-	-	-	0.004571129	0.295269671
17	29632834	29635971	ENSG00000141298	SSH2	-	-	-	-	-	-	-	-	-	-	0.004684206	0.701940979
21	43693545	43693794	ENSG00000160208	RRP1B	-	-	-	-	-	-	-	-	-	-	0.004684206	0.702222069
14	75469472	75470221	ENSG00000140044	JDP2	-	-	-	-	-	-	-	-	-	-	0.004720433	0.272162408
6	32661713	32661912	ENSG00000179344	HLA-DQB1	-	-	-	-	-	-	-	-	-	-	0.004739751	0.274872731
6	36495579	36496724	ENSG00000112079	STK38	-	-	-	-	-	-	-	-	-	-	0.004739751	0.725070435
11	67991353	67991703	ENSG00000110057	UNC93B1	0.010829554	0.347416682	-	-	-	-	-	-	-	-	0.004739751	0.274503359
19	8438524	8439017	ENSG00000099785	2-Mar	-	-	-	-	-	-	-	-	-	-	0.00478154	0.276388579
19	52613617	52613867	ENSG00000167766	ZNF83	-	-	-	-	-	-	-	-	-	-	0.004805544	0.279824792
10	102065889	102067988	ENSG00000166189	HPS6	-	-	-	-	-	-	0.004947079	0.25950794	-	-	0.004805544	0.720762593
7	77626977	77627627	ENSG00000127947	PTPN12	-	-	-	-	-	-	-	-	-	-	0.004805544	0.278388663
2	237381121	237386476	ENSG00000163359	COL6A3	-	-	-	-	-	-	-	-	-	-	0.004805544	0.278371961
15	98961681	98961982	ENSG00000140443	IGF1R	-	-	-	-	-	-	-	-	-	-	0.004833548	0.280994446
19	52582605	52583003	ENSG00000167562	ZNF701	-	-	-	-	-	-	-	-	-	-	0.00483973	0.281816758
20	845014	845955	ENSG00000125898	FAM110A	-	-	-	-	-	-	-	-	-	-	0.00485459	0.717239734
6	7246551	7246851	ENSG00000124782	RREB1	-	-	-	-	-	-	-	-	-	-	0.00503412	0.321227234
1	22030331	22030876	ENSG00000218510	LINC00339	-	-	-	-	-	-	-	-	-	-	0.00509527	0.287988344
1	22030325	22030870	ENSG00000218510	LINC00339	-	-	-	-	-	-	-	-	-	-	0.00509527	0.287981826
17	81031664	81032908	ENSG00000226137	BAIAP2-DT	-	-	-	-	-	-	-	-	-	-	0.00509527	0.290223505
16	84744893	84745592	ENSG00000103194	USP10	0.007641339	0.162100533	0.014850786	0.367046546	-	-	-	-	-	-	0.00509527	0.290337379
15	40324450	40324894	ENSG00000259330	INAFM2	-	-	-	-	-	-	-	-	-	-	0.00509527	0.289853573
22	38862646	38862896	ENSG00000183741	CBX6	-	-	0.017638545	0.379741164	-	-	-	-	-	-	0.00509527	0.710343299
1	9263661	9264260	ENSG00000049239	H6PD	-	-	-	-	-	-	-	-	-	-	0.005112936	0.291228427
7	157539354	157540351	ENSG00000155093	PTPRN2	-	-	-	-	-	-	-	-	-	-	0.005185409	0.694794886
10	62805005	62806198	ENSG00000181915	ADO	-	-	-	-	-	-	-	-	-	-	0.005217893	0.706708021
12	11171770	11172221	ENSG00000256537	SMIM10L1	-	-	-	-	-	-	-	-	-	-	0.005246408	0.306490448
6	29942570	29942720	ENSG00000206503	HLA-A	-	-	-	-	-	-	-	-	-	-	0.005341003	0.699199638
13	24223389	24224289	ENSG00000182957	SPATA13	-	-	-	-	-	-	-	-	-	-	0.005341003	0.300075686
13	24223390	24224282	ENSG00000182957	SPATA13	-	-	-	-	-	-	-	-	-	-	0.005341003	0.300034218
17	76391093	76391542	ENSG00000175931	UBE2O	-	-	-	-	-	-	-	-	-	-	0.005341003	0.300815364
3	4982931	4983280	ENSG00000134107	BHLHE40	-	-	-	-	-	-	-	-	-	-	0.005341003	0.299635527
19	36547107	36547307	ENSG00000186020	ZNF529	-	-	-	-	-	-	-	-	-	-	0.005341003	0.299348518
17	81245447	81247152	ENSG00000157637	SLC38A10	-	-	-	-	-	-	-	-	-	-	0.005341003	0.298905017
17	50357152	50357302	ENSG00000015532	XYLT2	-	-	-	-	-	-	-	-	-	-	0.005341003	0.298691335
10	113730062	113730559	ENSG00000165806	CASP7	-	-	-	-	-	-	-	-	-	-	0.005341003	0.703678485
17	79046628	79046934	ENSG00000173918	C1QTNF1	-	-	-	-	-	-	-	-	-	-	0.005341003	0.703767962
3	123700069	123700469	ENSG00000065534	MYLK	-	-	-	-	-	-	-	-	-	-	0.005343354	0.308177148
3	69170738	69181522	ENSG00000114541	FRMD4B	0.030443095	0.409547899	-	-	-	-	-	-	0.016983654	0.382328576	0.005407762	0.305775522
X	1403434	1419055	ENSG00000169093	ASMTL	-	-	-	-	-	-	-	-	-	-	0.005407762	0.307867358
17	17188176	17188775	ENSG00000133030	MPRIP	-	-	-	-	-	-	-	-	-	-	0.005407762	0.692500093
17	1574295	1575590	ENSG00000167703	SLC43A2	-	-	-	-	-	-	-	-	-	-	0.005407762	0.695620028
9	132296923	132298148	ENSG00000107290	SETX	-	-	-	-	-	-	-	-	-	-	0.005407762	0.692100145
X	1403413	1412769	ENSG00000169093	ASMTL	-	-	-	-	-	-	-	-	-	-	0.005407762	0.307896451
1	33299426	33300023	ENSG00000160094	ZNF362	-	-	-	-	-	-	-	-	-	-	0.005407762	0.307212613
22	32387731	32392271	ENSG00000100220	RTCB	-	-	-	-	-	-	-	-	-	-	0.005407762	0.307067025
18	59333193	59333343	ENSG00000074695	LMAN1	-	-	-	-	-	-	-	-	0.014436355	0.371473396	0.005407762	0.306446044
21	37367468	37368105	ENSG00000157540	DYRK1A	-	-	-	-	-	-	-	-	-	-	0.005407762	0.306353182
4	25929190	25929728	ENSG00000250317	SMIM20	-	-	-	-	-	-	-	-	-	-	0.005407762	0.305645247
3	47120277	47121278	ENSG00000181555	SETD2	-	-	-	-	-	-	-	-	0.021393736	0.395308696	0.005407762	0.304999388
16	56476916	56477066	ENSG00000087263	OGFOD1	-	-	-	-	-	-	-	-	-	-	0.005421237	0.310125181
8	52623749	52624756	ENSG00000023287	RB1CC1	-	-	-	-	-	-	-	-	0.008619458	0.340708877	0.005421237	0.309811757
13	106491966	106492315	ENSG00000125266	EFNB2	-	-	-	-	-	-	-	-	-	-	0.005439108	0.308761176
7	144363139	144363488	ENSG00000050327	ARHGEF5	-	-	-	-	-	-	-	-	-	-	0.005451771	0.328890193
3	45091366	45091467	ENSG00000163814	CDCP1	-	-	-	-	-	-	-	-	-	-	0.005453991	0.689168089
10	3781151	3781601	ENSG00000067082	KLF6	-	-	-	-	-	-	-	-	-	-	0.005453991	0.31060335
17	76081316	76081516	ENSG00000182473	EXOC7	-	-	-	-	-	-	-	-	-	-	0.005453991	0.309948955
1	81951115	81955784	ENSG00000117114	ADGRL2	-	-	-	-	-	-	-	-	-	-	0.005453991	0.309426137
14	68787907	68788007	ENSG00000185650	ZFP36L1	-	-	-	-	-	-	-	-	-	-	0.005462674	0.688604387
8	140450808	140451258	ENSG00000167632	TRAPPC9	-	-	-	-	-	-	-	-	-	-	0.00547516	0.68875083
6	89083813	89084263	ENSG00000146278	PNRC1	-	-	-	-	-	-	0.005267762	0.714332659	-	-	0.005522391	0.687717902
17	1727605	1728601	ENSG00000167716	WDR81	-	-	-	-	-	-	-	-	-	-	0.005542419	0.686997708
12	120496174	120496274	ENSG00000088986	DYNLL1	-	-	-	-	-	-	-	-	-	-	0.005653017	0.314023447
15	38040255	38040506	ENSG00000259225	LINC02345	-	-	-	-	-	-	-	-	-	-	0.005653634	0.767069529
12	10372700	10373147	ENSG00000255819	KLRC4-KLRK1	-	-	-	-	-	-	-	-	-	-	0.005653634	0.227818564
12	10372701	10373150	ENSG00000255819	KLRC4-KLRK1	-	-	-	-	-	-	-	-	-	-	0.005653634	0.227712817
14	105587022	105587220	ENSG00000211890	IGHA2	-	-	-	-	-	-	-	-	0.014445629	0.240057056	0.005653634	0.175158931
1	54721231	54722766	ENSG00000271723	MROH7-TTC4	-	-	-	-	-	-	-	-	-	-	0.005653634	0.153093149
20	23823917	23824068	ENSG00000170369	CST2	-	-	-	-	-	-	-	-	-	-	0.005653634	0.126563822
3	69047414	69047564	ENSG00000144747	TMF1	-	-	-	-	-	-	-	-	-	-	0.005703774	0.684967603
6	31353885	31354034	ENSG00000234745	HLA-B	-	-	-	-	-	-	-	-	0.008357191	0.322666073	0.005714653	0.31603186
16	22346335	22346536	ENSG00000140743	CDR2	-	-	-	-	-	-	-	-	-	-	0.005714653	0.684100741
10	102480336	102481861	ENSG00000138107	ACTR1A	-	-	-	-	-	-	0.018559313	0.609315805	-	-	0.005802178	0.317084464
5	180791716	180792266	ENSG00000131446	MGAT1	-	-	-	-	-	-	-	-	-	-	0.005802178	0.316900323
4	119026669	119030524	ENSG00000172403	SYNPO2	-	-	-	-	-	-	-	-	-	-	0.005802178	0.317687309
6	43011154	43011402	ENSG00000124733	MEA1	-	-	-	-	-	-	-	-	-	-	0.005802178	0.31755331
6	43011154	43011402	ENSG00000112640	PPP2R5D	-	-	-	-	-	-	-	-	-	-	0.005815691	0.3175526
17	76081316	76081516	ENSG00000186919	ZACN	-	-	-	-	-	-	-	-	-	-	0.005855258	0.321378805
1	20500143	20500741	ENSG00000090432	MUL1	-	-	-	-	-	-	-	-	-	-	0.005855258	0.321285376
9	72354900	72355050	ENSG00000107372	ZFAND5	-	-	-	-	-	-	0.010208059	0.358369391	-	-	0.005855258	0.321228199
5	52787989	52788190	ENSG00000152684	PELO	-	-	-	-	-	-	-	-	-	-	0.005855258	0.679810404
17	1733609	1734058	ENSG00000167716	WDR81	-	-	-	-	-	-	-	-	-	-	0.005855258	0.320119614
20	47221322	47227259	ENSG00000101040	ZMYND8	-	-	-	-	-	-	-	-	-	-	0.005855258	0.319923104
15	65196905	65198055	ENSG00000138615	CILP	-	-	-	-	-	-	-	-	-	-	0.005855258	0.680984125
19	4653129	4653479	ENSG00000185361	TNFAIP8L1	-	-	-	-	-	-	-	-	-	-	0.005883885	0.318697748
11	62530277	62530727	ENSG00000124942	AHNAK	-	-	-	-	-	-	-	-	-	-	0.006128525	0.321600244
6	33211886	33212624	ENSG00000204227	RING1	-	-	-	-	-	-	-	-	-	-	0.006154841	0.323484291
16	19114851	19120166	ENSG00000205730	ITPRIPL2	-	-	-	-	-	-	-	-	-	-	0.006154841	0.323392047
16	19114832	19116482	ENSG00000205730	ITPRIPL2	-	-	-	-	-	-	-	-	-	-	0.006154841	0.323362214
9	130233212	130233562	ENSG00000107130	NCS1	-	-	-	-	-	-	-	-	0.042716024	0.424448985	0.006154841	0.32273372
4	2249866	2250265	ENSG00000123933	MXD4	-	-	-	-	-	-	-	-	-	-	0.006265401	0.67505834
19	4794963	4795361	ENSG00000141965	FEM1A	-	-	-	-	-	-	-	-	-	-	0.006267235	0.326133012
19	3121256	3121987	ENSG00000088256	GNA11	-	-	-	-	-	-	-	-	-	-	0.006267235	0.325870636
17	22204369	22204517	ENSG00000263563	UBBP4	-	-	-	-	-	-	-	-	-	-	0.006323504	0.325879076
1	246591762	246591912	ENSG00000162852	CNST	-	-	-	-	-	-	-	-	-	-	0.006344234	0.672764356
14	93241143	93241494	ENSG00000011114	BTBD7	-	-	-	-	-	-	-	-	-	-	0.006361834	0.32662165
4	47557988	47560955	ENSG00000145246	ATP10D	-	-	-	-	-	-	-	-	-	-	0.006617646	0.330702806
19	1360478	1360878	ENSG00000160953	MUM1	-	-	-	-	-	-	-	-	-	-	0.006617646	0.330789812
14	37591324	37592617	ENSG00000129514	FOXA1	-	-	-	-	-	-	-	-	-	-	0.006617646	0.669863157
2	61188108	61188658	ENSG00000115464	USP34	-	-	-	-	-	-	-	-	-	-	0.006675231	0.330914188
19	58262567	58263016	ENSG00000198131	ZNF544	-	-	-	-	-	-	-	-	-	-	0.006675231	0.330776644
1	203797111	203797711	ENSG00000058673	ZC3H11A	-	-	-	-	-	-	-	-	-	-	0.006675231	0.33041995
3	9475606	9476453	ENSG00000168137	SETD5	-	-	-	-	-	-	-	-	-	-	0.006675231	0.330027573
14	104941536	104942685	ENSG00000185567	AHNAK2	-	-	-	-	-	-	-	-	-	-	0.006695119	0.28194014
1	54741608	54742308	ENSG00000271723	MROH7-TTC4	-	-	-	-	-	-	-	-	-	-	0.006695119	0.280983495
1	54741613	54742260	ENSG00000271723	MROH7-TTC4	-	-	-	-	-	-	-	-	-	-	0.006695119	0.280795142
6	29792201	29792351	ENSG00000176998	HCG4	-	-	-	-	-	-	-	-	-	-	0.006695119	0.734637219
19	50797950	50798592	ENSG00000167747	C19orf48	-	-	-	-	-	-	-	-	-	-	0.006707597	0.18835603
1	27882239	27883488	ENSG00000130775	THEMIS2	-	-	-	-	-	-	-	-	-	-	0.006707597	0.958835226
8	28348534	28349177	ENSG00000214050	FBXO16	-	-	-	-	-	-	-	-	-	-	0.006707597	0.790875385
9	113163944	113164095	ENSG00000136867	SLC31A2	-	-	-	-	-	-	-	-	-	-	0.006707597	0.208545343
9	113163940	113164039	ENSG00000136867	SLC31A2	-	-	-	-	-	-	-	-	-	-	0.006707597	0.208536408
2	232582039	232584453	ENSG00000135930	EIF4E2	-	-	-	-	-	-	-	-	-	-	0.006707597	0.20748206
5	58454229	58454628	ENSG00000145632	PLK2	-	-	-	-	-	-	-	-	-	-	0.006707597	0.796254021
2	172504286	172504686	ENSG00000091409	ITGA6	-	-	-	-	-	-	-	-	-	-	0.006707597	0.803208399
16	10929040	10929539	ENSG00000179583	CIITA	-	-	-	-	-	-	-	-	-	-	0.006707597	0.196103532
16	10928954	10929554	ENSG00000179583	CIITA	-	-	-	-	-	-	-	-	-	-	0.006707597	0.196096337
10	30027758	30028606	ENSG00000165757	JCAD	-	-	-	-	-	-	-	-	-	-	0.006707597	0.179585981
17	76270350	76270750	ENSG00000185262	UBALD2	-	-	-	-	-	-	-	-	-	-	0.006707597	0.820655535
12	553511	553761	ENSG00000139044	B4GALNT3	-	-	-	-	-	-	-	-	-	-	0.006707597	0.170056522
12	47235525	47235872	ENSG00000179715	PCED1B	-	-	-	-	-	-	-	-	-	-	0.006707597	0.166414659
19	46787863	46788306	ENSG00000275719	AC008622.2	-	-	-	-	-	-	-	-	0.049501207	0.409579878	0.006707597	0.160433374
19	46787863	46788305	ENSG00000275719	AC008622.2	-	-	-	-	-	-	-	-	0.049501207	0.409603399	0.006707597	0.160402907
19	1576743	1577193	ENSG00000071655	MBD3	-	-	-	-	-	-	-	-	0.040670206	0.598415375	0.006707597	0.846510405
11	102331035	102336059	ENSG00000023445	BIRC3	-	-	-	-	-	-	-	-	-	-	0.006707597	0.153134891
6	56607312	56607813	ENSG00000151914	DST	-	-	-	-	-	-	-	-	-	-	0.006707597	0.151067745
21	45512994	45513811	ENSG00000173638	SLC19A1	-	-	-	-	-	-	-	-	-	-	0.006707597	0.147721459
10	79613886	79614230	ENSG00000122852	SFTPA1	-	-	-	-	-	-	-	-	-	-	0.006707597	0.141339253
3	165773251	165778288	ENSG00000114200	BCHE	-	-	-	-	-	-	-	-	-	-	0.006707597	0.13349868
5	79284229	79284378	ENSG00000213757	AC020898.1	-	-	-	-	-	-	-	-	-	-	0.006707597	0.872305561
3	119586298	119586398	ENSG00000144843	ADPRH	-	-	-	-	-	-	-	-	-	-	0.006707597	0.114938686
17	50863704	50864150	ENSG00000141232	TOB1	-	-	-	-	-	-	-	-	-	-	0.006707597	0.106734486
17	6760468	6761735	ENSG00000132530	XAF1	-	-	-	-	-	-	-	-	-	-	0.006707597	0.081842248
11	130473555	130474502	ENSG00000166106	ADAMTS15	-	-	-	-	-	-	-	-	-	-	0.006707597	0.080909974
10	103446884	103447476	ENSG00000138172	CALHM2	-	-	-	-	-	-	-	-	-	-	0.006707597	0.065549409
12	51351996	51352346	ENSG00000139629	GALNT6	-	-	-	-	-	-	-	-	-	-	0.006707597	0.94334163
14	105769470	105769867	ENSG00000211897	IGHG3	-	-	-	-	-	-	-	-	-	-	0.006707597	0.047825127
12	6830418	6830750	ENSG00000110811	P3H3	-	-	-	-	-	-	-	-	-	-	0.006707597	0.032806055
10	73773281	73773877	ENSG00000196968	FUT11	-	-	-	-	-	-	-	-	-	-	0.006812088	0.332764634
6	43027463	43029471	ENSG00000124541	RRP36	-	-	-	-	-	-	-	-	-	-	0.006823497	0.333239527
2	96251797	96252843	ENSG00000135956	TMEM127	-	-	-	-	-	-	-	-	-	-	0.006843301	0.332695966
11	65965125	65966196	ENSG00000175467	SART1	-	-	-	-	-	-	-	-	-	-	0.006977176	0.334148119
4	7031869	7032070	ENSG00000245748	AC097382.2	-	-	0.008323937	0.72019789	-	-	0.008989509	0.650854187	-	-	0.007009225	0.664933111
12	122865575	122866171	ENSG00000139722	VPS37B	-	-	-	-	-	-	-	-	-	-	0.007041493	0.335709802
19	34684503	34685052	ENSG00000089335	ZNF302	-	-	-	-	-	-	-	-	-	-	0.007041493	0.66463593
17	50087802	50090182	ENSG00000005884	ITGA3	-	-	-	-	-	-	-	-	-	-	0.007041493	0.335357635
4	107910456	107910806	ENSG00000164023	SGMS2	-	-	-	-	-	-	-	-	-	-	0.007123162	0.336693369
15	85580517	85581118	ENSG00000170776	AKAP13	-	-	-	-	-	-	-	-	-	-	0.007133971	0.336381651
9	110200528	110201378	ENSG00000188959	C9orf152	-	-	-	-	-	-	-	-	-	-	0.007142303	0.778616186
14	73273739	73274540	ENSG00000100767	PAPLN	-	-	-	-	-	-	-	-	-	-	0.007142303	0.221227193
7	17338996	17339939	ENSG00000106546	AHR	-	-	-	-	-	-	-	-	0.005757314	0.250404277	0.007180842	0.33814549
7	17339070	17339919	ENSG00000106546	AHR	-	-	-	-	-	-	-	-	-	-	0.007180842	0.338131594
5	83537125	83537426	ENSG00000038427	VCAN	-	-	-	-	-	-	-	-	-	-	0.007180842	0.337513379
15	77110348	77110449	ENSG00000173517	PEAK1	-	-	-	-	-	-	-	-	-	-	0.007308995	0.226409331
1	203798409	203799258	ENSG00000257315	ZBED6	-	-	-	-	-	-	-	-	-	-	0.007334069	0.229443647
5	56881838	56882088	ENSG00000095015	MAP3K1	-	-	-	-	-	-	-	-	-	-	0.007352032	0.338700486
21	46118666	46125468	ENSG00000142173	COL6A2	-	-	0.006899805	0.896171106	-	-	0.011571611	0.365963286	-	-	0.007352032	0.338642293
16	3965259	3965359	ENSG00000162104	ADCY9	-	-	-	-	-	-	-	-	-	-	0.007396878	0.237768414
14	105142479	105143130	ENSG00000184916	JAG2	-	-	-	-	-	-	-	-	-	-	0.007396878	0.236983179
7	150466722	150474399	ENSG00000171115	GIMAP8	-	-	-	-	-	-	-	-	-	-	0.007396878	0.236326267
1	227747986	227759446	ENSG00000143740	SNAP47	-	-	-	-	-	-	-	-	-	-	0.007441545	0.65960768
19	53455432	53455681	ENSG00000160336	ZNF761	-	-	-	-	-	-	-	-	-	-	0.007441545	0.340294146
20	37404457	37404856	ENSG00000197122	SRC	-	-	-	-	-	-	-	-	-	-	0.007441545	0.339785687
2	24768605	24769105	ENSG00000084676	NCOA1	-	-	-	-	-	-	-	-	-	-	0.007540763	0.241824658
10	75111677	75150863	ENSG00000156671	SAMD8	-	-	-	-	-	-	-	-	-	-	0.007544734	0.658550038
6	29942818	29943067	ENSG00000227766	AL671277.1	-	-	-	-	-	-	-	-	-	-	0.00763138	0.65822019
12	114683513	114683664	ENSG00000135111	TBX3	-	-	-	-	-	-	-	-	-	-	0.007641507	0.245236514
6	29928093	29928520	ENSG00000230795	HLA-K	-	-	-	-	-	-	-	-	-	-	0.007660098	0.75239158
6	38171895	38172196	ENSG00000183826	BTBD9	-	-	-	-	-	-	-	-	-	-	0.0076616	0.342945117
13	52028718	52029516	ENSG00000253797	UTP14C	-	-	-	-	-	-	-	-	-	-	0.0076616	0.34285047
13	52028725	52029525	ENSG00000253797	UTP14C	-	-	-	-	-	-	-	-	-	-	0.0076616	0.342845006
2	73081093	73081243	ENSG00000135631	RAB11FIP5	-	-	-	-	-	-	-	-	-	-	0.007719923	0.657032699
6	108663859	108664059	ENSG00000118689	FOXO3	-	-	-	-	-	-	-	-	-	-	0.007752117	0.655808773
5	109378612	109379110	ENSG00000198961	PJA2	-	-	-	-	-	-	-	-	-	-	0.007752117	0.34394865
20	3046620	3048156	ENSG00000125901	MRPS26	-	-	-	-	-	-	-	-	-	-	0.007785274	0.656267909
4	88008017	88008318	ENSG00000118762	PKD2	-	-	-	-	-	-	-	-	-	-	0.0078115	0.344234777
1	86352172	86354798	ENSG00000122417	ODF2L	-	-	-	-	-	-	-	-	-	-	0.00783279	0.345985713
17	76081385	76081725	ENSG00000182473	EXOC7	-	-	-	-	-	-	-	-	-	-	0.00783279	0.345938669
19	50309993	50310094	ENSG00000105357	MYH14	-	-	-	-	-	-	-	-	-	-	0.00783279	0.65375661
10	73243333	73243904	ENSG00000138286	FAM149B1	-	-	-	-	-	-	-	-	-	-	0.00783279	0.345655786
11	607220	607768	ENSG00000070047	PHRF1	-	-	-	-	-	-	-	-	-	-	0.00783279	0.345131906
14	104176063	104176263	ENSG00000066735	KIF26A	-	-	-	-	-	-	-	-	-	-	0.007859511	0.344872967
10	102814660	102815708	ENSG00000166272	WBP1L	-	-	-	-	0.02877268	0.591276916	-	-	-	-	0.00802437	0.348350719
13	76881908	76882407	ENSG00000178695	KCTD12	-	-	-	-	-	-	0.005052043	0.266175403	-	-	0.00802437	0.348651527
9	133109684	133110409	ENSG00000160271	RALGDS	-	-	-	-	-	-	-	-	-	-	0.00802437	0.65134431
1	155016246	155016940	ENSG00000160685	ZBTB7B	-	-	-	-	-	-	-	-	-	-	0.00802437	0.348111788
10	73243333	73243904	ENSG00000213551	DNAJC9	-	-	-	-	-	-	-	-	-	-	0.008094863	0.346674539
3	57757248	57757799	ENSG00000163681	SLMAP	-	-	-	-	-	-	-	-	-	-	0.008131123	0.347216113
6	32659763	32659913	ENSG00000179344	HLA-DQB1	-	-	-	-	-	-	-	-	-	-	0.008327692	0.351114721
7	108563992	108564588	ENSG00000177683	THAP5	-	-	-	-	-	-	-	-	-	-	0.008327692	0.351386693
11	75566893	75567853	ENSG00000149257	SERPINH1	-	-	-	-	-	-	-	-	-	-	0.008327692	0.351163632
8	42048483	42049184	ENSG00000083168	KAT6A	-	-	-	-	-	-	-	-	-	-	0.008338843	0.648272047
9	110138021	110138519	ENSG00000241978	AKAP2	-	-	-	-	-	-	-	-	-	-	0.008352379	0.935203734
9	110138048	110138198	ENSG00000241978	AKAP2	-	-	0.022162781	0.834891581	-	-	-	-	-	-	0.008352379	0.93521923
12	74538273	74538622	ENSG00000257386	AC025257.1	-	-	-	-	-	-	0.007984189	0.877253598	-	-	0.008352379	0.908277627
2	27377575	27378314	ENSG00000163795	ZNF513	-	-	-	-	-	-	-	-	-	-	0.008394719	0.352335494
10	89339974	89340772	ENSG00000119917	IFIT3	-	-	-	-	-	-	-	-	-	-	0.008430525	0.259803858
10	49154823	49155023	ENSG00000204161	TMEM273	-	-	-	-	-	-	-	-	-	-	0.008430525	0.741722007
7	6164554	6165574	ENSG00000008256	CYTH3	-	-	-	-	-	-	-	-	-	-	0.008463735	0.351618223
19	44106458	44106806	ENSG00000186019	AC021092.1	-	-	-	-	-	-	-	-	-	-	0.008463735	0.351508429
19	44106458	44106808	ENSG00000267680	ZNF224	-	-	-	-	-	-	-	-	-	-	0.008463735	0.351503114
19	44106458	44106806	ENSG00000267680	ZNF224	-	-	-	-	-	-	-	-	-	-	0.008463735	0.351499639
19	44106458	44106808	ENSG00000186019	AC021092.1	-	-	-	-	-	-	-	-	-	-	0.008463735	0.351482459
9	76710427	76710777	ENSG00000106772	PRUNE2	-	-	-	-	-	-	-	-	-	-	0.008463735	0.648729409
1	206937380	206939196	ENSG00000162896	PIGR	-	-	-	-	-	-	-	-	-	-	0.008463735	0.350947148
20	62945791	62946388	ENSG00000101193	GID8	-	-	-	-	-	-	-	-	-	-	0.008463735	0.349744748
7	64976571	64977221	ENSG00000152926	ZNF117	-	-	-	-	-	-	-	-	-	-	0.008622719	0.352801552
9	110874995	110875590	ENSG00000198121	LPAR1	-	-	-	-	-	-	-	-	-	-	0.008631911	0.6460046
7	93131314	93131461	ENSG00000177409	SAMD9L	-	-	-	-	-	-	-	-	-	-	0.008636191	0.353164029
2	237774400	237779659	ENSG00000124831	LRRFIP1	-	-	-	-	-	-	-	-	-	-	0.008638881	0.354300172
2	127941564	127942519	ENSG00000136715	SAP130	-	-	-	-	-	-	-	-	-	-	0.008710558	0.645028629
19	1576743	1577193	ENSG00000279009	AC005943.2	-	-	-	-	-	-	0.045750183	0.374884565	0.044871763	0.643683258	0.008811081	0.846486917
22	50524352	50524543	ENSG00000284194	SCO2	-	-	-	-	-	-	-	-	-	-	0.008811081	0.143830037
2	43223899	43224449	ENSG00000152518	ZFP36L2	-	-	-	-	-	-	-	-	-	-	0.008832912	0.645484091
4	7031869	7032070	ENSG00000132405	TBC1D14	-	-	0.008781987	0.720207588	-	-	0.008818718	0.650920948	-	-	0.008887571	0.643780471
7	100034311	100035558	ENSG00000106261	ZKSCAN1	-	-	-	-	-	-	-	-	-	-	0.008899676	0.266124652
21	9073246	9129703	ENSG00000188681	TEKT4P2	-	-	-	-	-	-	-	-	-	-	0.008940107	0.717115138
20	6778405	6779096	ENSG00000125845	BMP2	-	-	-	-	-	-	-	-	-	-	0.008940107	0.283008977
15	77112846	77113097	ENSG00000173517	PEAK1	-	-	-	-	-	-	-	-	-	-	0.008940107	0.283858706
16	89737912	89738610	ENSG00000158805	ZNF276	-	-	-	-	-	-	-	-	-	-	0.008940107	0.283847782
16	89738047	89738697	ENSG00000158805	ZNF276	-	-	-	-	-	-	-	-	-	-	0.008940107	0.283812712
16	89737912	89738610	ENSG00000187741	FANCA	-	-	-	-	-	-	-	-	-	-	0.008940107	0.28381091
16	89738047	89738697	ENSG00000187741	FANCA	-	-	-	-	-	-	-	-	-	-	0.008940107	0.283805467
12	88496812	88505187	ENSG00000049130	KITLG	-	-	-	-	-	-	-	-	0.011977323	0.721504339	0.008940107	0.724488006
19	16518337	16520259	ENSG00000105072	C19orf44	-	-	-	-	-	-	-	-	-	-	0.008940107	0.727891595
19	16518286	16518833	ENSG00000105072	C19orf44	-	-	-	-	-	-	-	-	-	-	0.008940107	0.727951279
1	109924138	109926151	ENSG00000184371	CSF1	-	-	-	-	-	-	-	-	-	-	0.008940107	0.270188438
12	132754701	132755051	ENSG00000176915	ANKLE2	-	-	-	-	-	-	-	-	-	-	0.009077532	0.356077121
6	36490543	36490893	ENSG00000112078	KCTD20	-	-	-	-	-	-	-	-	-	-	0.009101412	0.357633229
2	234495080	234495231	ENSG00000188042	ARL4C	-	-	-	-	-	-	-	-	-	-	0.009121964	0.358495398
2	234495071	234495319	ENSG00000188042	ARL4C	-	-	-	-	0.024163722	0.400599318	-	-	-	-	0.009121964	0.358462013
9	132679353	132689310	ENSG00000125484	GTF3C4	-	-	-	-	-	-	-	-	-	-	0.009121964	0.64178374
6	29942595	29943071	ENSG00000206503	HLA-A	0.007837819	0.289241063	0.008623579	0.158171147	-	-	-	-	-	-	0.009123213	0.6412505
9	132329331	132329732	ENSG00000107290	SETX	-	-	-	-	-	-	-	-	-	-	0.00915983	0.359187526
5	1463541	1467245	ENSG00000153395	LPCAT1	-	-	-	-	-	-	-	-	-	-	0.009169865	0.356823931
22	50524352	50524543	ENSG00000130489	SCO2	-	-	-	-	-	-	-	-	-	-	0.009195721	0.175825484
1	86386928	86387079	ENSG00000122417	ODF2L	-	-	-	-	-	-	-	-	-	-	0.00927493	0.360269083
15	31373157	31373606	ENSG00000169926	KLF13	-	-	-	-	-	-	-	-	-	-	0.00927493	0.360157336
17	76081385	76081725	ENSG00000186919	ZACN	-	-	-	-	-	-	-	-	-	-	0.00934368	0.357964064
22	38221085	38221484	ENSG00000198792	TMEM184B	-	-	-	-	-	-	-	-	-	-	0.009345774	0.358243953
19	13135698	13136274	ENSG00000160877	NACC1	-	-	-	-	-	-	-	-	-	-	0.009376265	0.638976002
11	130914371	130914720	ENSG00000120451	SNX19	-	-	-	-	-	-	-	-	-	-	0.009567303	0.637788843
8	23115528	23117191	ENSG00000173535	TNFRSF10C	-	-	-	-	-	-	-	-	-	-	0.009761098	0.639248648
1	184693808	184694406	ENSG00000116406	EDEM3	-	-	-	-	-	-	-	-	-	-	0.009761098	0.360556807
18	5238768	5239067	ENSG00000263753	LINC00667	-	-	-	-	-	-	-	-	-	-	0.009776068	0.361079885
X	1403434	1419055	ENSG00000236017	ASMTL-AS1	-	-	-	-	-	-	-	-	-	-	0.009782619	0.299054951
X	1403413	1412769	ENSG00000236017	ASMTL-AS1	-	-	-	-	-	-	-	-	-	-	0.009782619	0.299008313
5	141956631	141956831	ENSG00000113555	PCDH12	-	-	-	-	-	-	-	-	-	-	0.009782619	0.297980491
3	8501906	8548648	ENSG00000071282	LMCD1	-	-	-	-	-	-	-	-	-	-	0.009782619	0.297838432
14	85622727	85623128	ENSG00000185070	FLRT2	-	-	-	-	-	-	-	-	-	-	0.009782619	0.296781914
7	74403902	74404102	ENSG00000106665	CLIP2	-	-	-	-	-	-	-	-	-	-	0.009782619	0.293952361
6	125928742	125928992	ENSG00000111912	NCOA7	-	-	-	-	-	-	-	-	-	-	0.009782619	0.707771463
12	106238972	106247387	ENSG00000136026	CKAP4	-	-	-	-	-	-	-	-	0.009202903	0.336320966	0.009808997	0.363609519
14	76782567	76782916	ENSG00000071246	VASH1	-	-	-	-	-	-	-	-	-	-	0.01021043	0.6968743
1	227732525	227732726	ENSG00000143740	SNAP47	-	-	-	-	-	-	-	-	-	-	0.010270863	0.636464522
7	150627058	150627257	ENSG00000133561	GIMAP6	-	-	-	-	-	-	-	-	-	-	0.010282809	0.304683564
1	156743703	156745077	ENSG00000143321	HDGF	-	-	-	-	-	-	-	-	-	-	0.010303814	0.305873684
17	57106054	57106455	ENSG00000121057	AKAP1	-	-	-	-	-	-	-	-	-	-	0.010317715	0.636012742
13	24304274	24304375	ENSG00000182957	SPATA13	-	-	-	-	-	-	-	-	-	-	0.010438021	0.366694428
6	32056859	32058263	ENSG00000168477	TNXB	-	-	-	-	-	-	-	-	-	-	0.010459111	0.307907805
5	52787989	52788190	ENSG00000213949	ITGA1	-	-	-	-	-	-	-	-	-	-	0.010525679	0.690665592
7	76329292	76358731	ENSG00000170027	YWHAG	-	-	-	-	-	-	-	-	-	-	0.010571391	0.632506419
4	13599490	13599790	ENSG00000038219	BOD1L1	-	-	-	-	-	-	-	-	-	-	0.010650397	0.368050897
18	5244422	5244870	ENSG00000263753	LINC00667	-	-	-	-	-	-	-	-	-	-	0.010664753	0.634318657
9	117715449	117716548	ENSG00000136869	TLR4	-	-	-	-	-	-	-	-	-	-	0.010673021	0.311234404
16	627430	627879	ENSG00000197562	RAB40C	-	-	-	-	-	-	-	-	-	-	0.010912752	0.31364357
2	222558807	222559355	ENSG00000163082	SGPP2	-	-	-	-	-	-	-	-	-	-	0.010916393	0.630625553
11	4385143	4390176	ENSG00000132109	TRIM21	-	-	-	-	-	-	-	-	-	-	0.010918653	0.369808391
9	132326883	132328033	ENSG00000107290	SETX	-	-	-	-	-	-	-	-	-	-	0.010918653	0.630184466
22	22215128	22215223	ENSG00000211642	IGLV10-54	-	-	-	-	-	-	-	-	-	-	0.010984177	0.684664401
9	110407032	110408132	ENSG00000165124	SVEP1	-	-	-	-	-	-	-	-	-	-	0.010984177	0.315913155
1	225919975	225920272	ENSG00000143811	PYCR2	-	-	-	-	-	-	-	-	-	-	0.011037404	0.317119297
14	21074202	21075102	ENSG00000165801	ARHGEF40	-	-	-	-	-	-	-	-	-	-	0.011149527	0.318640151
9	128355414	128355699	ENSG00000167114	SLC27A4	-	-	-	-	-	-	-	-	-	-	0.011294188	0.368388538
16	4882905	4883256	ENSG00000118898	PPL	-	-	-	-	-	-	-	-	-	-	0.011402246	0.372146556
2	119264263	119264462	ENSG00000115107	STEAP3	-	-	-	-	-	-	-	-	-	-	0.011402246	0.627958933
5	141955536	141955836	ENSG00000113555	PCDH12	-	-	-	-	-	-	-	-	-	-	0.011435488	0.321091577
11	118898710	118898910	ENSG00000186174	BCL9L	-	-	-	-	-	-	-	-	-	-	0.01153019	0.372839865
1	149851248	149851577	ENSG00000272196	HIST2H2AA4	-	-	-	-	-	-	-	-	-	-	0.011538154	0.769433795
22	50523716	50526040	ENSG00000284194	SCO2	-	-	-	-	-	-	-	-	-	-	0.011538154	0.232201919
7	150742222	150743020	ENSG00000281887	GIMAP1-GIMAP5	-	-	-	-	-	-	-	-	-	-	0.011538154	0.225030411
5	6599684	6600181	ENSG00000037474	NSUN2	-	-	-	-	-	-	-	-	-	-	0.011605579	0.370342508
8	27871774	27904473	ENSG00000168079	SCARA5	-	-	-	-	-	-	-	-	-	-	0.011605579	0.370233748
4	8227208	8229214	ENSG00000125089	SH3TC1	-	-	-	-	-	-	-	-	0.006535537	0.302398085	0.011605579	0.36980722
19	57292137	57292236	ENSG00000197714	ZNF460	-	-	-	-	-	-	-	-	-	-	0.011605579	0.370473526
8	17645638	17646037	ENSG00000129422	MTUS1	-	-	-	-	-	-	-	-	-	-	0.011628167	0.373412036
20	298052	298447	ENSG00000247315	ZCCHC3	-	-	-	-	-	-	-	-	-	-	0.011665591	0.628920878
1	248847272	248848520	ENSG00000171161	ZNF672	-	-	-	-	-	-	-	-	-	-	0.011665591	0.371144821
1	85321409	85324829	ENSG00000153904	DDAH1	-	-	-	-	-	-	-	-	-	-	0.011667677	0.369501379
17	68537047	68540554	ENSG00000108950	FAM20A	-	-	-	-	-	-	-	-	-	-	0.011697909	0.323337263
1	230265311	230279976	ENSG00000143641	GALNT2	-	-	-	-	-	-	-	-	-	-	0.011727353	0.371589361
10	72007988	72008487	ENSG00000122863	CHST3	-	-	-	-	-	-	-	-	-	-	0.011780472	0.374378377
6	41684727	41684977	ENSG00000112561	TFEB	-	-	-	-	-	-	0.00434877	0.239804357	-	-	0.011780472	0.374278933
6	31356302	31356499	ENSG00000234745	HLA-B	-	-	-	-	-	-	0.010141342	0.359201841	-	-	0.011804952	0.374840077
6	44113788	44127361	ENSG00000180992	MRPL14	-	-	-	-	-	-	-	-	-	-	0.011804952	0.374867314
3	121941021	121941320	ENSG00000163406	SLC15A2	-	-	-	-	-	-	-	-	-	-	0.011879032	0.674902655
8	47737056	47737701	ENSG00000221869	CEBPD	-	-	-	-	-	-	-	-	0.012554076	0.362534529	0.011889223	0.375368518
19	40422623	40425976	ENSG00000197019	SERTAD1	-	-	-	-	-	-	-	-	0.024883836	0.59847083	0.011891116	0.627393809
15	71826279	71827028	ENSG00000066933	MYO9A	-	-	-	-	-	-	-	-	-	-	0.011891116	0.372576762
2	201218989	201219240	ENSG00000003400	CASP10	-	-	-	-	-	-	-	-	-	-	0.01189321	0.375579191
19	6681970	6682281	ENSG00000125730	C3	-	-	-	-	-	-	-	-	-	-	0.011904191	0.37600749
1	247189899	247190440	ENSG00000227671	AL390728.4	-	-	-	-	-	-	-	-	-	-	0.011904191	0.375941933
5	79316275	79321870	ENSG00000152409	JMY	-	-	-	-	-	-	-	-	-	-	0.011916065	0.372911385
1	147757694	147758343	ENSG00000265107	GJA5	-	-	-	-	-	-	-	-	-	-	0.01196269	0.672123835
1	147757660	147758434	ENSG00000265107	GJA5	-	-	-	-	-	-	-	-	0.012509057	0.289758568	0.01196269	0.672157967
15	48992190	48999877	ENSG00000138593	SECISBP2L	-	-	-	-	-	-	-	-	-	-	0.01196269	0.673290655
10	46549141	46549585	ENSG00000204175	GPRIN2	-	-	-	-	-	-	-	-	-	-	0.012008701	0.329560234
4	153704857	153705354	ENSG00000137462	TLR2	-	-	-	-	-	-	-	-	-	-	0.012008701	0.329606916
1	203797111	203797711	ENSG00000257315	ZBED6	-	-	-	-	-	-	-	-	-	-	0.012010227	0.330345792
8	100703129	100704181	ENSG00000070756	PABPC1	-	-	0.008623579	0.795643366	-	-	0.007386895	0.667161735	-	-	0.012065645	0.376768594
2	219182035	219182336	ENSG00000144567	RETREG2	-	-	-	-	-	-	-	-	-	-	0.012158217	0.377280166
16	1229375	1229985	ENSG00000197253	TPSB2	-	-	-	-	-	-	-	-	-	-	0.012347067	0.665926441
13	57632158	57632508	ENSG00000118946	PCDH17	-	-	-	-	-	-	-	-	-	-	0.012347067	0.334088288
2	38070187	38070486	ENSG00000138061	CYP1B1	-	-	-	-	-	-	-	-	-	-	0.012347067	0.665975366
1	22030331	22030876	ENSG00000285794	AL031281.4	-	-	-	-	-	-	-	-	-	-	0.012405027	0.253925609
1	22030325	22030870	ENSG00000285794	AL031281.4	-	-	-	-	-	-	-	-	-	-	0.012405027	0.253905643
17	50149230	50149631	ENSG00000108819	PPP1R9B	-	-	-	-	0.010577745	0.326473128	-	-	-	-	0.012416217	0.378345176
11	32103281	32104665	ENSG00000049449	RCN1	-	-	-	-	-	-	-	-	0.005757314	0.240652083	0.012480439	0.621254204
19	13825552	13825653	ENSG00000132003	ZSWIM4	-	-	-	-	-	-	-	-	-	-	0.013088649	0.623086543
6	29723501	29724013	ENSG00000204642	HLA-F	0.029161084	0.378924606	-	-	-	-	-	-	-	-	0.013146703	0.338370078
16	1771989	1772239	ENSG00000074071	MRPS34	-	-	-	-	0.033431813	0.410957711	-	-	-	-	0.013201905	0.377463664
22	30576723	30579075	ENSG00000100029	PES1	-	-	-	-	-	-	-	-	0.007211563	0.323317264	0.013393391	0.621762484
6	145805177	145805527	ENSG00000118496	FBXO30	-	-	-	-	-	-	-	-	-	-	0.013397746	0.621544941
19	11192873	11193622	ENSG00000197256	KANK2	-	-	-	-	-	-	-	-	-	-	0.013443495	0.37879168
16	1674019	1674418	ENSG00000007545	CRAMP1	-	-	-	-	-	-	-	-	-	-	0.013467414	0.620737042
16	1674020	1674320	ENSG00000007545	CRAMP1	-	-	-	-	-	-	-	-	-	-	0.013467414	0.620754152
16	1240987	1241640	ENSG00000172236	TPSAB1	-	-	-	-	-	-	-	-	-	-	0.013633001	0.341095332
13	52028718	52029516	ENSG00000253710	ALG11	-	-	-	-	-	-	-	-	-	-	0.013633001	0.342952932
13	52028725	52029525	ENSG00000253710	ALG11	-	-	-	-	-	-	-	-	-	-	0.013633001	0.34293536
7	76502321	76502422	ENSG00000091073	DTX2	-	-	-	-	-	-	-	-	-	-	0.013633001	0.342437408
10	96159689	96160339	ENSG00000177853	ZNF518A	-	-	-	-	-	-	-	-	-	-	0.013685423	0.382686225
19	33205228	33205878	ENSG00000130881	LRP3	-	-	-	-	-	-	-	-	-	-	0.013713476	0.382946805
7	92082580	92083637	ENSG00000127914	AKAP9	-	-	-	-	-	-	-	-	-	-	0.013783481	0.380359493
21	33551138	33551937	ENSG00000159140	SON	-	-	-	-	-	-	-	-	-	-	0.013785276	0.61640056
20	45367045	45367444	ENSG00000204070	SYS1	-	-	-	-	-	-	-	-	-	-	0.013785276	0.383609748
6	159743675	159748472	ENSG00000146457	WTAP	-	-	-	-	-	-	-	-	-	-	0.013785276	0.383857834
17	76081615	76081716	ENSG00000182473	EXOC7	-	-	-	-	-	-	-	-	-	-	0.013785276	0.383793652
3	42223840	42223991	ENSG00000182606	TRAK1	-	-	-	-	-	-	-	-	-	-	0.013798837	0.615758249
9	6012187	6012736	ENSG00000137040	RANBP6	-	-	-	-	-	-	-	-	-	-	0.013798837	0.61579748
7	150337582	150341853	ENSG00000106538	RARRES2	-	-	-	-	-	-	-	-	-	-	0.013864046	0.384768675
1	208216762	208217312	ENSG00000076356	PLXNA2	-	-	-	-	-	-	-	-	-	-	0.013864046	0.384716262
3	183508066	183508417	ENSG00000172578	KLHL6	-	-	-	-	-	-	-	-	-	-	0.014030991	0.38123834
12	124913202	124913553	ENSG00000150991	UBC	-	-	-	-	-	-	-	-	-	-	0.014485058	0.613350017
7	36299194	36299695	ENSG00000122547	EEPD1	-	-	-	-	-	-	-	-	-	-	0.014490696	0.346888777
15	75208134	75208880	ENSG00000167173	C15orf39	-	-	-	-	-	-	-	-	-	-	0.014602278	0.387127169
19	681717	682014	ENSG00000070404	FSTL3	-	-	0.018339475	0.313982758	-	-	-	-	-	-	0.01477076	0.349079979
6	32759064	32761691	ENSG00000232629	HLA-DQB2	-	-	-	-	-	-	-	-	-	-	0.01477076	0.650986313
9	133098318	133098867	ENSG00000160271	RALGDS	-	-	-	-	-	-	-	-	-	-	0.014819807	0.388183837
9	133098318	133101553	ENSG00000160271	RALGDS	-	-	-	-	-	-	-	-	-	-	0.014819807	0.388181831
2	237758733	237762870	ENSG00000124831	LRRFIP1	-	-	-	-	-	-	-	-	-	-	0.014819807	0.388016101
1	204221385	204221535	ENSG00000143850	PLEKHA6	-	-	-	-	-	-	-	-	-	-	0.014940012	0.38881181
1	39442526	39442873	ENSG00000127603	MACF1	-	-	-	-	-	-	-	-	-	-	0.014940012	0.388783356
2	71426637	71427187	ENSG00000075292	ZNF638	-	-	-	-	-	-	-	-	-	-	0.015121013	0.389427027
7	127581913	127582862	ENSG00000179562	GCC1	-	-	-	-	-	-	-	-	-	-	0.015150504	0.610342591
1	232514798	232515149	ENSG00000116991	SIPA1L2	-	-	-	-	-	-	0.008511977	0.345528988	-	-	0.015162805	0.609847334
12	132771857	132771958	ENSG00000090615	GOLGA3	-	-	-	-	-	-	-	-	-	-	0.015162805	0.39009403
3	69033556	69038942	ENSG00000144747	TMF1	-	-	-	-	-	-	-	-	-	-	0.015162805	0.389858454
8	69658576	69659472	ENSG00000137573	SULF1	-	-	-	-	-	-	-	-	-	-	0.015234127	0.390482058
10	72010128	72010328	ENSG00000122863	CHST3	-	-	-	-	-	-	-	-	-	-	0.015350977	0.609079879
11	10575940	10580570	ENSG00000072952	MRVI1	-	-	-	-	-	-	-	-	-	-	0.015418204	0.35190764
1	161599744	161599993	ENSG00000244682	FCGR2C	-	-	-	-	-	-	-	-	-	-	0.015564373	0.385325002
22	50523716	50526040	ENSG00000130489	SCO2	-	-	-	-	-	-	-	-	-	-	0.015640487	0.277474504
6	31356795	31356994	ENSG00000271581	AL671883.2	-	-	-	-	-	-	-	-	-	-	0.015796904	0.392283413
12	26064541	26067570	ENSG00000123094	RASSF8	-	-	-	-	-	-	-	-	-	-	0.015796904	0.392248424
19	45771592	45771740	ENSG00000267395	DM1-AS	-	-	-	-	-	-	-	-	-	-	0.015804758	0.613742759
19	45771592	45771740	ENSG00000104936	DMPK	-	-	-	-	-	-	-	-	-	-	0.015804758	0.613807153
8	70126867	70128503	ENSG00000140396	NCOA2	-	-	-	-	-	-	-	-	-	-	0.01582076	0.386476486
3	123700668	123700969	ENSG00000065534	MYLK	-	-	-	-	-	-	-	-	-	-	0.015979114	0.387019911
9	132264053	132266194	ENSG00000107290	SETX	-	-	0.011866798	0.350462186	-	-	-	-	-	-	0.015988167	0.393020653
1	201386364	201389192	ENSG00000159166	LAD1	-	-	-	-	-	-	-	-	-	-	0.015988167	0.392909879
14	73922166	73922553	ENSG00000258653	AC005520.1	-	-	-	-	-	-	-	-	-	-	0.016029686	0.284803192
5	453377	453877	ENSG00000180104	EXOC3	-	-	-	-	-	-	-	-	-	-	0.016457573	0.614500898
19	4794070	4794517	ENSG00000141965	FEM1A	-	-	-	-	-	-	-	-	-	-	0.016549356	0.38863943
19	4794078	4794479	ENSG00000141965	FEM1A	-	-	-	-	-	-	-	-	-	-	0.016549356	0.388566835
17	76136481	76137778	ENSG00000129654	FOXJ1	-	-	-	-	-	-	-	-	-	-	0.016737888	0.389218239
16	19536793	19540762	ENSG00000103540	CCP110	-	-	-	-	-	-	-	-	-	-	0.016795357	0.389513038
6	29942570	29942720	ENSG00000227766	AL671277.1	-	-	-	-	-	-	-	-	-	-	0.017287763	0.60400822
12	95210325	95210925	ENSG00000180263	FGD6	-	-	-	-	-	-	-	-	-	-	0.017329533	0.358956085
1	149791318	149791669	ENSG00000150337	FCGR1A	-	-	-	-	-	-	-	-	-	-	0.017329533	0.358612293
15	85743660	85745412	ENSG00000259407	AC021739.2	-	-	-	-	-	-	-	-	-	-	0.01742289	0.390976828
1	9244955	9245405	ENSG00000049239	H6PD	-	-	-	-	-	-	-	-	-	-	0.017541913	0.396651847
8	11842822	11843172	ENSG00000164733	CTSB	-	-	-	-	-	-	-	-	-	-	0.017649361	0.60840418
5	177292094	177294368	ENSG00000165671	NSD1	-	-	-	-	-	-	-	-	-	-	0.017830645	0.602493375
15	43534308	43534509	ENSG00000168781	PPIP5K1	-	-	-	-	-	-	-	-	-	-	0.017830645	0.397379757
12	31981897	31984046	ENSG00000174718	KIAA1551	-	-	-	-	-	-	-	-	-	-	0.01798827	0.392421377
1	162023358	162023607	ENSG00000162745	OLFML2B	-	-	-	-	-	-	-	-	-	-	0.018016938	0.638603774
9	37887888	37888338	ENSG00000122696	SLC25A51	-	-	-	-	-	-	-	-	-	-	0.018347813	0.606733998
3	129556173	129556761	ENSG00000004399	PLXND1	-	-	-	-	-	-	-	-	-	-	0.018354398	0.398656481
7	150627503	150628544	ENSG00000133561	GIMAP6	-	-	-	-	-	-	-	-	-	-	0.018391884	0.363397042
7	91264612	91264712	ENSG00000157240	FZD1	-	-	-	-	-	-	-	-	-	-	0.018391884	0.63677229
21	45512994	45513811	ENSG00000182871	COL18A1	-	-	-	-	-	-	-	-	-	-	0.018697124	0.399432988
4	185175852	185176003	ENSG00000164323	CFAP97	-	-	-	-	-	-	-	-	-	-	0.018926934	0.399987545
18	12329218	12329765	ENSG00000141385	AFG3L2	-	-	-	-	-	-	-	-	-	-	0.019054516	0.605287374
1	247190537	247190881	ENSG00000227671	AL390728.4	-	-	-	-	-	-	-	-	-	-	0.019270456	0.599264384
7	102273435	102275352	ENSG00000257923	CUX1	-	-	-	-	-	-	-	-	-	-	0.019280128	0.598985318
12	108591040	108591291	ENSG00000183160	TMEM119	-	-	-	-	-	-	-	-	-	-	0.019280128	0.599003014
20	63203049	63203493	ENSG00000149658	YTHDF1	-	-	-	-	-	-	-	-	-	-	0.019309094	0.604681468
2	241037245	241040900	ENSG00000162804	SNED1	-	-	-	-	-	-	-	-	-	-	0.019426726	0.366974276
14	70977865	70988582	ENSG00000100731	PCNX1	-	-	-	-	-	-	-	-	-	-	0.019426726	0.366575529
19	45884789	45886022	ENSG00000170604	IRF2BP1	-	-	-	-	-	-	-	-	-	-	0.019630503	0.598245437
14	91458405	91458803	ENSG00000100796	PPP4R3A	-	-	-	-	-	-	-	-	-	-	0.01979857	0.40217017
17	76081615	76081716	ENSG00000186919	ZACN	-	-	-	-	-	-	-	-	-	-	0.019853399	0.396403515
4	89246106	89246356	ENSG00000185477	GPRIN3	-	-	-	-	-	-	-	-	-	-	0.019870198	0.368498625
20	49114386	49114787	ENSG00000124214	STAU1	-	-	-	-	-	-	-	-	-	-	0.020045714	0.597286546
1	22030331	22030876	ENSG00000285752	AL031281.3	-	-	-	-	-	-	-	-	-	-	0.020279089	0.309755797
1	22030325	22030870	ENSG00000285752	AL031281.3	-	-	-	-	-	-	-	-	-	-	0.020279089	0.309739497
6	32664982	32666661	ENSG00000179344	HLA-DQB1	-	-	-	-	-	-	-	-	-	-	0.02034096	0.596672993
21	46132250	46132500	ENSG00000142173	COL6A2	-	-	-	-	-	-	-	-	-	-	0.020500987	0.397617157
21	9069588	9071180	ENSG00000188681	TEKT4P2	-	-	-	-	-	-	0.007888716	0.81800172	-	-	0.020601634	0.370628826
4	68337307	68337728	ENSG00000083896	YTHDC1	-	-	-	-	-	-	-	-	-	-	0.020687983	0.398066781
22	23285041	23288166	ENSG00000186716	BCR	-	-	-	-	-	-	-	-	-	-	0.020812566	0.39841364
9	35748435	35748931	ENSG00000070610	GBA2	-	-	-	-	-	-	0.014740588	0.385308762	-	-	0.02161742	0.405452284
4	121036254	121036551	ENSG00000173376	NDNF	-	-	-	-	-	-	-	-	-	-	0.021636457	0.399816552
6	29888223	29889599	ENSG00000206341	HLA-H	-	-	-	-	-	-	-	-	-	-	0.021657891	0.405697479
17	18323267	18323617	ENSG00000176994	SMCR8	-	-	-	-	-	-	-	-	-	-	0.021657891	0.594243665
5	139680759	139683191	ENSG00000171604	CXXC5	-	-	-	-	-	-	-	-	-	-	0.021687517	0.405921308
9	130885333	130886081	ENSG00000097007	ABL1	-	-	-	-	-	-	-	-	-	-	0.022284672	0.406915683
5	470995	472124	ENSG00000066230	SLC9A3	-	-	-	-	-	-	-	-	-	-	0.022516629	0.597914344
5	470856	471954	ENSG00000188242	PP7080	-	-	-	-	-	-	-	-	-	-	0.022516629	0.597943119
5	471138	471937	ENSG00000066230	SLC9A3	-	-	0.00989739	0.330544871	-	-	-	-	-	-	0.022516629	0.597949885
5	470856	471954	ENSG00000066230	SLC9A3	-	-	-	-	-	-	-	-	-	-	0.022516629	0.597959977
5	470995	472124	ENSG00000188242	PP7080	-	-	-	-	-	-	-	-	-	-	0.022516629	0.597975834
5	471138	471937	ENSG00000188242	PP7080	-	-	0.00989739	0.330495834	-	-	-	-	-	-	0.022516629	0.598057976
10	3144355	3147588	ENSG00000107959	PITRM1	-	-	-	-	-	-	-	-	-	-	0.022516629	0.401631113
2	88857302	88857588	ENSG00000211592	IGKC	-	-	-	-	-	-	-	-	-	-	0.023240095	0.408368235
10	45000964	45004492	ENSG00000226937	CEP164P1	-	-	-	-	-	-	-	-	-	-	0.02324708	0.596645323
10	45003310	45015989	ENSG00000226937	CEP164P1	-	-	-	-	-	-	-	-	-	-	0.02324708	0.596720605
8	70113003	70113353	ENSG00000140396	NCOA2	-	-	-	-	-	-	-	-	-	-	0.02358633	0.596063411
17	80999857	81000130	ENSG00000176108	CHMP6	-	-	-	-	0.014629427	0.626911101	0.019609029	0.393805728	-	-	0.023771825	0.595555231
17	80999718	81009419	ENSG00000176108	CHMP6	-	-	-	-	-	-	-	-	-	-	0.023771825	0.59555605
7	77196491	77199727	ENSG00000127951	FGL2	-	-	-	-	-	-	-	-	-	-	0.023786723	0.378346946
7	77199254	77199749	ENSG00000127951	FGL2	-	-	-	-	-	-	-	-	-	-	0.023786723	0.378240116
19	49889801	49890196	ENSG00000104951	IL4I1	-	-	-	-	-	-	-	-	-	-	0.023786723	0.378124729
1	42459880	42460280	ENSG00000127125	PPCS	-	-	-	-	-	-	-	-	-	-	0.023972645	0.595166353
22	35661130	35661230	ENSG00000221963	APOL6	-	-	-	-	-	-	-	-	-	-	0.024598199	0.589742257
19	4794963	4795361	ENSG00000269604	AC005523.2	-	-	-	-	-	-	-	-	-	-	0.02488764	0.326137991
3	10279775	10280024	ENSG00000157014	TATDN2	-	-	-	-	-	-	-	-	-	-	0.024987369	0.58914518
1	88684371	88760264	ENSG00000065243	PKN2	-	-	-	-	-	-	-	-	-	-	0.025502076	0.593048807
12	109852090	109855670	ENSG00000139433	GLTP	-	-	-	-	-	-	-	-	-	-	0.025502076	0.406913392
22	23315538	23315989	ENSG00000186716	BCR	-	-	-	-	-	-	-	-	-	-	0.025534629	0.407116573
1	155859558	155859758	ENSG00000132718	SYT11	-	-	-	-	-	-	-	-	-	-	0.026146186	0.40794083
10	20280331	20280631	ENSG00000120594	PLXDC2	0.007641339	0.175465495	0.008623579	0.148519568	-	-	-	-	-	-	0.026336193	0.587433308
22	41230377	41231073	ENSG00000100395	L3MBTL2	-	-	-	-	-	-	-	-	-	-	0.026500776	0.412863965
18	31545808	31550137	ENSG00000046604	DSG2	-	-	-	-	-	-	-	-	-	-	0.026892903	0.405669166
15	82372386	82372721	ENSG00000237550	RPL9P9	-	-	-	-	-	-	-	-	-	-	0.026892903	0.405073783
7	73831851	73832594	ENSG00000189143	CLDN4	-	-	-	-	-	-	0.004600165	0.897523068	-	-	0.027448743	0.591203941
7	73831834	73832634	ENSG00000189143	CLDN4	-	-	-	-	-	-	0.004600165	0.897522226	-	-	0.027448743	0.591231257
6	3722860	3723702	ENSG00000168994	PXDC1	-	-	-	-	-	-	-	-	-	-	0.028821557	0.415458594
12	14425246	14436191	ENSG00000171681	ATF7IP	-	-	-	-	-	-	-	-	-	-	0.029090537	0.584165416
12	128793989	128799292	ENSG00000139370	SLC15A4	-	-	0.01130915	0.345681465	-	-	-	-	-	-	0.029510618	0.411543299
22	19523470	19523620	ENSG00000184113	CLDN5	-	-	-	-	-	-	-	-	-	-	0.029669456	0.611637738
22	19523467	19523566	ENSG00000184113	CLDN5	-	-	-	-	-	-	-	-	-	-	0.029669456	0.611645605
3	112580568	112581015	ENSG00000138459	SLC35A5	-	-	-	-	-	-	-	-	-	-	0.02969835	0.416537626
12	122715351	122715600	ENSG00000255398	HCAR3	-	-	-	-	-	-	-	-	-	-	0.029703084	0.627681004
12	122715083	122715780	ENSG00000255398	HCAR3	-	-	0.014385808	0.682123866	-	-	-	-	-	-	0.029703084	0.627700891
6	75253818	75254267	ENSG00000112697	TMEM30A	-	-	-	-	-	-	-	-	-	-	0.029737496	0.411877781
7	150692392	150692743	ENSG00000106560	GIMAP2	-	-	-	-	-	-	-	-	-	-	0.029860401	0.38898807
16	1674019	1674418	ENSG00000261732	AL031708.1	-	-	-	-	-	-	-	-	-	-	0.02987715	0.620853046
16	1674020	1674320	ENSG00000261732	AL031708.1	-	-	-	-	-	-	-	-	-	-	0.02987715	0.620854523
18	80137892	80138942	ENSG00000101544	ADNP2	-	-	-	-	-	-	-	-	-	-	0.030262592	0.582818522
8	144451777	144453378	ENSG00000187954	CYHR1	-	-	-	-	-	-	-	-	-	-	0.030428878	0.412637359
6	29943316	29944539	ENSG00000206503	HLA-A	-	-	-	-	-	-	-	-	-	-	0.030508906	0.582484757
20	14325981	14326680	ENSG00000125848	FLRT3	-	-	-	-	-	-	-	-	-	-	0.030658437	0.390397518
13	24223389	24224289	ENSG00000273167	AL359736.1	-	-	-	-	-	-	-	-	-	-	0.031562109	0.350960147
13	24223390	24224282	ENSG00000273167	AL359736.1	-	-	-	-	-	-	-	-	-	-	0.031562109	0.350952659
11	32103281	32104665	ENSG00000285283	AL035078.4	-	-	-	-	-	-	-	-	0.025123554	0.228549172	0.031562109	0.654854628
9	133109684	133110409	ENSG00000285245	AL162417.1	-	-	-	-	-	-	-	-	-	-	0.031562109	0.645730303
22	50523713	50524249	ENSG00000284194	SCO2	-	-	-	-	-	-	-	-	-	-	0.031562109	0.352528768
22	17108355	17109804	ENSG00000177663	IL17RA	-	-	-	-	-	-	-	-	-	-	0.032056973	0.414193612
17	61962945	61965230	ENSG00000108510	MED13	-	-	-	-	-	-	-	-	-	-	0.032056973	0.414302359
4	186707859	186708709	ENSG00000083857	FAT1	-	-	-	-	-	-	-	-	-	-	0.032527322	0.419421725
7	15612061	15612561	ENSG00000106511	MEOX2	-	-	-	-	-	-	-	-	-	-	0.032726483	0.393294434
5	148827439	148828088	ENSG00000169252	ADRB2	-	-	-	-	-	-	-	-	-	-	0.032855897	0.415082677
13	20189009	20189309	ENSG00000165474	GJB2	-	-	-	-	-	-	-	-	-	-	0.033070195	0.394039452
X	1427911	1431938	ENSG00000169093	ASMTL	-	-	-	-	-	-	-	-	-	-	0.033705309	0.579494694
22	31282975	31283223	ENSG00000100100	PIK3IP1	-	-	-	-	-	-	-	-	-	-	0.033983712	0.42082839
9	95970620	95972691	ENSG00000182150	ERCC6L2	-	-	-	-	-	-	-	-	-	-	0.034301379	0.583653872
2	17932147	17932595	ENSG00000170745	KCNS3	-	-	-	-	-	-	-	-	-	-	0.034666619	0.396162648
12	120579109	120579455	ENSG00000167272	POP5	-	-	-	-	-	-	-	-	-	-	0.035090001	0.417056406
17	73236713	73242260	ENSG00000141219	C17orf80	-	-	-	-	-	-	-	-	-	-	0.035127509	0.417192913
14	106116823	106117110	ENSG00000211941	IGHV3-11	-	-	-	-	-	-	0.012271181	0.668400206	-	-	0.03523181	0.602578769
6	152326412	152329759	ENSG00000131018	SYNE1	-	-	-	-	-	-	-	-	-	-	0.03523181	0.397242938
4	186708807	186723725	ENSG00000083857	FAT1	-	-	-	-	-	-	-	-	-	-	0.035344183	0.421992485
8	19965316	19965566	ENSG00000175445	LPL	-	-	-	-	-	-	-	-	-	-	0.035779076	0.41778137
4	88727550	88731365	ENSG00000138640	FAM13A	-	-	-	-	-	-	-	-	-	-	0.036443704	0.399610673
2	38070783	38073584	ENSG00000138061	CYP1B1	-	-	-	-	-	-	0.043779404	0.41210286	-	-	0.036443704	0.399340914
2	128267671	128268469	ENSG00000136720	HS6ST1	-	-	-	-	-	-	-	-	-	-	0.036443704	0.399091773
14	69771211	69771559	ENSG00000100650	SRSF5	-	-	-	-	-	-	0.018856916	0.637308958	-	-	0.036951829	0.400418614
2	27080832	27086062	ENSG00000138080	EMILIN1	-	-	-	-	-	-	-	-	0.022488605	0.600905263	0.037152226	0.576577405
11	130198557	130198983	ENSG00000149418	ST14	-	-	-	-	-	-	-	-	-	-	0.037318669	0.581235366
16	12570189	12570540	ENSG00000048471	SNX29	-	-	-	-	-	-	-	-	-	-	0.037718844	0.419250576
16	10531858	10532905	ENSG00000213853	EMP2	-	-	-	-	-	-	-	-	-	-	0.038172776	0.424322309
2	102176432	102177380	ENSG00000115594	IL1R1	-	-	-	-	-	-	-	-	-	-	0.038172776	0.424317501
7	5065411	5065959	ENSG00000146587	RBAK	-	-	-	-	-	-	-	-	-	-	0.038196493	0.424429808
19	4816080	4816328	ENSG00000127666	TICAM1	-	-	-	-	-	-	-	-	-	-	0.038513971	0.424827063
16	69939371	69939898	ENSG00000198373	WWP2	-	-	-	-	-	-	-	-	-	-	0.038513971	0.575179225
5	151042597	151046021	ENSG00000145901	TNIP1	-	-	-	-	-	-	-	-	-	-	0.038934817	0.57983894
12	53039334	53040261	ENSG00000257337	AC068888.1	-	-	-	-	-	-	-	-	-	-	0.039146976	0.597220806
12	120764451	120764900	ENSG00000157837	SPPL3	-	-	0.04518093	0.41958442	-	-	-	-	-	-	0.039333379	0.420520221
2	89914251	89914496	ENSG00000239975	IGKV1D-33	-	-	-	-	-	-	-	-	0.03199639	0.63859563	0.039418073	0.606983903
22	35667860	35668060	ENSG00000221963	APOL6	-	-	-	-	-	-	-	-	-	-	0.039579882	0.425624509
6	21594602	21595644	ENSG00000283480	AL512380.2	-	-	-	-	-	-	-	-	-	-	0.039726137	0.631895855
15	85743660	85745412	ENSG00000170776	AKAP13	-	-	-	-	-	-	-	-	-	-	0.04001022	0.421049273
22	39018770	39018919	ENSG00000244509	APOBEC3C	-	-	-	-	-	-	-	-	-	-	0.040086775	0.421197419
14	96086762	96087311	ENSG00000227051	C14orf132	-	-	-	-	-	-	-	-	-	-	0.040259804	0.595944924
13	40933771	40941261	ENSG00000120690	ELF1	-	-	-	-	-	-	-	-	-	-	0.040387565	0.426231973
1	26161252	26162238	ENSG00000197245	FAM110D	-	-	-	-	-	-	-	-	-	-	0.041709973	0.577720822
19	18280151	18280887	ENSG00000130522	JUND	-	-	-	-	-	-	-	-	-	-	0.042151553	0.577364799
1	154601090	154606016	ENSG00000160710	ADAR	-	-	-	-	-	-	-	-	-	-	0.042290554	0.406041131
16	15715262	15717429	ENSG00000133392	MYH11	-	-	-	-	-	-	-	-	-	-	0.042903862	0.423163138
16	84975928	84976479	ENSG00000153786	ZDHHC7	-	-	-	-	-	-	-	-	-	-	0.043414806	0.571854075
17	20205410	20227460	ENSG00000128487	SPECC1	-	-	-	-	-	-	-	-	-	-	0.043641749	0.576328482
12	124911953	124912603	ENSG00000150991	UBC	-	-	-	-	-	-	-	-	-	-	0.043885449	0.57150065
1	52515963	52526222	ENSG00000134744	TUT4	-	-	-	-	-	-	-	-	-	-	0.043928995	0.571391709
7	32869368	32870515	ENSG00000170852	KBTBD2	-	-	-	-	-	-	-	-	-	-	0.043998634	0.57118504
14	105707199	105707543	ENSG00000211895	IGHA1	-	-	-	-	-	-	-	-	-	-	0.043998634	0.571233214
17	35441925	35442176	ENSG00000154760	SLFN13	0.023363333	0.637334206	-	-	-	-	-	-	-	-	0.044065505	0.592285129
11	65116499	65116741	ENSG00000174276	ZNHIT2	-	-	-	-	-	-	-	-	-	-	0.044114421	0.424025471
4	182914989	182916292	ENSG00000129187	DCTD	-	-	-	-	-	-	-	-	-	-	0.044862314	0.424561735
1	11790163	11790763	ENSG00000177000	MTHFR	-	-	-	-	-	-	-	-	-	-	0.045171839	0.424684982
2	46758839	46759287	ENSG00000171150	SOCS5	-	-	-	-	-	-	-	-	-	-	0.045499017	0.429804081
2	237763766	237764215	ENSG00000124831	LRRFIP1	-	-	-	-	-	-	-	-	-	-	0.045499017	0.429763072
19	44907916	44909244	ENSG00000130203	APOE	-	-	-	-	-	-	-	-	-	-	0.046653036	0.42553982
17	76101326	76103148	ENSG00000182473	EXOC7	-	-	-	-	-	-	-	-	-	-	0.048566267	0.43145933
16	15721604	15724764	ENSG00000072864	NDE1	-	-	-	-	-	-	-	-	-	-	0.049288894	0.412952523
16	15721509	15724771	ENSG00000072864	NDE1	-	-	-	-	-	-	-	-	-	-	0.049288894	0.412945378
1	85190157	85190257	ENSG00000097096	SYDE2	-	-	-	-	-	-	-	-	-	-	0.049288894	0.41285024
16	10907246	10908245	ENSG00000179583	CIITA	-	-	-	-	-	-	-	-	-	-	0.049288894	0.58751766
1	36096675	36097272	ENSG00000171812	COL8A2	-	-	-	-	-	-	-	-	-	-	0.049288894	0.5875417
14	105051837	105055489	ENSG00000183484	GPR132	-	-	-	-	-	-	-	-	-	-	0.049288894	0.587609
11	65411379	65412178	ENSG00000126391	FRMD8	-	-	-	-	-	-	-	-	-	-	0.0494399	0.426979158
9	133098318	133101553	ENSG00000285245	AL162417.1	-	-	-	-	-	-	-	-	-	-	0.049468553	0.382351405
9	133098318	133098867	ENSG00000285245	AL162417.1	-	-	-	-	-	-	-	-	-	-	0.049468553	0.382331162
17	64322497	64323344	ENSG00000261371	PECAM1	0.006341361	0.795753508	-	-	-	-	-	-	-	-	-	-
6	30006998	30007447	ENSG00000204623	ZNRD1ASP	0.006341361	0.249366369	-	-	-	-	-	-	-	-	-	-
2	201167195	201167896	ENSG00000003402	CFLAR	0.006341361	0.250364374	-	-	-	-	-	-	-	-	-	-
11	130120766	130122498	ENSG00000084234	APLP2	0.006341361	0.774054541	-	-	-	-	-	-	-	-	-	-
15	82538915	82540108	ENSG00000182774	RPS17	0.006341361	0.841575184	-	-	-	-	0.008767124	0.346187602	0.004312928	0.924351898	-	-
22	19133899	19137325	ENSG00000100056	ESS2	0.006341361	0.254727803	-	-	-	-	-	-	-	-	-	-
16	75169366	75170702	ENSG00000184517	ZFP1	0.006341361	0.248361086	-	-	-	-	-	-	-	-	-	-
21	41464799	41465098	ENSG00000184012	TMPRSS2	0.006341361	0.231133311	-	-	-	-	-	-	-	-	-	-
2	201167211	201167546	ENSG00000003402	CFLAR	0.006341361	0.225832255	-	-	-	-	-	-	-	-	-	-
17	81868802	81869049	ENSG00000141522	ARHGDIA	0.006341361	0.784476505	-	-	-	-	-	-	-	-	-	-
11	6717629	6718578	ENSG00000254838	GVINP1	0.006341361	0.214942856	-	-	-	-	-	-	-	-	-	-
8	143538900	143539299	ENSG00000014164	ZC3H3	0.006341361	0.116506106	-	-	-	-	-	-	-	-	-	-
7	64979018	64979955	ENSG00000152926	ZNF117	0.006341361	0.254062898	-	-	-	-	-	-	-	-	-	-
7	135168116	135168589	ENSG00000122783	CYREN	0.006341361	0.746421974	-	-	-	-	-	-	-	-	-	-
12	10372751	10373100	ENSG00000213809	KLRK1	0.006341361	0.746511865	-	-	-	-	-	-	-	-	-	-
12	10372749	10373098	ENSG00000213809	KLRK1	0.006341361	0.746514898	-	-	-	-	-	-	-	-	-	-
2	178580028	178580571	ENSG00000155657	TTN	0.006341361	0.253371891	-	-	-	-	-	-	-	-	-	-
2	178580019	178580266	ENSG00000155657	TTN	0.006341361	0.253371171	-	-	-	-	-	-	-	-	-	-
12	122054908	122059906	ENSG00000110987	BCL7A	0.006341361	0.252847286	-	-	-	-	-	-	-	-	-	-
10	63152151	63154787	ENSG00000148572	NRBF2	0.006341361	0.252580749	-	-	-	-	-	-	-	-	-	-
14	65742220	65742871	ENSG00000033170	FUT8	0.006341361	0.751463713	-	-	-	-	-	-	-	-	-	-
1	6595488	6601802	ENSG00000162413	KLHL21	0.006341361	0.247633696	-	-	-	-	-	-	-	-	-	-
9	129637286	129637883	ENSG00000148331	ASB6	0.006341361	0.243857438	-	-	-	-	-	-	-	-	-	-
18	75286158	75286658	ENSG00000179981	TSHZ1	0.006341361	0.243589624	-	-	-	-	-	-	-	-	-	-
1	110340641	110342281	ENSG00000162775	RBM15	0.006341361	0.237908386	0.009631726	0.32466205	-	-	-	-	0.006765656	0.309578022	-	-
1	179101170	179101470	ENSG00000143322	ABL2	0.006341361	0.237795781	-	-	-	-	-	-	-	-	-	-
7	65399650	65400195	ENSG00000146757	ZNF92	0.006341361	0.237340784	-	-	-	-	-	-	-	-	-	-
10	3145684	3147638	ENSG00000237399	PITRM1-AS1	0.006341361	0.234528477	-	-	-	-	-	-	0.014019104	0.375776201	-	-
2	178532814	178532915	ENSG00000155657	TTN	0.006341361	0.228521338	-	-	-	-	-	-	-	-	-	-
16	15721604	15725360	ENSG00000133392	MYH11	0.006341361	0.225606486	-	-	-	-	-	-	-	-	-	-
16	15721509	15727017	ENSG00000133392	MYH11	0.006341361	0.225605619	-	-	-	-	-	-	-	-	-	-
8	101619593	101636786	ENSG00000083307	GRHL2	0.006341361	0.225204417	-	-	-	-	-	-	-	-	-	-
17	75242382	75242840	ENSG00000125447	GGA3	0.006341361	0.223140698	-	-	-	-	-	-	-	-	-	-
22	30654248	30662232	ENSG00000167065	DUSP18	0.006341361	0.222244428	-	-	-	-	-	-	-	-	-	-
22	30662091	30662241	ENSG00000167065	DUSP18	0.006341361	0.222217829	-	-	-	-	-	-	-	-	-	-
7	99629309	99629810	ENSG00000197037	ZSCAN25	0.006341361	0.221063425	-	-	-	-	-	-	-	-	-	-
1	168043080	168050914	ENSG00000143164	DCAF6	0.006341361	0.220472725	-	-	-	-	-	-	-	-	-	-
19	57908397	57908496	ENSG00000173480	ZNF417	0.006341361	0.220045922	-	-	-	-	-	-	-	-	-	-
16	12570239	12570590	ENSG00000048471	SNX29	0.006341361	0.213500803	-	-	-	-	-	-	-	-	-	-
16	2235294	2235692	ENSG00000167967	E4F1	0.006341361	0.786913011	-	-	-	-	-	-	-	-	-	-
14	104883913	104884114	ENSG00000099814	CEP170B	0.006341361	0.210708556	-	-	-	-	-	-	-	-	-	-
2	178609498	178610265	ENSG00000155657	TTN	0.006341361	0.210484255	-	-	-	-	-	-	-	-	-	-
10	69088154	69097099	ENSG00000122862	SRGN	0.006341361	0.790413915	-	-	-	-	0.005267762	0.275786193	-	-	-	-
10	102450719	102451448	ENSG00000269609	RPARP-AS1	0.006341361	0.791433812	-	-	-	-	-	-	-	-	-	-
1	65432316	65432716	ENSG00000213625	LEPROT	0.006341361	0.797298604	-	-	-	-	-	-	-	-	-	-
1	20941824	20941975	ENSG00000075151	EIF4G3	0.006341361	0.201790237	-	-	-	-	-	-	-	-	-	-
1	34795305	34795404	ENSG00000187513	GJA4	0.006341361	0.201180399	-	-	-	-	-	-	-	-	-	-
2	177552170	177552469	ENSG00000196659	TTC30B	0.006341361	0.201064307	-	-	-	-	-	-	-	-	-	-
18	58750185	58751084	ENSG00000172175	MALT1	0.006341361	0.196599662	-	-	-	-	-	-	-	-	-	-
17	81558880	81560575	ENSG00000182446	NPLOC4	0.006341361	0.196156093	-	-	-	-	-	-	-	-	-	-
17	57120348	57120499	ENSG00000121057	AKAP1	0.006341361	0.19601045	-	-	-	-	-	-	-	-	-	-
10	15516640	15516990	ENSG00000077943	ITGA8	0.006341361	0.194902827	-	-	-	-	-	-	-	-	-	-
10	3145684	3147638	ENSG00000107959	PITRM1	0.006341361	0.192107554	-	-	-	-	-	-	0.014668804	0.377764502	-	-
16	9110935	9111135	ENSG00000182831	C16orf72	0.006341361	0.816156939	-	-	-	-	-	-	-	-	-	-
16	9110915	9111116	ENSG00000182831	C16orf72	0.006341361	0.81618844	-	-	-	-	-	-	-	-	-	-
5	10652360	10655925	ENSG00000164236	ANKRD33B	0.006341361	0.182218858	-	-	-	-	-	-	-	-	-	-
22	30654248	30662232	ENSG00000100036	SLC35E4	0.006341361	0.177668261	-	-	-	-	-	-	-	-	-	-
22	30662091	30662241	ENSG00000100036	SLC35E4	0.006341361	0.177655513	-	-	-	-	-	-	-	-	-	-
19	4491676	4493724	ENSG00000167674	HDGFL2	0.006341361	0.172030196	-	-	-	-	-	-	-	-	-	-
3	185482736	185483136	ENSG00000163900	TMEM41A	0.006341361	0.828945758	-	-	-	-	-	-	-	-	-	-
8	142665793	142666293	ENSG00000234616	JRK	0.006341361	0.163464399	-	-	-	-	-	-	-	-	-	-
2	203191077	203191227	ENSG00000144426	NBEAL1	0.006341361	0.161570485	-	-	-	-	-	-	-	-	-	-
1	222734199	222734350	ENSG00000162819	BROX	0.006341361	0.157096597	-	-	-	-	-	-	-	-	-	-
9	136379233	136380795	ENSG00000165684	SNAPC4	0.006341361	0.148264483	-	-	-	-	-	-	-	-	-	-
17	80945763	80948557	ENSG00000141564	RPTOR	0.006341361	0.14351619	-	-	-	-	-	-	-	-	-	-
2	201166696	201166847	ENSG00000003402	CFLAR	0.006341361	0.141479522	-	-	-	-	-	-	-	-	-	-
7	157540051	157540351	ENSG00000155093	PTPRN2	0.006341361	0.139127719	-	-	-	-	-	-	-	-	-	-
12	121180435	121185185	ENSG00000089041	P2RX7	0.006341361	0.882828871	-	-	-	-	-	-	-	-	-	-
9	70217478	70217573	ENSG00000236801	RPL24P8	0.006341361	0.892586578	-	-	-	-	-	-	-	-	-	-
18	5240926	5241071	ENSG00000263753	LINC00667	0.006341361	0.895171381	-	-	-	-	-	-	-	-	-	-
5	131671517	131672866	ENSG00000217128	FNIP1	0.006341361	0.094038613	-	-	-	-	-	-	-	-	-	-
19	11164965	11165315	ENSG00000197256	KANK2	0.006341361	0.909032895	-	-	-	-	-	-	-	-	-	-
6	116258807	116259008	ENSG00000233558	AL050331.1	0.006341361	0.073143029	-	-	-	-	-	-	-	-	-	-
1	100872919	100873070	ENSG00000162694	EXTL2	0.006341361	0.03178634	-	-	-	-	-	-	-	-	-	-
9	96758550	96759248	ENSG00000081386	ZNF510	0.006341361	0.027892081	-	-	-	-	-	-	-	-	-	-
15	64155909	64156783	ENSG00000157734	SNX22	0.006341725	0.257866105	-	-	-	-	-	-	-	-	-	-
19	4511087	4512230	ENSG00000167676	PLIN4	0.006341725	0.257707056	-	-	-	-	-	-	-	-	-	-
15	64155492	64156238	ENSG00000166794	PPIB	0.006341725	0.74297043	-	-	-	-	-	-	-	-	-	-
6	711009	711158	ENSG00000272463	AL357054.4	0.006398336	0.740423433	-	-	-	-	-	-	-	-	-	-
16	84123053	84123344	ENSG00000103160	HSDL1	0.006620071	0.26418616	-	-	-	-	-	-	-	-	-	-
9	129637982	129638231	ENSG00000148331	ASB6	0.006620071	0.263636998	-	-	-	-	-	-	-	-	-	-
7	40093139	40094182	ENSG00000065883	CDK13	0.006655258	0.26553993	-	-	-	-	-	-	-	-	-	-
15	75685438	75687462	ENSG00000173546	CSPG4	0.00686703	0.268853386	-	-	-	-	-	-	-	-	-	-
22	36227744	36227994	ENSG00000128335	APOL2	0.006973418	0.270914782	-	-	-	-	-	-	-	-	-	-
19	40740013	40740362	ENSG00000086544	ITPKC	0.006982908	0.271902559	-	-	-	-	-	-	-	-	-	-
11	6717597	6718544	ENSG00000254838	GVINP1	0.007004964	0.273009073	-	-	-	-	-	-	-	-	-	-
17	64323442	64350431	ENSG00000261371	PECAM1	0.007169985	0.275954682	-	-	-	-	-	-	-	-	-	-
21	37151944	37153316	ENSG00000182670	TTC3	0.007169985	0.276422227	-	-	-	-	-	-	-	-	-	-
5	10649930	10650330	ENSG00000164236	ANKRD33B	0.007211754	0.27767085	-	-	-	-	-	-	-	-	-	-
3	194588217	194588466	ENSG00000145014	TMEM44	0.007272517	0.279089976	-	-	-	-	-	-	-	-	-	-
8	52674027	52676371	ENSG00000023287	RB1CC1	0.007335029	0.280503124	-	-	-	-	-	-	-	-	-	-
16	5085286	5085587	ENSG00000118894	EEF2KMT	0.00736595	0.283119181	-	-	-	-	-	-	-	-	-	-
16	5085266	5085414	ENSG00000118894	EEF2KMT	0.00736595	0.283099396	-	-	-	-	-	-	-	-	-	-
16	5085196	5085644	ENSG00000118894	EEF2KMT	0.00736595	0.283084703	-	-	-	-	-	-	-	-	-	-
2	201169693	201170343	ENSG00000003402	CFLAR	0.007580476	0.290134845	-	-	-	-	-	-	-	-	-	-
17	18263773	18264717	ENSG00000177427	MIEF2	0.007580476	0.289517754	-	-	-	-	-	-	-	-	-	-
12	12476399	12480249	ENSG00000111266	DUSP16	0.007580476	0.710953447	-	-	-	-	-	-	-	-	-	-
15	84643170	84645000	ENSG00000177082	WDR73	0.007580476	0.288750857	-	-	-	-	-	-	-	-	-	-
15	84643240	84643740	ENSG00000177082	WDR73	0.007580476	0.288743697	-	-	-	-	-	-	-	-	-	-
19	17321802	17322052	ENSG00000130311	DDA1	0.007580476	0.287232407	-	-	-	-	-	-	-	-	-	-
16	15753489	15756471	ENSG00000133392	MYH11	0.007580476	0.286167025	-	-	-	-	-	-	-	-	-	-
2	85326947	85327976	ENSG00000152291	TGOLN2	0.007641339	0.837238041	0.01992293	0.61211426	0.009007506	0.688773873	-	-	-	-	-	-
6	31356695	31356845	ENSG00000234745	HLA-B	0.007641339	0.818449365	-	-	-	-	-	-	-	-	-	-
6	31356744	31356844	ENSG00000234745	HLA-B	0.007641339	0.822295264	-	-	-	-	-	-	-	-	-	-
21	33551786	33551887	ENSG00000159140	SON	0.007641339	0.86248743	-	-	-	-	-	-	-	-	-	-
15	75207141	75207490	ENSG00000167173	C15orf39	0.007641339	0.764585825	-	-	-	-	-	-	-	-	-	-
3	14142140	14142935	ENSG00000170876	TMEM43	0.007641339	0.782398167	-	-	-	-	-	-	-	-	-	-
3	14141875	14145343	ENSG00000170876	TMEM43	0.007641339	0.782411949	-	-	-	-	-	-	0.008348277	0.679448779	-	-
6	29888170	29888268	ENSG00000206341	HLA-H	0.007641339	0.213851557	-	-	0.009670644	0.68259739	-	-	-	-	-	-
2	85322058	85322408	ENSG00000152291	TGOLN2	0.007641339	0.099456982	-	-	-	-	-	-	-	-	-	-
12	124911803	124912054	ENSG00000150991	UBC	0.007641339	0.761627872	-	-	-	-	-	-	-	-	-	-
22	35660282	35660433	ENSG00000221963	APOL6	0.007641339	0.762261106	-	-	0.012242858	0.651810894	-	-	-	-	-	-
2	86775011	86775310	ENSG00000153561	RMND5A	0.007641339	0.23609503	-	-	-	-	-	-	-	-	-	-
6	143823679	143831408	ENSG00000112419	PHACTR2	0.007641339	0.233428944	-	-	-	-	0.014082928	0.382687251	-	-	-	-
11	1853119	1863318	ENSG00000130592	LSP1	0.007641339	0.232236232	-	-	-	-	-	-	-	-	-	-
7	102248760	102248860	ENSG00000257923	CUX1	0.007641339	0.231797531	-	-	-	-	-	-	-	-	-	-
11	62525286	62527383	ENSG00000124942	AHNAK	0.007641339	0.768510045	-	-	-	-	-	-	-	-	-	-
19	23360284	23360435	ENSG00000167232	ZNF91	0.007641339	0.23063875	-	-	-	-	-	-	-	-	-	-
17	28747509	28747652	ENSG00000076604	TRAF4	0.007641339	0.228373403	-	-	-	-	-	-	-	-	-	-
20	44225033	44225381	ENSG00000223891	OSER1-DT	0.007641339	0.227575358	-	-	-	-	-	-	-	-	-	-
8	122953561	122973370	ENSG00000178764	ZHX2	0.007641339	0.226958766	-	-	-	-	-	-	-	-	-	-
19	44156587	44157084	ENSG00000263002	ZNF234	0.007641339	0.224287227	-	-	-	-	-	-	-	-	-	-
7	108563893	108564539	ENSG00000177683	THAP5	0.007641339	0.223470703	-	-	-	-	-	-	-	-	-	-
4	1250573	1251244	ENSG00000196810	CTBP1-DT	0.007641339	0.222901849	-	-	-	-	-	-	-	-	-	-
19	20543726	20543876	ENSG00000237440	ZNF737	0.007641339	0.220916626	-	-	-	-	-	-	-	-	-	-
8	1824075	1826109	ENSG00000104728	ARHGEF10	0.007641339	0.782832359	-	-	-	-	-	-	-	-	-	-
11	68157307	68157407	ENSG00000110066	KMT5B	0.007641339	0.213545477	-	-	-	-	-	-	-	-	-	-
14	103534688	103535186	ENSG00000166166	TRMT61A	0.007641339	0.212327937	-	-	-	-	-	-	-	-	-	-
19	44148788	44149811	ENSG00000263002	ZNF234	0.007641339	0.208245352	-	-	-	-	-	-	-	-	-	-
10	5746954	5747503	ENSG00000108021	FAM208B	0.007641339	0.793743488	-	-	-	-	-	-	-	-	-	-
7	73442086	73442235	ENSG00000009954	BAZ1B	0.007641339	0.202984718	-	-	-	-	-	-	-	-	-	-
2	120221673	120222368	ENSG00000226479	TMEM185B	0.007641339	0.191273844	-	-	-	-	-	-	-	-	-	-
5	83538573	83539073	ENSG00000038427	VCAN	0.007641339	0.178602827	-	-	-	-	-	-	-	-	-	-
1	212102867	212103165	ENSG00000143476	DTL	0.007641339	0.177165525	-	-	-	-	-	-	-	-	-	-
7	5986812	5987460	ENSG00000122512	PMS2	0.007641339	0.176037528	-	-	-	-	-	-	-	-	-	-
7	22121235	22121486	ENSG00000136237	RAPGEF5	0.007641339	0.16944022	-	-	-	-	-	-	-	-	-	-
19	2073086	2073387	ENSG00000172081	MOB3A	0.007641339	0.167921899	-	-	-	-	-	-	-	-	-	-
11	62521842	62522342	ENSG00000124942	AHNAK	0.007641339	0.835157489	-	-	-	-	-	-	-	-	-	-
11	108173413	108176257	ENSG00000149308	NPAT	0.007641339	0.163424902	-	-	-	-	-	-	-	-	-	-
2	71422835	71423834	ENSG00000075292	ZNF638	0.007641339	0.157435796	-	-	-	-	-	-	-	-	-	-
X	123911336	123911686	ENSG00000101966	XIAP	0.007641339	0.845957012	-	-	-	-	-	-	-	-	-	-
12	132784247	132795888	ENSG00000090615	GOLGA3	0.007641339	0.153298451	-	-	-	-	-	-	-	-	-	-
22	36286765	36289177	ENSG00000100345	MYH9	0.007641339	0.851997451	-	-	-	-	-	-	-	-	-	-
20	35653563	35655236	ENSG00000244462	RBM12	0.007641339	0.87294802	-	-	-	-	-	-	-	-	-	-
2	85326598	85326748	ENSG00000152291	TGOLN2	0.007641339	0.098059767	-	-	-	-	-	-	-	-	-	-
11	62530975	62532923	ENSG00000124942	AHNAK	0.007641339	0.091672118	-	-	-	-	-	-	-	-	-	-
6	31354033	31354132	ENSG00000234745	HLA-B	0.007641339	0.084747615	-	-	-	-	-	-	-	-	-	-
12	55987089	55990162	ENSG00000111540	RAB5B	0.007641339	0.937186439	-	-	-	-	-	-	-	-	-	-
15	34235185	34237160	ENSG00000140199	SLC12A6	0.007646802	0.29140479	-	-	-	-	-	-	-	-	-	-
3	183499785	183508417	ENSG00000172578	KLHL6	0.007754127	0.296069901	-	-	-	-	-	-	-	-	-	-
5	73502514	73502614	ENSG00000145741	BTF3	0.007754127	0.705785826	-	-	-	-	-	-	-	-	-	-
2	88574711	88575410	ENSG00000172071	EIF2AK3	0.007754127	0.302552875	-	-	-	-	-	-	-	-	-	-
2	88574930	88575430	ENSG00000172071	EIF2AK3	0.007754127	0.302528838	-	-	-	-	-	-	-	-	-	-
8	144522434	144523083	ENSG00000160959	LRRC14	0.007754127	0.302375803	-	-	-	-	-	-	-	-	-	-
8	144522474	144523066	ENSG00000160959	LRRC14	0.007754127	0.302373923	-	-	-	-	-	-	-	-	-	-
10	96982674	96983124	ENSG00000196233	LCOR	0.007754127	0.301126545	-	-	-	-	-	-	-	-	-	-
14	100291363	100294458	ENSG00000197119	SLC25A29	0.007754127	0.300786282	-	-	-	-	-	-	-	-	-	-
14	100291259	100292750	ENSG00000197119	SLC25A29	0.007754127	0.30072469	-	-	-	-	-	-	-	-	-	-
9	95970620	95972940	ENSG00000182150	ERCC6L2	0.007754127	0.300507398	-	-	-	-	-	-	-	-	-	-
1	179043755	179043856	ENSG00000116199	FAM20B	0.007754127	0.300327871	-	-	-	-	-	-	-	-	-	-
22	37570391	37579928	ENSG00000100079	LGALS2	0.007754127	0.300120904	-	-	-	-	-	-	-	-	-	-
3	197826948	197848025	ENSG00000186001	LRCH3	0.007754127	0.298715146	-	-	-	-	-	-	-	-	-	-
3	113954250	113954400	ENSG00000184307	ZDHHC23	0.007754127	0.297578877	-	-	-	-	-	-	-	-	-	-
2	178649612	178650796	ENSG00000155657	TTN	0.007754127	0.296851082	-	-	-	-	-	-	-	-	-	-
2	201160572	201163025	ENSG00000003402	CFLAR	0.007754127	0.29532559	-	-	-	-	-	-	-	-	-	-
12	56203172	56203871	ENSG00000181852	RNF41	0.007754127	0.294921949	-	-	-	-	-	-	-	-	-	-
6	31270363	31271393	ENSG00000204525	HLA-C	0.007837819	0.261034267	-	-	-	-	-	-	-	-	-	-
6	29942620	29943067	ENSG00000206503	HLA-A	0.007837819	0.281463131	-	-	-	-	-	-	0.010438033	0.651084667	-	-
6	31356695	31356845	ENSG00000271581	AL671883.2	0.007837819	0.709844434	-	-	-	-	-	-	-	-	-	-
6	31356744	31356844	ENSG00000271581	AL671883.2	0.007837819	0.71513519	-	-	-	-	-	-	-	-	-	-
18	2913498	2914048	ENSG00000132205	EMILIN2	0.007837819	0.294331101	-	-	-	-	-	-	-	-	-	-
1	1663342	1663593	ENSG00000189339	SLC35E2B	0.007837819	0.722991544	-	-	-	-	-	-	-	-	-	-
22	35667760	35668110	ENSG00000221963	APOL6	0.007837819	0.304591156	-	-	-	-	-	-	-	-	-	-
4	139718194	139719140	ENSG00000196782	MAML3	0.007837819	0.297306773	-	-	-	-	-	-	-	-	-	-
20	62812514	62813604	ENSG00000060491	OGFR	0.007837819	0.296946295	-	-	-	-	-	-	-	-	-	-
12	124012693	124012993	ENSG00000179195	ZNF664	0.007837819	0.708170411	-	-	-	-	-	-	-	-	-	-
4	186708807	186723675	ENSG00000083857	FAT1	0.007837819	0.2900672	-	-	-	-	0.003795266	0.9455924	-	-	-	-
21	33550589	33551039	ENSG00000159140	SON	0.007837819	0.711830048	0.008623579	0.771428382	-	-	-	-	-	-	-	-
1	15219633	15220380	ENSG00000171729	TMEM51	0.007837819	0.271775257	-	-	-	-	-	-	-	-	-	-
4	7763256	7778805	ENSG00000196526	AFAP1	0.007837819	0.260871103	-	-	-	-	-	-	-	-	-	-
2	236124122	236124671	ENSG00000157985	AGAP1	0.007837819	0.304984652	-	-	-	-	-	-	-	-	-	-
19	52613367	52613568	ENSG00000167766	ZNF83	0.007837819	0.304682295	-	-	-	-	-	-	-	-	-	-
1	3823215	3829754	ENSG00000116198	CEP104	0.007837819	0.303596749	-	-	0.022345244	0.395525627	-	-	-	-	-	-
2	98822042	98822242	ENSG00000196872	KIAA1211L	0.007837819	0.302953045	-	-	-	-	-	-	-	-	-	-
8	38820128	38824657	ENSG00000147526	TACC1	0.007837819	0.302798846	-	-	-	-	-	-	-	-	-	-
12	76030998	76031331	ENSG00000139289	PHLDA1	0.007837819	0.302419847	-	-	-	-	-	-	-	-	-	-
12	76030644	76031392	ENSG00000139289	PHLDA1	0.007837819	0.302360615	-	-	-	-	-	-	-	-	-	-
19	52555747	52556194	ENSG00000167562	ZNF701	0.007837819	0.30155719	-	-	-	-	-	-	-	-	-	-
19	52555723	52556171	ENSG00000167562	ZNF701	0.007837819	0.301550851	-	-	-	-	-	-	-	-	-	-
3	39094723	39095124	ENSG00000114742	WDR48	0.007837819	0.301332776	-	-	-	-	-	-	-	-	-	-
19	23362433	23373750	ENSG00000167232	ZNF91	0.007837819	0.299844439	-	-	-	-	-	-	-	-	-	-
7	102170460	102196700	ENSG00000257923	CUX1	0.007837819	0.299237668	-	-	-	-	-	-	-	-	-	-
9	132679303	132689260	ENSG00000125484	GTF3C4	0.007837819	0.298937444	-	-	-	-	-	-	-	-	-	-
14	22981944	22982592	ENSG00000129474	AJUBA	0.007837819	0.297500885	-	-	-	-	-	-	-	-	-	-
16	3727552	3728002	ENSG00000005339	CREBBP	0.007837819	0.704277346	-	-	-	-	-	-	-	-	-	-
22	35660631	35660831	ENSG00000221963	APOL6	0.007837819	0.295542898	-	-	-	-	-	-	-	-	-	-
8	102649964	102651265	ENSG00000155090	KLF10	0.007837819	0.294387361	-	-	-	-	-	-	-	-	-	-
1	86352922	86354898	ENSG00000122417	ODF2L	0.007837819	0.294195773	-	-	-	-	-	-	-	-	-	-
1	58681897	58689090	ENSG00000162601	MYSM1	0.007837819	0.29299732	-	-	-	-	-	-	-	-	-	-
18	74632390	74632690	ENSG00000215421	ZNF407	0.007837819	0.292831123	-	-	-	-	-	-	-	-	-	-
19	2078198	2078449	ENSG00000172081	MOB3A	0.007837819	0.289842869	-	-	-	-	-	-	-	-	-	-
13	36304417	36304616	ENSG00000133104	SPART	0.007837819	0.712818387	-	-	-	-	-	-	-	-	-	-
13	20989205	21046183	ENSG00000150457	LATS2	0.007837819	0.287176931	-	-	-	-	-	-	-	-	-	-
12	1490988	1491189	ENSG00000082805	ERC1	0.007837819	0.713470523	-	-	-	-	-	-	-	-	-	-
10	20284470	20284620	ENSG00000120594	PLXDC2	0.007837819	0.713478871	0.009578191	0.687430347	-	-	-	-	-	-	-	-
1	112449055	112456650	ENSG00000143079	CTTNBP2NL	0.007837819	0.716460044	-	-	-	-	-	-	-	-	-	-
11	5666031	5677972	ENSG00000132256	TRIM5	0.007837819	0.282433947	-	-	-	-	-	-	0.017485174	0.614901265	-	-
15	75660211	75660411	ENSG00000173548	SNX33	0.007837819	0.281913113	-	-	-	-	-	-	-	-	-	-
1	19656907	19657557	ENSG00000158747	NBL1	0.007837819	0.718814102	-	-	-	-	-	-	-	-	-	-
5	126603662	126603763	ENSG00000164902	PHAX	0.007837819	0.278185754	-	-	-	-	-	-	-	-	-	-
22	24321312	24324308	ENSG00000100014	SPECC1L	0.007837819	0.276774306	-	-	-	-	-	-	-	-	-	-
22	24302302	24324288	ENSG00000100014	SPECC1L	0.007837819	0.276752851	-	-	-	-	-	-	-	-	-	-
9	135486603	135487649	ENSG00000196422	PPP1R26	0.007837819	0.275866028	-	-	-	-	-	-	-	-	-	-
20	3109916	3110216	ENSG00000185019	UBOX5	0.007837819	0.726122515	-	-	-	-	-	-	-	-	-	-
16	89645614	89645812	ENSG00000131165	CHMP1A	0.007837819	0.273756656	-	-	-	-	-	-	-	-	-	-
14	31113887	31114087	ENSG00000092148	HECTD1	0.007837819	0.270252413	-	-	-	-	-	-	-	-	-	-
19	51588060	51588860	ENSG00000105497	ZNF175	0.007837819	0.269055513	-	-	-	-	-	-	-	-	-	-
6	46140046	46143780	ENSG00000001561	ENPP4	0.007837819	0.268928372	-	-	-	-	-	-	-	-	-	-
4	13597115	13599890	ENSG00000038219	BOD1L1	0.007837819	0.733091275	-	-	-	-	-	-	-	-	-	-
19	53067799	53068298	ENSG00000170949	ZNF160	0.007837819	0.73433797	-	-	-	-	-	-	-	-	-	-
19	58584113	58584263	ENSG00000213753	CENPBD1P1	0.007837819	0.265490887	-	-	-	-	-	-	-	-	-	-
19	23358335	23359335	ENSG00000167232	ZNF91	0.007837819	0.264624322	-	-	-	-	-	-	-	-	-	-
13	26219508	26221521	ENSG00000127870	RNF6	0.007837819	0.736242678	-	-	-	-	-	-	-	-	-	-
17	8499283	8505975	ENSG00000133026	MYH10	0.007837819	0.263660686	-	-	-	-	-	-	-	-	-	-
16	10531888	10532082	ENSG00000213853	EMP2	0.007837819	0.262603516	-	-	0.006955035	0.263520363	-	-	-	-	-	-
6	30493114	30493313	ENSG00000204592	HLA-E	0.007837819	0.252618313	-	-	-	-	0.038275828	0.423731454	0.022877012	0.399833838	-	-
12	132801833	132807985	ENSG00000090615	GOLGA3	0.007837819	0.251089972	-	-	-	-	-	-	-	-	-	-
11	59204705	59205054	ENSG00000110042	DTX4	0.007837819	0.249566242	-	-	-	-	-	-	-	-	-	-
8	38995405	38996270	ENSG00000169490	TM2D2	0.007837819	0.753177775	-	-	-	-	-	-	-	-	-	-
3	39066579	39069653	ENSG00000114742	WDR48	0.007837819	0.753404979	-	-	-	-	-	-	-	-	-	-
11	562362	563274	ENSG00000099849	RASSF7	0.007875239	0.691726936	-	-	-	-	-	-	-	-	-	-
10	97759507	97759858	ENSG00000155256	ZFYVE27	0.007875239	0.308263734	-	-	-	-	-	-	-	-	-	-
13	102875351	102875951	ENSG00000134899	ERCC5	0.007875239	0.308651146	-	-	-	-	-	-	-	-	-	-
13	102875348	102875895	ENSG00000134899	ERCC5	0.007875239	0.308592179	-	-	-	-	-	-	-	-	-	-
22	25177402	25185032	ENSG00000197077	KIAA1671	0.007875239	0.691607849	-	-	-	-	-	-	-	-	-	-
3	112640413	112640913	ENSG00000091986	CCDC80	0.007875239	0.307648992	-	-	-	-	-	-	-	-	-	-
13	24300452	24303225	ENSG00000182957	SPATA13	0.007897696	0.31247138	-	-	-	-	-	-	-	-	-	-
7	259749	260695	ENSG00000177706	FAM20C	0.007897696	0.310001978	-	-	-	-	-	-	-	-	-	-
1	234607052	234609376	ENSG00000168264	IRF2BP2	0.007897696	0.311351615	-	-	-	-	-	-	-	-	-	-
10	102627230	102630551	ENSG00000107882	SUFU	0.007897696	0.312266264	-	-	-	-	-	-	-	-	-	-
6	31464446	31464745	ENSG00000206337	HCP5	0.007897696	0.312238229	-	-	-	-	-	-	-	-	-	-
5	77076695	77076944	ENSG00000132846	ZBED3	0.007897696	0.311233065	-	-	-	-	-	-	-	-	-	-
10	62093196	62093696	ENSG00000150347	ARID5B	0.007897696	0.309802458	-	-	-	-	-	-	-	-	-	-
14	44963901	44978256	ENSG00000179454	KLHL28	0.007928585	0.313216129	0.027315526	0.404310357	-	-	-	-	-	-	-	-
20	49114336	49114836	ENSG00000124214	STAU1	0.007932071	0.313735654	0.013543566	0.361904919	-	-	-	-	-	-	-	-
19	40800391	40801289	ENSG00000269858	EGLN2	0.007951542	0.695298427	-	-	-	-	-	-	-	-	-	-
19	57291791	57292977	ENSG00000197714	ZNF460	0.007963486	0.305325442	-	-	-	-	-	-	-	-	-	-
22	42077529	42078020	ENSG00000177096	PHETA2	0.007966174	0.314492152	0.023817751	0.397084452	-	-	-	-	-	-	-	-
8	42169136	42169685	ENSG00000070718	AP3M2	0.008160114	0.307387585	-	-	-	-	-	-	-	-	-	-
6	39904590	39904740	ENSG00000124615	MOCS1	0.008183871	0.683344211	-	-	-	-	-	-	-	-	-	-
3	114085737	114086533	ENSG00000151576	QTRT2	0.008215657	0.31736774	-	-	-	-	-	-	-	-	-	-
15	67193899	67194149	ENSG00000166949	SMAD3	0.008222672	0.308378351	-	-	-	-	-	-	-	-	-	-
16	71285528	71285778	ENSG00000180917	CMTR2	0.008240931	0.318023809	-	-	-	-	-	-	-	-	-	-
5	1461793	1462244	ENSG00000153395	LPCAT1	0.008253848	0.309119954	-	-	-	-	-	-	-	-	-	-
19	38723686	38727883	ENSG00000130402	ACTN4	0.008308794	0.319895752	-	-	-	-	-	-	-	-	-	-
2	235670471	235670721	ENSG00000157985	AGAP1	0.008308794	0.319632278	-	-	-	-	-	-	-	-	-	-
7	102248959	102249460	ENSG00000257923	CUX1	0.008308794	0.680567369	-	-	-	-	-	-	-	-	-	-
9	76704083	76704994	ENSG00000106772	PRUNE2	0.008331791	0.689797356	-	-	-	-	-	-	-	-	-	-
1	229299066	229303918	ENSG00000168118	RAB4A	0.008453337	0.688412109	-	-	-	-	-	-	-	-	-	-
9	125236385	125237029	ENSG00000044574	HSPA5	0.008469422	0.321504872	-	-	-	-	-	-	-	-	-	-
1	6632847	6633345	ENSG00000041988	THAP3	0.008649042	0.314886045	-	-	-	-	-	-	-	-	-	-
1	151033937	151034727	ENSG00000143363	PRUNE1	0.008649042	0.68542124	-	-	-	-	-	-	-	-	-	-
1	26161498	26161647	ENSG00000197245	FAM110D	0.008649042	0.31412294	-	-	-	-	-	-	-	-	-	-
15	55203213	55203611	ENSG00000069974	RAB27A	0.008649042	0.313613531	-	-	-	-	-	-	-	-	-	-
8	8703021	8703712	ENSG00000253958	CLDN23	0.008677228	0.323833675	-	-	-	-	-	-	-	-	-	-
19	23360834	23360935	ENSG00000167232	ZNF91	0.008677228	0.676287339	-	-	-	-	-	-	-	-	-	-
15	70831955	70833047	ENSG00000166173	LARP6	0.008698888	0.324515389	-	-	-	-	-	-	-	-	-	-
6	30196584	30199104	ENSG00000234127	TRIM26	0.008698888	0.325252531	-	-	-	-	-	-	-	-	-	-
4	186706960	186707311	ENSG00000083857	FAT1	0.008698888	0.324923681	-	-	-	-	-	-	-	-	-	-
1	203797111	203797960	ENSG00000058673	ZC3H11A	0.008715984	0.326483514	-	-	-	-	-	-	-	-	-	-
3	154275982	154276578	ENSG00000174953	DHX36	0.008715984	0.326602761	-	-	-	-	-	-	-	-	-	-
1	204124850	204126448	ENSG00000143842	SOX13	0.008715984	0.673992076	-	-	-	-	-	-	-	-	-	-
10	3137777	3138287	ENSG00000107959	PITRM1	0.008745332	0.316469196	-	-	-	-	-	-	-	-	-	-
8	33512011	33512459	ENSG00000129696	TTI2	0.008745332	0.316038966	-	-	-	-	-	-	-	-	-	-
12	42459305	42459806	ENSG00000134283	PPHLN1	0.00878349	0.68193257	-	-	-	-	-	-	-	-	-	-
12	42459465	42459715	ENSG00000134283	PPHLN1	0.00878349	0.682013053	-	-	-	-	-	-	-	-	-	-
9	131150374	131151799	ENSG00000126883	NUP214	0.00878349	0.317318018	-	-	-	-	-	-	-	-	-	-
9	137108438	137109137	ENSG00000177239	MAN1B1	0.008825472	0.328530791	-	-	-	-	-	-	-	-	-	-
7	5065361	5065661	ENSG00000146587	RBAK	0.008825472	0.328374213	-	-	-	-	-	-	-	-	-	-
2	102176382	102177380	ENSG00000115594	IL1R1	0.008825472	0.328016318	-	-	0.044687582	0.574720404	-	-	-	-	-	-
3	4982881	4983579	ENSG00000134107	BHLHE40	0.008828852	0.328944304	-	-	-	-	-	-	-	-	-	-
4	86767916	86769959	ENSG00000163629	PTPN13	0.009014441	0.669182884	-	-	-	-	-	-	-	-	-	-
10	79556498	79556848	ENSG00000185303	SFTPA2	0.009269076	0.258713121	-	-	-	-	-	-	0.048780803	0.420146975	-	-
3	13818646	13854650	ENSG00000154764	WNT7A	0.009269076	0.689515164	-	-	-	-	-	-	-	-	-	-
17	7353019	7353906	ENSG00000213859	KCTD11	0.009269076	0.306431709	-	-	-	-	-	-	-	-	-	-
17	7353055	7353901	ENSG00000213859	KCTD11	0.009269076	0.306419013	-	-	-	-	-	-	-	-	-	-
6	42106268	42106518	ENSG00000188112	C6orf132	0.009269076	0.305303725	-	-	-	-	-	-	-	-	-	-
19	52555723	52556171	ENSG00000198482	ZNF808	0.009269076	0.304897904	-	-	-	-	-	-	-	-	-	-
19	52555747	52556194	ENSG00000198482	ZNF808	0.009269076	0.304878896	-	-	-	-	-	-	-	-	-	-
4	140622152	140624337	ENSG00000109436	TBC1D9	0.009269076	0.296610928	-	-	-	-	-	-	-	-	-	-
22	44495967	44496218	ENSG00000188636	RTL6	0.009269076	0.276841415	-	-	-	-	-	-	-	-	-	-
3	193842860	193843778	ENSG00000229155	LINC02038	0.009269076	0.738210927	-	-	-	-	-	-	-	-	-	-
19	3631624	3631725	ENSG00000186111	PIP5K1C	0.009269076	0.221059716	-	-	-	-	-	-	-	-	-	-
6	113859991	113860787	ENSG00000277443	MARCKS	0.009269076	0.150830864	-	-	-	-	-	-	-	-	-	-
3	185482736	185483136	ENSG00000073803	MAP3K13	0.009269076	0.878333412	-	-	-	-	-	-	-	-	-	-
2	101007716	101008165	ENSG00000204634	TBC1D8	0.009572221	0.334695495	-	-	-	-	-	-	-	-	-	-
2	46902968	46903268	ENSG00000180398	MCFD2	0.009604153	0.335249447	-	-	-	-	-	-	-	-	-	-
2	130151740	130152588	ENSG00000136699	SMPD4	0.009606455	0.328055326	-	-	-	-	-	-	-	-	-	-
2	62146757	62147153	ENSG00000173163	COMMD1	0.009606455	0.32813414	-	-	-	-	-	-	-	-	-	-
2	62146364	62146881	ENSG00000173163	COMMD1	0.009606455	0.328119349	-	-	-	-	-	-	-	-	-	-
2	62146364	62146881	ENSG00000229839	AC018462.1	0.009606455	0.328092411	-	-	-	-	-	-	-	-	-	-
5	138345558	138347197	ENSG00000120709	FAM53C	0.009606455	0.326868206	-	-	-	-	-	-	-	-	-	-
17	17846595	17846845	ENSG00000175662	TOM1L2	0.009606455	0.325894441	-	-	-	-	-	-	-	-	-	-
20	62946636	62947034	ENSG00000101193	GID8	0.009606455	0.325744156	-	-	-	-	-	-	-	-	-	-
4	158170801	158172321	ENSG00000248429	FAM198B-AS1	0.009606455	0.325433773	-	-	-	-	-	-	-	-	-	-
4	158170752	158172339	ENSG00000248429	FAM198B-AS1	0.009606455	0.325417847	-	-	-	-	-	-	-	-	-	-
12	120096881	120098976	ENSG00000111737	RAB35	0.009606455	0.675459963	-	-	-	-	-	-	-	-	-	-
2	178740163	178740564	ENSG00000155657	TTN	0.009606455	0.324265043	-	-	-	-	-	-	-	-	-	-
18	79713061	79715459	ENSG00000060069	CTDP1	0.009730605	0.329228424	-	-	-	-	-	-	-	-	-	-
11	118133776	118133977	ENSG00000177098	SCN4B	0.009742492	0.329670053	-	-	-	-	-	-	-	-	-	-
9	25677365	25678245	ENSG00000198680	TUSC1	0.009760962	0.337276057	-	-	-	-	-	-	-	-	-	-
17	82239072	82239781	ENSG00000141526	SLC16A3	0.009760962	0.33693912	-	-	-	-	-	-	-	-	-	-
12	48829813	48830360	ENSG00000174243	DDX23	0.009760962	0.338279103	-	-	-	-	-	-	-	-	-	-
10	122086421	122086872	ENSG00000138162	TACC2	0.009760962	0.338128826	-	-	-	-	-	-	-	-	-	-
7	151234170	151236431	ENSG00000033100	CHPF2	0.009760962	0.66222452	-	-	-	-	-	-	-	-	-	-
1	208031660	208039666	ENSG00000076356	PLXNA2	0.009760962	0.337352877	-	-	-	-	-	-	-	-	-	-
13	76881858	76882307	ENSG00000178695	KCTD12	0.009895738	0.339372956	-	-	-	-	-	-	-	-	-	-
15	52372305	52383117	ENSG00000197535	MYO5A	0.009953214	0.33265924	-	-	-	-	-	-	-	-	-	-
6	158503731	158506781	ENSG00000130338	TULP4	0.009953214	0.33238867	-	-	-	-	-	-	-	-	-	-
13	52386182	52397771	ENSG00000136114	THSD1	0.009953214	0.332285292	-	-	-	-	-	-	-	-	-	-
17	5361280	5377157	ENSG00000029725	RABEP1	0.009953214	0.331932506	-	-	-	-	-	-	-	-	-	-
11	94498093	94498590	ENSG00000168876	ANKRD49	0.009953214	0.668618895	-	-	-	-	-	-	-	-	-	-
4	7054416	7056210	ENSG00000173011	TADA2B	0.010093806	0.340787939	-	-	-	-	-	-	-	-	-	-
1	172442426	172442823	ENSG00000135845	PIGC	0.010097364	0.334137934	-	-	-	-	-	-	-	-	-	-
1	172442498	172442896	ENSG00000135845	PIGC	0.010097364	0.334123767	-	-	-	-	-	-	-	-	-	-
16	53286272	53293010	ENSG00000177200	CHD9	0.010176284	0.341561137	-	-	-	-	-	-	-	-	-	-
12	31981847	31982397	ENSG00000174718	KIAA1551	0.010192683	0.334987387	-	-	-	-	-	-	-	-	-	-
19	7463832	7464635	ENSG00000104880	ARHGEF18	0.010284519	0.33580746	-	-	-	-	-	-	-	-	-	-
2	85319116	85319366	ENSG00000152291	TGOLN2	0.010300798	0.657455984	-	-	-	-	-	-	-	-	-	-
22	41527304	41528989	ENSG00000100413	POLR3H	0.010307865	0.336598251	0.02411687	0.396662923	-	-	-	-	-	-	-	-
22	41527251	41528201	ENSG00000100413	POLR3H	0.010307865	0.336580751	-	-	-	-	-	-	-	-	-	-
1	180175942	180182191	ENSG00000116260	QSOX1	0.010345028	0.343099503	-	-	0.012193271	0.347287591	0.03136486	0.417397796	-	-	-	-
7	134294650	134294949	ENSG00000205060	SLC35B4	0.010465789	0.337937842	-	-	-	-	-	-	-	-	-	-
3	196471930	196472630	ENSG00000163961	RNF168	0.010465789	0.339022508	-	-	-	-	-	-	-	-	-	-
4	6716935	6717328	ENSG00000186222	BLOC1S4	0.010465789	0.338952292	-	-	-	-	-	-	-	-	-	-
1	22647714	22647863	ENSG00000159189	C1QC	0.010465789	0.661412515	-	-	-	-	0.019058737	0.607619033	-	-	-	-
15	70701907	70702258	ENSG00000137831	UACA	0.010465789	0.338281452	-	-	-	-	-	-	-	-	-	-
16	86490211	86490562	ENSG00000268388	FENDRR	0.010501286	0.218555999	-	-	-	-	-	-	-	-	-	-
8	12195340	12195940	ENSG00000255495	AC145124.1	0.010501286	0.218326205	-	-	-	-	-	-	-	-	-	-
1	151806418	151806518	ENSG00000143365	RORC	0.010501286	0.204207223	-	-	-	-	-	-	-	-	-	-
21	8880229	8880578	ENSG00000278931	CR381670.1	0.010501286	0.200872206	-	-	-	-	-	-	-	-	-	-
17	28747509	28747652	ENSG00000265474	AC010761.4	0.010501286	0.197480115	-	-	-	-	-	-	-	-	-	-
19	40941447	40944174	ENSG00000256612	CYP2B7P	0.010501286	0.100269267	-	-	-	-	-	-	-	-	-	-
19	4523523	4525046	ENSG00000214456	PLIN5	0.010501286	0.057778535	-	-	-	-	-	-	-	-	-	-
8	28348568	28349161	ENSG00000186918	ZNF395	0.010527061	0.339955609	-	-	-	-	-	-	-	-	-	-
8	28348584	28349177	ENSG00000186918	ZNF395	0.010527061	0.339943769	-	-	-	-	-	-	-	-	-	-
18	76442673	76442873	ENSG00000101493	ZNF516	0.010550342	0.340380469	-	-	-	-	-	-	-	-	-	-
14	44963901	44978256	ENSG00000198718	TOGARAM1	0.010613337	0.344779882	0.023817751	0.397177436	-	-	-	-	-	-	-	-
11	75566544	75567853	ENSG00000149257	SERPINH1	0.01067428	0.345714787	-	-	-	-	-	-	-	-	-	-
11	62530326	62530876	ENSG00000124942	AHNAK	0.01067428	0.654569771	-	-	-	-	-	-	-	-	-	-
14	104952419	104952919	ENSG00000185567	AHNAK2	0.010787394	0.231445793	-	-	-	-	-	-	-	-	-	-
6	30489813	30490062	ENSG00000204592	HLA-E	0.010800482	0.346641547	-	-	0.006442679	0.963389775	0.008908636	0.649673093	-	-	-	-
22	19038215	19039010	ENSG00000070413	DGCR2	0.010829554	0.347700852	-	-	-	-	-	-	-	-	-	-
1	204222031	204222529	ENSG00000143850	PLEKHA6	0.010829554	0.347298482	-	-	-	-	-	-	-	-	-	-
9	90874704	90878856	ENSG00000165025	SYK	0.010836148	0.651966055	-	-	-	-	-	-	-	-	-	-
1	88684621	88771785	ENSG00000065243	PKN2	0.010918595	0.34245409	-	-	-	-	-	-	-	-	-	-
12	50176831	50178026	ENSG00000050405	LIMA1	0.010988518	0.349347201	-	-	-	-	-	-	-	-	-	-
9	97909999	97910494	ENSG00000136932	TRMO	0.010988518	0.349315579	-	-	-	-	-	-	-	-	-	-
3	42647593	42647744	ENSG00000114857	NKTR	0.011093509	0.350126007	-	-	-	-	-	-	-	-	-	-
7	43876192	43877889	ENSG00000106608	URGCP	0.011192434	0.351439289	-	-	-	-	-	-	-	-	-	-
11	62520395	62521644	ENSG00000124942	AHNAK	0.011192434	0.649002832	-	-	-	-	-	-	-	-	-	-
12	122340922	122341771	ENSG00000130779	CLIP1	0.011192434	0.351216532	-	-	-	-	-	-	-	-	-	-
14	22844699	22846255	ENSG00000157227	MMP14	0.011274483	0.35209011	-	-	-	-	-	-	-	-	-	-
20	63564248	63564997	ENSG00000130589	HELZ2	0.011320552	0.344591382	-	-	-	-	-	-	-	-	-	-
22	42212430	42213681	ENSG00000100207	TCF20	0.0113682	0.352785366	-	-	-	-	-	-	-	-	-	-
19	17581311	17581662	ENSG00000130309	COLGALT1	0.011386549	0.646856794	-	-	-	-	-	-	0.042716024	0.57553181	-	-
15	73752248	73752747	ENSG00000205363	INSYN1	0.011495516	0.345657674	-	-	-	-	-	-	-	-	-	-
12	10372751	10373100	ENSG00000255819	KLRC4-KLRK1	0.011538852	0.746488301	-	-	-	-	-	-	-	-	-	-
12	10372749	10373098	ENSG00000255819	KLRC4-KLRK1	0.011538852	0.746560543	-	-	-	-	-	-	-	-	-	-
15	63255581	63259634	ENSG00000166128	RAB8B	0.01155357	0.354142779	-	-	-	-	-	-	-	-	-	-
10	29550640	29551041	ENSG00000197321	SVIL	0.011646893	0.354812541	-	-	-	-	-	-	-	-	-	-
19	44820782	44821223	ENSG00000187244	BCAM	0.011776346	0.644374261	-	-	-	-	-	-	-	-	-	-
10	102139332	102140182	ENSG00000148840	PPRC1	0.011815487	0.356580425	-	-	-	-	-	-	-	-	-	-
11	5678218	5683989	ENSG00000132256	TRIM5	0.011815487	0.356473024	-	-	-	-	-	-	-	-	-	-
3	47083772	47086235	ENSG00000181555	SETD2	0.011815487	0.64369768	-	-	0.040738789	0.421870228	-	-	-	-	-	-
3	56729115	56731636	ENSG00000163947	ARHGEF3	0.011843623	0.347434323	-	-	-	-	-	-	-	-	-	-
2	237366964	237369041	ENSG00000163359	COL6A3	0.011891759	0.642588414	-	-	-	-	-	-	-	-	-	-
12	14460716	14460917	ENSG00000171681	ATF7IP	0.011891759	0.642676849	-	-	-	-	-	-	-	-	-	-
4	182890851	182891347	ENSG00000129187	DCTD	0.011903863	0.337389552	-	-	-	-	-	-	-	-	-	-
6	7240581	7249038	ENSG00000124782	RREB1	0.011903863	0.66377914	-	-	-	-	-	-	-	-	-	-
19	3631823	3633483	ENSG00000186111	PIP5K1C	0.011903863	0.665064283	-	-	-	-	-	-	-	-	-	-
1	13782470	13786952	ENSG00000116731	PRDM2	0.011952699	0.357915022	-	-	-	-	-	-	-	-	-	-
4	10444802	10445699	ENSG00000178163	ZNF518B	0.012134976	0.359397451	-	-	-	-	-	-	-	-	-	-
7	102407462	102425577	ENSG00000128563	PRKRIP1	0.012134976	0.359329156	-	-	-	-	-	-	-	-	-	-
1	9263711	9264359	ENSG00000049239	H6PD	0.012134976	0.35891878	-	-	-	-	-	-	-	-	-	-
7	43806997	43807194	ENSG00000106605	BLVRA	0.012229874	0.342088122	-	-	0.014621681	0.371334606	-	-	-	-	-	-
17	75273052	75273499	ENSG00000263843	AC022211.2	0.012318612	0.349651963	-	-	-	-	-	-	-	-	-	-
8	23115577	23117240	ENSG00000173535	TNFRSF10C	0.012359483	0.649905953	-	-	-	-	-	-	-	-	-	-
15	71826229	71826978	ENSG00000066933	MYO9A	0.012366532	0.350400164	-	-	-	-	-	-	-	-	-	-
1	180196511	180197060	ENSG00000116260	QSOX1	0.012411359	0.360717138	-	-	-	-	-	-	-	-	-	-
15	98961681	98962082	ENSG00000140443	IGF1R	0.012444588	0.361314832	0.008781987	0.734759144	-	-	-	-	-	-	-	-
11	71996853	71997201	ENSG00000137522	RNF121	0.012444588	0.361329265	-	-	-	-	-	-	-	-	-	-
12	9694983	9696226	ENSG00000213443	AC007068.1	0.01247311	0.125988021	-	-	-	-	-	-	-	-	-	-
12	9695433	9696227	ENSG00000213443	AC007068.1	0.01247311	0.125956669	-	-	-	-	-	-	-	-	-	-
18	5240926	5241071	ENSG00000265188	AP001496.3	0.01247311	0.89783725	-	-	-	-	-	-	-	-	-	-
2	203191077	203191227	ENSG00000204196	RPL12P16	0.01247311	0.091880638	-	-	-	-	-	-	-	-	-	-
16	9110935	9111135	ENSG00000263244	AC087190.3	0.012481375	0.831978702	-	-	-	-	-	-	-	-	-	-
16	9110915	9111116	ENSG00000263244	AC087190.3	0.012481375	0.832121981	-	-	-	-	-	-	-	-	-	-
22	25029411	25038892	ENSG00000197077	KIAA1671	0.012526427	0.638121762	-	-	-	-	-	-	-	-	-	-
10	96159689	96160789	ENSG00000177853	ZNF518A	0.012651823	0.63741656	-	-	-	-	-	-	-	-	-	-
10	103601348	103602993	ENSG00000107957	SH3PXD2A	0.012738885	0.363139297	-	-	-	-	-	-	-	-	-	-
8	41933673	41934124	ENSG00000083168	KAT6A	0.012759225	0.363447124	-	-	-	-	-	-	-	-	-	-
19	57620233	57621132	ENSG00000213762	ZNF134	0.012886682	0.652232666	-	-	-	-	-	-	-	-	-	-
16	67842622	67843998	ENSG00000168286	THAP11	0.012894317	0.364167434	-	-	-	-	-	-	-	-	-	-
3	151453648	151457100	ENSG00000152580	IGSF10	0.012997413	0.353336504	-	-	-	-	0.007708353	0.337033199	0.015593881	0.380331916	-	-
2	151465487	151468016	ENSG00000080345	RIF1	0.012997413	0.353067692	-	-	-	-	-	-	-	-	-	-
22	45184627	45184927	ENSG00000093000	NUP50	0.013129599	0.645916358	-	-	-	-	-	-	-	-	-	-
19	55578850	55579198	ENSG00000218891	ZNF579	0.013242137	0.354750827	-	-	-	-	-	-	-	-	-	-
6	159726231	159726928	ENSG00000146457	WTAP	0.013495701	0.366487804	-	-	-	-	-	-	-	-	-	-
14	93241043	93241594	ENSG00000011114	BTBD7	0.01354708	0.367299373	-	-	-	-	-	-	-	-	-	-
11	85663647	85664247	ENSG00000137504	CREBZF	0.01354708	0.367329228	-	-	-	-	-	-	-	-	-	-
8	93733437	93734982	ENSG00000183808	RBM12B	0.01354708	0.367273739	-	-	-	-	-	-	-	-	-	-
17	75003210	75004356	ENSG00000109089	CDR2L	0.013562063	0.367599104	-	-	-	-	-	-	-	-	-	-
21	33355446	33356191	ENSG00000142166	IFNAR1	0.013609946	0.632023656	-	-	-	-	-	-	-	-	-	-
17	81557833	81557984	ENSG00000182446	NPLOC4	0.014100874	0.357935032	-	-	-	-	-	-	-	-	-	-
17	81030223	81030671	ENSG00000226137	BAIAP2-DT	0.014119885	0.369836489	-	-	-	-	-	-	-	-	-	-
3	47916309	47918754	ENSG00000047849	MAP4	0.014172145	0.641578837	-	-	-	-	-	-	-	-	-	-
16	48352274	48352822	ENSG00000102910	LONP2	0.014235782	0.640871249	-	-	-	-	0.004605521	0.805476901	-	-	-	-
6	166490695	166500897	ENSG00000071242	RPS6KA2	0.014235782	0.35904157	-	-	-	-	-	-	-	-	-	-
19	47740949	47741595	ENSG00000024422	EHD2	0.01424194	0.629556708	-	-	0.012193271	0.652504605	0.023100008	0.406101628	-	-	-	-
9	112041083	112041956	ENSG00000106868	SUSD1	0.01424194	0.370850643	-	-	-	-	-	-	-	-	-	-
22	27982361	27982712	ENSG00000100154	TTC28	0.01424194	0.370830796	-	-	-	-	-	-	-	-	-	-
7	32728617	32753303	ENSG00000237004	ZNRF2P1	0.014250358	0.359423753	-	-	-	-	-	-	-	-	-	-
9	126503198	126504197	ENSG00000196814	MVB12B	0.014299756	0.359827443	-	-	-	-	-	-	-	-	-	-
1	46718764	46719064	ENSG00000159658	EFCAB14	0.01431427	0.628718489	-	-	-	-	-	-	-	-	-	-
15	65198203	65201925	ENSG00000138615	CILP	0.014455683	0.360562413	-	-	-	-	-	-	-	-	-	-
1	53087376	53088900	ENSG00000162383	SLC1A7	0.014473993	0.361357142	-	-	-	-	-	-	-	-	-	-
19	53409564	53410314	ENSG00000196417	ZNF765	0.014473993	0.361811329	-	-	-	-	-	-	-	-	-	-
2	203439384	203439635	ENSG00000138443	ABI2	0.014473993	0.361678489	-	-	-	-	-	-	-	-	-	-
19	18168474	18168854	ENSG00000105647	PIK3R2	0.014473993	0.36145722	-	-	-	-	-	-	-	-	-	-
19	18168510	18168859	ENSG00000105647	PIK3R2	0.014473993	0.361448064	-	-	-	-	-	-	-	-	-	-
16	87330584	87331285	ENSG00000103264	FBXO31	0.014488386	0.362089073	-	-	-	-	-	-	-	-	-	-
17	17187577	17187977	ENSG00000133030	MPRIP	0.014519515	0.372110875	-	-	-	-	-	-	-	-	-	-
19	17294787	17301485	ENSG00000127220	ABHD8	0.014639802	0.627325829	-	-	-	-	-	-	-	-	-	-
8	41940893	41941493	ENSG00000083168	KAT6A	0.014688744	0.373021344	-	-	-	-	-	-	-	-	-	-
14	31129009	31134887	ENSG00000092148	HECTD1	0.014814595	0.373590975	-	-	-	-	-	-	-	-	-	-
1	1665091	1665891	ENSG00000189339	SLC35E2B	0.014893212	0.374017974	-	-	-	-	0.010194525	0.360386475	-	-	-	-
3	183810485	183810733	ENSG00000233885	YEATS2-AS1	0.014990965	0.364059123	-	-	-	-	-	-	-	-	-	-
18	76379940	76441380	ENSG00000101493	ZNF516	0.014990965	0.363977226	-	-	-	-	-	-	-	-	-	-
20	844965	845906	ENSG00000125898	FAM110A	0.015069664	0.374915988	-	-	-	-	-	-	-	-	-	-
2	105269476	105269676	ENSG00000135966	TGFBRAP1	0.015069664	0.625104371	-	-	-	-	-	-	-	-	-	-
16	8847831	8848132	ENSG00000140650	PMM2	0.015082738	0.375532634	-	-	-	-	-	-	-	-	-	-
16	8847840	8848724	ENSG00000140650	PMM2	0.015082738	0.375525183	-	-	-	-	-	-	-	-	-	-
1	112457295	112458240	ENSG00000143079	CTTNBP2NL	0.015082738	0.375426002	-	-	-	-	-	-	-	-	-	-
21	33551138	33551638	ENSG00000159140	SON	0.015245335	0.62363314	-	-	-	-	-	-	-	-	-	-
15	40419337	40420285	ENSG00000128928	IVD	0.015245335	0.376198295	-	-	-	-	-	-	-	-	-	-
1	226735600	226737098	ENSG00000143772	ITPKB	0.015630686	0.366107034	-	-	-	-	0.007210781	0.330908394	-	-	-	-
1	208025536	208026136	ENSG00000076356	PLXNA2	0.015706371	0.377804768	-	-	-	-	-	-	-	-	-	-
19	18168474	18168854	ENSG00000268173	AC007192.1	0.01571822	0.29251208	-	-	-	-	-	-	-	-	-	-
19	18168510	18168859	ENSG00000268173	AC007192.1	0.01571822	0.292479597	-	-	-	-	-	-	-	-	-	-
2	169095616	169095767	ENSG00000073737	DHRS9	0.01571822	0.718251552	-	-	-	-	-	-	-	-	-	-
1	23092804	23093204	ENSG00000169641	LUZP1	0.015965071	0.378851827	-	-	-	-	-	-	-	-	-	-
17	78357870	78358666	ENSG00000184557	SOCS3	0.015965071	0.378747138	-	-	-	-	-	-	-	-	-	-
14	23969131	23969230	ENSG00000157326	DHRS4	0.016110119	0.367627615	-	-	-	-	-	-	-	-	-	-
6	31356252	31356499	ENSG00000234745	HLA-B	0.016131444	0.379461473	-	-	-	-	-	-	-	-	-	-
2	181915341	181915941	ENSG00000138434	ITPRID2	0.016217031	0.379859099	-	-	-	-	0.024606341	0.591557664	-	-	-	-
7	6409423	6410163	ENSG00000164535	DAGLB	0.016229174	0.368159338	-	-	-	-	-	-	-	-	-	-
3	170360254	170360654	ENSG00000136603	SKIL	0.016330324	0.380323011	-	-	-	-	-	-	-	-	-	-
3	56728366	56728966	ENSG00000163947	ARHGEF3	0.016430049	0.368897168	-	-	-	-	-	-	-	-	-	-
1	204406074	204410447	ENSG00000158615	PPP1R15B	0.016555454	0.630568374	-	-	-	-	-	-	-	-	-	-
20	4782454	4783150	ENSG00000101265	RASSF2	0.016801459	0.629737343	-	-	-	-	-	-	0.010821419	0.639959322	-	-
1	175159477	175159976	ENSG00000235750	KIAA0040	0.016907663	0.381911375	-	-	-	-	-	-	-	-	-	-
21	14966731	14968482	ENSG00000180530	NRIP1	0.017048486	0.371492355	-	-	-	-	-	-	-	-	-	-
20	63196709	63203394	ENSG00000149658	YTHDF1	0.017048486	0.371452085	-	-	-	-	-	-	-	-	-	-
10	89402319	89403808	ENSG00000185745	IFIT1	0.017048486	0.371299538	-	-	-	-	-	-	-	-	-	-
4	38945092	38945441	ENSG00000197712	FAM114A1	0.017052813	0.366193727	-	-	-	-	-	-	-	-	-	-
11	92353344	92353494	ENSG00000165323	FAT3	0.017052813	0.634169711	-	-	-	-	-	-	-	-	-	-
6	31659188	31659881	ENSG00000204439	C6orf47	0.017182124	0.382733187	-	-	-	-	-	-	-	-	-	-
8	101664477	101666945	ENSG00000083307	GRHL2	0.017214037	0.372095897	-	-	-	-	-	-	-	-	-	-
15	64155492	64156238	ENSG00000157734	SNX22	0.017622404	0.62673931	-	-	-	-	-	-	-	-	-	-
8	94519135	94519285	ENSG00000164944	VIRMA	0.017650997	0.626474178	-	-	-	-	-	-	-	-	-	-
19	29701623	29701823	ENSG00000131943	C19orf12	0.017794329	0.625751705	-	-	-	-	-	-	-	-	-	-
8	27445916	27451549	ENSG00000120899	PTK2B	0.017794329	0.37420717	-	-	-	-	-	-	-	-	-	-
3	14125038	14128887	ENSG00000170876	TMEM43	0.017798885	0.384309583	-	-	0.015855491	0.372401139	-	-	-	-	-	-
6	43337140	43338236	ENSG00000171467	ZNF318	0.017881962	0.615337136	-	-	-	-	-	-	-	-	-	-
16	58160096	58160445	ENSG00000070770	CSNK2A2	0.017920886	0.384916671	-	-	-	-	-	-	-	-	-	-
12	42459465	42459715	ENSG00000257225	AC079601.1	0.018018055	0.623582463	-	-	-	-	-	-	-	-	-	-
12	42459305	42459806	ENSG00000257225	AC079601.1	0.018018055	0.623600634	-	-	-	-	-	-	-	-	-	-
10	24473386	24494573	ENSG00000120549	KIAA1217	0.018018055	0.374667251	-	-	-	-	-	-	-	-	-	-
4	40425714	40426065	ENSG00000163694	RBM47	0.018018055	0.372051565	0.031531374	0.405449337	-	-	-	-	-	-	-	-
3	39142694	39143931	ENSG00000144655	CSRNP1	0.01810542	0.375143012	-	-	-	-	-	-	-	-	-	-
3	184710861	184711655	ENSG00000177383	MAGEF1	0.018165832	0.385616354	-	-	-	-	-	-	-	-	-	-
2	215397208	215406241	ENSG00000115414	FN1	0.018188788	0.6141689	-	-	-	-	-	-	-	-	-	-
3	45967973	45968424	ENSG00000163820	FYCO1	0.018296298	0.386225212	-	-	-	-	-	-	-	-	-	-
3	57757198	57757749	ENSG00000163681	SLMAP	0.018309754	0.375975908	-	-	-	-	-	-	-	-	-	-
16	30658530	30659128	ENSG00000156860	FBRS	0.018309754	0.62403504	-	-	-	-	-	-	-	-	-	-
2	88574711	88575410	ENSG00000225420	AC104134.1	0.018623976	0.315369007	-	-	-	-	-	-	-	-	-	-
2	88574930	88575430	ENSG00000225420	AC104134.1	0.018623976	0.315354831	-	-	-	-	-	-	-	-	-	-
9	76704083	76704994	ENSG00000225937	PCA3	0.018623976	0.689893803	-	-	-	-	-	-	-	-	-	-
8	38831154	38839353	ENSG00000147526	TACC1	0.018810151	0.387621227	-	-	-	-	-	-	-	-	-	-
1	203797101	203797802	ENSG00000058673	ZC3H11A	0.018810151	0.387472435	-	-	-	-	-	-	-	-	-	-
17	17175307	17177407	ENSG00000133030	MPRIP	0.018860427	0.387883605	-	-	-	-	-	-	-	-	-	-
10	20286963	20287163	ENSG00000120594	PLXDC2	0.018879923	0.388082048	-	-	-	-	-	-	0.010253611	0.347482875	-	-
15	90642005	90643003	ENSG00000140577	CRTC3	0.019116287	0.389027057	-	-	-	-	-	-	-	-	-	-
1	151536739	151537648	ENSG00000143375	CGN	0.019116287	0.388923489	-	-	-	-	-	-	-	-	-	-
7	128758939	128769402	ENSG00000128595	CALU	0.019116287	0.388784357	-	-	-	-	-	-	-	-	-	-
11	13010717	13011213	ENSG00000189431	RASSF10	0.019201766	0.378050042	-	-	-	-	-	-	-	-	-	-
2	178531564	178531815	ENSG00000155657	TTN	0.019223892	0.621719888	-	-	-	-	-	-	-	-	-	-
6	24653032	24653132	ENSG00000111802	TDP2	0.019251675	0.380769809	-	-	-	-	-	-	-	-	-	-
16	8855108	8860168	ENSG00000153048	CARHSP1	0.019306034	0.378630694	-	-	-	-	-	-	-	-	-	-
1	236891144	236894605	ENSG00000116984	MTR	0.019431746	0.379246929	-	-	-	-	-	-	-	-	-	-
1	180041193	180044067	ENSG00000135837	CEP350	0.019431746	0.379091861	-	-	-	-	-	-	-	-	-	-
19	45711474	45713466	ENSG00000177051	FBXO46	0.019531494	0.390147174	-	-	-	-	-	-	-	-	-	-
3	113005536	113005936	ENSG00000163608	NEPRO	0.019531494	0.609889144	-	-	-	-	-	-	-	-	-	-
1	161039647	161040288	ENSG00000158773	USF1	0.019539792	0.62035819	-	-	-	-	-	-	-	-	-	-
4	5752891	5756304	ENSG00000072840	EVC	0.019587614	0.390406903	-	-	-	-	-	-	-	-	-	-
3	39396661	39397154	ENSG00000144659	SLC25A38	0.01990377	0.619467454	-	-	-	-	-	-	-	-	-	-
2	46184803	46185849	ENSG00000171132	PRKCE	0.019999605	0.380893008	-	-	0.0264717	0.402093821	-	-	-	-	-	-
2	178704904	178706930	ENSG00000155657	TTN	0.02002963	0.381125134	-	-	-	-	-	-	-	-	-	-
16	1256548	1256955	ENSG00000095917	TPSD1	0.020110454	0.683503836	-	-	-	-	-	-	-	-	-	-
6	30006998	30007447	ENSG00000204622	HLA-J	0.020110454	0.288699054	-	-	-	-	-	-	-	-	-	-
10	79614474	79614720	ENSG00000122852	SFTPA1	0.020110454	0.800770043	-	-	-	-	-	-	0.011977323	0.71830983	-	-
14	105624761	105625058	ENSG00000211892	IGHG4	0.020110454	0.689840805	-	-	-	-	-	-	-	-	-	-
19	41426048	41426591	ENSG00000177191	B3GNT8	0.020110454	0.241430362	-	-	-	-	-	-	-	-	-	-
19	1576743	1577143	ENSG00000071655	MBD3	0.020110454	0.229692055	-	-	-	-	-	-	-	-	-	-
1	225920024	225920272	ENSG00000143811	PYCR2	0.020110454	0.297142952	-	-	-	-	-	-	-	-	-	-
6	118565620	118566268	ENSG00000111860	CEP85L	0.020110454	0.232236626	-	-	0.044775099	0.591982163	-	-	-	-	-	-
12	9695433	9696227	ENSG00000069493	CLEC2D	0.020110454	0.160240155	-	-	-	-	-	-	-	-	-	-
12	9694983	9696226	ENSG00000069493	CLEC2D	0.020110454	0.160230208	-	-	-	-	-	-	-	-	-	-
6	29927233	29928094	ENSG00000230795	HLA-K	0.020110454	0.087973528	-	-	-	-	-	-	-	-	-	-
17	74694457	74694704	ENSG00000186074	CD300LF	0.020110454	0.317428767	-	-	-	-	-	-	-	-	-	-
4	20620112	20620362	ENSG00000145147	SLIT2	0.020110454	0.317221217	-	-	-	-	-	-	-	-	-	-
2	178580028	178580571	ENSG00000270574	AC010680.2	0.020110454	0.316677547	-	-	-	-	-	-	-	-	-	-
2	178580019	178580266	ENSG00000270574	AC010680.2	0.020110454	0.316673988	-	-	-	-	-	-	-	-	-	-
4	186082716	186083464	ENSG00000164342	TLR3	0.020110454	0.315424299	-	-	-	-	-	-	-	-	-	-
8	37841812	37842808	ENSG00000020181	ADGRA2	0.020110454	0.314408653	-	-	-	-	-	-	-	-	-	-
11	60378578	60396077	ENSG00000166927	MS4A7	0.020110454	0.312541569	-	-	-	-	-	-	-	-	-	-
11	102328117	102336608	ENSG00000023445	BIRC3	0.020110454	0.312185475	-	-	-	-	-	-	-	-	-	-
12	95658252	95658501	ENSG00000074527	NTN4	0.020110454	0.309351351	-	-	-	-	-	-	-	-	-	-
14	56296792	56297292	ENSG00000139946	PELI2	0.020110454	0.306921824	-	-	-	-	-	-	-	-	-	-
20	22582820	22584300	ENSG00000125798	FOXA2	0.020110454	0.693365764	-	-	-	-	-	-	-	-	-	-
1	53082027	53082178	ENSG00000174348	PODN	0.020110454	0.30621297	-	-	-	-	-	-	-	-	-	-
2	231400026	231400373	ENSG00000156966	B3GNT7	0.020110454	0.305052324	-	-	-	-	-	-	-	-	-	-
12	95208876	95209376	ENSG00000180263	FGD6	0.020110454	0.304037518	-	-	-	-	-	-	-	-	-	-
16	89737698	89738647	ENSG00000158805	ZNF276	0.020110454	0.302542421	-	-	-	-	-	-	-	-	-	-
16	89738061	89738660	ENSG00000158805	ZNF276	0.020110454	0.30253204	-	-	-	-	-	-	-	-	-	-
9	76502992	76503789	ENSG00000187210	GCNT1	0.020110454	0.701508542	-	-	-	-	-	-	-	-	-	-
6	152353677	152362275	ENSG00000131018	SYNE1	0.020110454	0.297017263	-	-	-	-	-	-	-	-	-	-
1	116067108	116067259	ENSG00000163393	SLC22A15	0.020110454	0.296083146	-	-	-	-	-	-	-	-	-	-
17	68600296	68600595	ENSG00000108950	FAM20A	0.020110454	0.705098646	-	-	-	-	-	-	-	-	-	-
15	84633982	84634132	ENSG00000176700	SCAND2P	0.020110454	0.291892386	-	-	-	-	-	-	-	-	-	-
17	38509996	38510546	ENSG00000275832	ARHGAP23	0.020110454	0.288159476	-	-	-	-	-	-	-	-	-	-
11	216250	218854	ENSG00000142082	SIRT3	0.020110454	0.287083681	-	-	-	-	-	-	0.010541413	0.210078897	-	-
3	183269547	183270946	ENSG00000176597	B3GNT5	0.020110454	0.286628265	-	-	-	-	-	-	-	-	-	-
16	5085286	5085587	ENSG00000033011	ALG1	0.020110454	0.283137432	-	-	-	-	-	-	-	-	-	-
16	5085266	5085414	ENSG00000033011	ALG1	0.020110454	0.283127508	-	-	-	-	-	-	-	-	-	-
16	5085196	5085644	ENSG00000033011	ALG1	0.020110454	0.283125981	-	-	-	-	-	-	-	-	-	-
16	89738061	89738660	ENSG00000187741	FANCA	0.020110454	0.282863402	-	-	-	-	-	-	-	-	-	-
16	89737698	89738647	ENSG00000187741	FANCA	0.020110454	0.282793206	-	-	-	-	-	-	-	-	-	-
17	4537895	4538243	ENSG00000183018	SPNS2	0.020110454	0.272893057	-	-	-	-	-	-	-	-	-	-
6	152318895	152319978	ENSG00000131018	SYNE1	0.020110454	0.27221272	-	-	-	-	-	-	-	-	-	-
12	68855531	68856480	ENSG00000135678	CPM	0.020110454	0.735700312	-	-	0.008029565	0.868897754	-	-	-	-	-	-
6	148514390	148519880	ENSG00000111961	SASH1	0.020110454	0.258757611	-	-	-	-	-	-	-	-	-	-
11	6641227	6655705	ENSG00000166341	DCHS1	0.020110454	0.254025079	-	-	-	-	-	-	-	-	-	-
19	51745819	51746020	ENSG00000171051	FPR1	0.020110454	0.248710309	-	-	-	-	-	-	-	-	-	-
1	119764296	119768905	ENSG00000134240	HMGCS2	0.020110454	0.241041096	-	-	-	-	-	-	-	-	-	-
20	35176812	35177261	ENSG00000101000	PROCR	0.020110454	0.233565842	-	-	-	-	-	-	-	-	-	-
2	19901375	19901837	ENSG00000183891	TTC32	0.020110454	0.233044815	-	-	-	-	-	-	-	-	-	-
22	19524364	19524663	ENSG00000184113	CLDN5	0.020110454	0.222186265	-	-	-	-	-	-	-	-	-	-
1	156726962	156727558	ENSG00000143319	ISG20L2	0.020110454	0.216117627	-	-	-	-	-	-	-	-	-	-
10	102450719	102451448	ENSG00000120055	C10orf95	0.020110454	0.791515214	-	-	-	-	-	-	-	-	-	-
15	92618235	92618533	ENSG00000185442	FAM174B	0.020110454	0.19159342	-	-	-	-	-	-	-	-	-	-
10	89339476	89340722	ENSG00000119917	IFIT3	0.020110454	0.187030628	-	-	-	-	-	-	-	-	-	-
3	45947460	45948254	ENSG00000172215	CXCR6	0.020110454	0.152919243	-	-	-	-	-	-	-	-	-	-
1	89713192	89714042	ENSG00000171488	LRRC8C	0.020110454	0.145076614	-	-	-	-	-	-	-	-	-	-
6	151349540	151349791	ENSG00000131016	AKAP12	0.020110454	0.879954295	-	-	-	-	-	-	-	-	-	-
1	156250214	156251047	ENSG00000198952	SMG5	0.020110454	0.118621448	-	-	-	-	-	-	-	-	-	-
7	154929020	154944420	ENSG00000214106	PAXIP1-AS2	0.020110454	0.106747693	-	-	-	-	-	-	-	-	-	-
6	116258807	116259008	ENSG00000111817	DSE	0.020110454	0.095629892	-	-	-	-	-	-	-	-	-	-
16	84178294	84178494	ENSG00000154099	DNAAF1	0.020323453	0.3818541	-	-	-	-	-	-	-	-	-	-
18	9860406	9860905	ENSG00000168461	RAB31	0.020456134	0.607827038	-	-	-	-	-	-	-	-	-	-
12	12787412	12788162	ENSG00000178878	APOLD1	0.0205007	0.382355166	-	-	0.00561495	0.259284097	-	-	-	-	-	-
16	10531808	10532805	ENSG00000213853	EMP2	0.020631351	0.392635334	-	-	-	-	-	-	-	-	-	-
17	19676902	19677300	ENSG00000072210	ALDH3A2	0.020647363	0.321163822	-	-	-	-	-	-	-	-	-	-
6	39904590	39904740	ENSG00000146122	DAAM2	0.020647363	0.679556794	-	-	-	-	-	-	-	-	-	-
19	3534809	3535752	ENSG00000105325	FZR1	0.020742723	0.607020147	-	-	-	-	-	-	-	-	-	-
7	47368740	47369390	ENSG00000136205	TNS3	0.020788039	0.393205566	-	-	-	-	-	-	-	-	-	-
11	294965	295611	ENSG00000142102	PGGHG	0.020986565	0.351642129	-	-	-	-	-	-	-	-	-	-
18	318436	318937	ENSG00000158270	COLEC12	0.020986565	0.337262649	-	-	-	-	-	-	-	-	-	-
2	38070783	38073535	ENSG00000138061	CYP1B1	0.020986565	0.351156674	-	-	-	-	-	-	-	-	-	-
16	10907196	10908195	ENSG00000179583	CIITA	0.020986565	0.649648676	-	-	-	-	-	-	-	-	-	-
8	143276092	143276340	ENSG00000250571	GLI4	0.020986565	0.346642153	-	-	-	-	-	-	-	-	-	-
8	143276102	143276353	ENSG00000250571	GLI4	0.020986565	0.346558403	-	-	-	-	-	-	-	-	-	-
6	29723525	29723971	ENSG00000204642	HLA-F	0.020986565	0.345241545	-	-	-	-	-	-	-	-	-	-
2	191835195	191836586	ENSG00000168497	CAVIN2	0.020986565	0.34389383	-	-	-	-	-	-	-	-	-	-
6	29888170	29888268	ENSG00000230521	AL645929.1	0.020986565	0.342996227	-	-	0.009892236	0.772930991	-	-	-	-	-	-
6	32095112	32097145	ENSG00000168477	TNXB	0.020986565	0.661366174	0.016165589	0.848300274	-	-	-	-	-	-	-	-
14	69768851	69768952	ENSG00000100650	SRSF5	0.020986565	0.338081928	-	-	0.008029565	0.168267566	-	-	-	-	-	-
1	203797111	203797960	ENSG00000257315	ZBED6	0.020986565	0.326549806	-	-	-	-	-	-	-	-	-	-
8	22164329	22164429	ENSG00000168484	SFTPC	0.020986565	0.325916667	-	-	-	-	-	-	0.010822821	0.26002512	-	-
10	72062666	72063113	ENSG00000107742	SPOCK2	0.020986565	0.351732332	-	-	-	-	-	-	-	-	-	-
5	32074060	32077527	ENSG00000133401	PDZD2	0.020986565	0.350140043	-	-	-	-	-	-	-	-	-	-
17	75273052	75273499	ENSG00000125454	SLC25A19	0.020986565	0.349740972	-	-	-	-	-	-	-	-	-	-
7	135195064	135197080	ENSG00000105875	WDR91	0.020986565	0.349130298	-	-	-	-	-	-	-	-	-	-
9	117715449	117716648	ENSG00000136869	TLR4	0.020986565	0.348743146	-	-	-	-	-	-	-	-	-	-
2	207976690	207977439	ENSG00000178385	PLEKHM3	0.020986565	0.348332423	-	-	-	-	-	-	-	-	-	-
15	84643170	84645000	ENSG00000176700	SCAND2P	0.020986565	0.348020491	-	-	-	-	-	-	-	-	-	-
15	84643240	84643740	ENSG00000176700	SCAND2P	0.020986565	0.347993856	-	-	-	-	-	-	-	-	-	-
1	223780247	223784217	ENSG00000143514	TP53BP2	0.020986565	0.347065242	-	-	0.022941979	0.372995142	-	-	-	-	-	-
5	170268384	170270552	ENSG00000043462	LCP2	0.020986565	0.344864348	-	-	-	-	-	-	-	-	-	-
22	41398680	41398979	ENSG00000167074	TEF	0.020986565	0.343707751	-	-	-	-	0.008638721	0.257938839	-	-	-	-
19	1577442	1578242	ENSG00000071655	MBD3	0.020986565	0.343514888	-	-	-	-	-	-	-	-	-	-
8	11444108	11444606	ENSG00000154319	FAM167A	0.020986565	0.341144584	-	-	-	-	-	-	-	-	-	-
8	28348584	28349177	ENSG00000214050	FBXO16	0.020986565	0.339908328	-	-	-	-	-	-	-	-	-	-
8	28348568	28349161	ENSG00000214050	FBXO16	0.020986565	0.33988357	-	-	-	-	-	-	-	-	-	-
12	42459465	42459715	ENSG00000139174	PRICKLE1	0.020986565	0.660536299	-	-	-	-	-	-	-	-	-	-
12	42459305	42459806	ENSG00000139174	PRICKLE1	0.020986565	0.660544505	-	-	-	-	-	-	-	-	-	-
15	25702017	25708092	ENSG00000206190	ATP10A	0.020986565	0.33880122	-	-	-	-	-	-	-	-	-	-
15	77113696	77114396	ENSG00000173517	PEAK1	0.020986565	0.664992178	-	-	-	-	-	-	-	-	-	-
6	29552902	29553301	ENSG00000237988	OR2I1P	0.020986565	0.334543657	-	-	-	-	-	-	-	-	-	-
16	72950519	72950870	ENSG00000140836	ZFHX3	0.020986565	0.665966367	-	-	-	-	-	-	-	-	-	-
15	99130762	99131111	ENSG00000182253	SYNM	0.020986565	0.666166901	-	-	-	-	-	-	-	-	-	-
15	99130308	99131116	ENSG00000182253	SYNM	0.020986565	0.666206748	-	-	-	-	-	-	-	-	-	-
14	75278922	75279023	ENSG00000170345	FOS	0.020986565	0.33344528	-	-	-	-	-	-	-	-	-	-
16	15721604	15725360	ENSG00000072864	NDE1	0.020986565	0.330536609	-	-	-	-	-	-	-	-	-	-
5	58454229	58454677	ENSG00000145632	PLK2	0.020986565	0.330527426	-	-	0.035833398	0.398385317	0.011358065	0.321576257	-	-	-	-
16	15721509	15727017	ENSG00000072864	NDE1	0.020986565	0.330478119	-	-	-	-	-	-	-	-	-	-
6	151240662	151325718	ENSG00000131016	AKAP12	0.020986565	0.327949726	-	-	-	-	-	-	-	-	-	-
10	79613837	79614230	ENSG00000122852	SFTPA1	0.020986565	0.327522649	-	-	-	-	-	-	-	-	-	-
21	26837487	26838443	ENSG00000154734	ADAMTS1	0.020989298	0.352239276	-	-	-	-	-	-	-	-	-	-
6	32972756	32973112	ENSG00000204256	BRD2	0.021040654	0.383504386	-	-	-	-	-	-	-	-	-	-
4	78910910	78912256	ENSG00000163291	PAQR3	0.02104346	0.392359493	-	-	-	-	-	-	-	-	-	-
4	78910678	78912277	ENSG00000163291	PAQR3	0.02104346	0.392320554	-	-	0.01334312	0.365903559	-	-	-	-	-	-
8	23018155	23018903	ENSG00000008853	RHOBTB2	0.02104346	0.60996117	-	-	-	-	-	-	-	-	-	-
18	48859466	48860017	ENSG00000134030	CTIF	0.02104346	0.385998174	-	-	-	-	-	-	-	-	-	-
5	141511092	141511490	ENSG00000253767	PCDHGA8	0.02104346	0.395848847	-	-	-	-	-	-	-	-	-	-
5	141511130	141511431	ENSG00000253767	PCDHGA8	0.02104346	0.395831254	-	-	-	-	-	-	-	-	-	-
5	141511138	141511487	ENSG00000253767	PCDHGA8	0.02104346	0.395818357	-	-	-	-	-	-	-	-	-	-
5	141511097	141511395	ENSG00000253767	PCDHGA8	0.02104346	0.395817743	-	-	-	-	-	-	-	-	-	-
5	141511091	141511489	ENSG00000253767	PCDHGA8	0.02104346	0.395816404	-	-	-	-	-	-	-	-	-	-
5	141511138	141511487	ENSG00000253305	PCDHGB6	0.02104346	0.395804781	-	-	-	-	-	-	-	-	-	-
5	141511097	141511395	ENSG00000081853	PCDHGA2	0.02104346	0.395783451	-	-	-	-	-	-	-	-	-	-
5	141511091	141511489	ENSG00000253305	PCDHGB6	0.02104346	0.395782285	-	-	-	-	-	-	-	-	-	-
5	141511092	141511490	ENSG00000253305	PCDHGB6	0.02104346	0.395781341	-	-	-	-	-	-	-	-	-	-
5	141511092	141511490	ENSG00000204956	PCDHGA1	0.02104346	0.395780756	-	-	-	-	-	-	-	-	-	-
5	141511097	141511395	ENSG00000253537	PCDHGA7	0.02104346	0.395771568	-	-	-	-	-	-	-	-	-	-
5	141511097	141511395	ENSG00000204956	PCDHGA1	0.02104346	0.395770452	-	-	-	-	-	-	-	-	-	-
5	141511091	141511489	ENSG00000253485	PCDHGA5	0.02104346	0.395768917	-	-	-	-	-	-	-	-	-	-
5	141511138	141511487	ENSG00000254221	PCDHGB1	0.02104346	0.39576607	-	-	-	-	-	-	-	-	-	-
5	141511130	141511431	ENSG00000253305	PCDHGB6	0.02104346	0.395764569	-	-	-	-	-	-	-	-	-	-
5	141511097	141511395	ENSG00000253305	PCDHGB6	0.02104346	0.395763113	-	-	-	-	-	-	-	-	-	-
5	141511092	141511490	ENSG00000253537	PCDHGA7	0.02104346	0.395758883	-	-	-	-	-	-	-	-	-	-
5	141511138	141511487	ENSG00000253537	PCDHGA7	0.02104346	0.395756835	-	-	-	-	-	-	-	-	-	-
5	141511138	141511487	ENSG00000204956	PCDHGA1	0.02104346	0.395754759	-	-	-	-	-	-	-	-	-	-
5	141511130	141511431	ENSG00000253846	PCDHGA10	0.02104346	0.395752573	-	-	-	-	-	-	-	-	-	-
5	141511130	141511431	ENSG00000204956	PCDHGA1	0.02104346	0.395751962	-	-	-	-	-	-	-	-	-	-
5	141511091	141511489	ENSG00000253537	PCDHGA7	0.02104346	0.395749539	-	-	-	-	-	-	-	-	-	-
5	141511091	141511489	ENSG00000253846	PCDHGA10	0.02104346	0.395748343	-	-	-	-	-	-	-	-	-	-
5	141511130	141511431	ENSG00000253537	PCDHGA7	0.02104346	0.395746642	-	-	-	-	-	-	-	-	-	-
5	141511091	141511489	ENSG00000253731	PCDHGA6	0.02104346	0.395743641	-	-	-	-	-	-	-	-	-	-
5	141511138	141511487	ENSG00000253159	PCDHGA12	0.02104346	0.39574342	-	-	-	-	-	-	-	-	-	-
5	141511138	141511487	ENSG00000081853	PCDHGA2	0.02104346	0.395741315	-	-	-	-	-	-	-	-	-	-
5	141511138	141511487	ENSG00000253846	PCDHGA10	0.02104346	0.395740811	-	-	-	-	-	-	-	-	-	-
5	141511092	141511490	ENSG00000254221	PCDHGB1	0.02104346	0.395739957	-	-	-	-	-	-	-	-	-	-
5	141511130	141511431	ENSG00000253731	PCDHGA6	0.02104346	0.395739918	-	-	-	-	-	-	-	-	-	-
5	141511092	141511490	ENSG00000253485	PCDHGA5	0.02104346	0.395739801	-	-	-	-	-	-	-	-	-	-
5	141511092	141511490	ENSG00000253846	PCDHGA10	0.02104346	0.395738836	-	-	-	-	-	-	-	-	-	-
5	141511130	141511431	ENSG00000254221	PCDHGB1	0.02104346	0.395738591	-	-	-	-	-	-	-	-	-	-
5	141511130	141511431	ENSG00000261934	PCDHGA9	0.02104346	0.395736639	-	-	-	-	-	-	-	-	-	-
5	141511097	141511395	ENSG00000253485	PCDHGA5	0.02104346	0.39573574	-	-	-	-	-	-	-	-	-	-
5	141511092	141511490	ENSG00000081853	PCDHGA2	0.02104346	0.395735379	-	-	-	-	-	-	-	-	-	-
5	141511091	141511489	ENSG00000204956	PCDHGA1	0.02104346	0.395734837	-	-	-	-	-	-	-	-	-	-
5	141511130	141511431	ENSG00000253485	PCDHGA5	0.02104346	0.395730907	-	-	-	-	-	-	-	-	-	-
5	141511097	141511395	ENSG00000253731	PCDHGA6	0.02104346	0.395729726	-	-	-	-	-	-	-	-	-	-
5	141511092	141511490	ENSG00000262209	PCDHGB3	0.02104346	0.395729621	-	-	-	-	-	-	-	-	-	-
5	141511097	141511395	ENSG00000262209	PCDHGB3	0.02104346	0.395728604	-	-	-	-	-	-	-	-	-	-
5	141511097	141511395	ENSG00000261934	PCDHGA9	0.02104346	0.395727214	-	-	-	-	-	-	-	-	-	-
5	141511130	141511431	ENSG00000081853	PCDHGA2	0.02104346	0.395726161	-	-	-	-	-	-	-	-	-	-
5	141511091	141511489	ENSG00000254221	PCDHGB1	0.02104346	0.395726122	-	-	-	-	-	-	-	-	-	-
5	141511138	141511487	ENSG00000253485	PCDHGA5	0.02104346	0.39572587	-	-	-	-	-	-	-	-	-	-
5	141511091	141511489	ENSG00000081853	PCDHGA2	0.02104346	0.395723937	-	-	-	-	-	-	-	-	-	-
5	141511091	141511489	ENSG00000253953	PCDHGB4	0.02104346	0.395720929	-	-	-	-	-	-	-	-	-	-
5	141511092	141511490	ENSG00000253953	PCDHGB4	0.02104346	0.395715633	-	-	-	-	-	-	-	-	-	-
5	141511097	141511395	ENSG00000253846	PCDHGA10	0.02104346	0.395712949	-	-	-	-	-	-	-	-	-	-
5	141511130	141511431	ENSG00000253953	PCDHGB4	0.02104346	0.395711907	-	-	-	-	-	-	-	-	-	-
5	141511138	141511487	ENSG00000253953	PCDHGB4	0.02104346	0.395710884	-	-	-	-	-	-	-	-	-	-
5	141511130	141511431	ENSG00000262209	PCDHGB3	0.02104346	0.395710014	-	-	-	-	-	-	-	-	-	-
5	141511130	141511431	ENSG00000253910	PCDHGB2	0.02104346	0.395709841	-	-	-	-	-	-	-	-	-	-
5	141511091	141511489	ENSG00000261934	PCDHGA9	0.02104346	0.395709491	-	-	-	-	-	-	-	-	-	-
5	141511097	141511395	ENSG00000253953	PCDHGB4	0.02104346	0.395708979	-	-	-	-	-	-	-	-	-	-
5	141511138	141511487	ENSG00000253910	PCDHGB2	0.02104346	0.395707872	-	-	-	-	-	-	-	-	-	-
5	141511097	141511395	ENSG00000254221	PCDHGB1	0.02104346	0.39570116	-	-	-	-	-	-	-	-	-	-
5	141511091	141511489	ENSG00000262209	PCDHGB3	0.02104346	0.39570084	-	-	-	-	-	-	-	-	-	-
5	141511092	141511490	ENSG00000253159	PCDHGA12	0.02104346	0.395699834	-	-	-	-	-	-	-	-	-	-
5	141511092	141511490	ENSG00000253731	PCDHGA6	0.02104346	0.395696504	-	-	-	-	-	-	-	-	-	-
5	141511091	141511489	ENSG00000253910	PCDHGB2	0.02104346	0.395692845	-	-	-	-	-	-	-	-	-	-
5	141511092	141511490	ENSG00000253910	PCDHGB2	0.02104346	0.395691613	-	-	-	-	-	-	-	-	-	-
5	141511138	141511487	ENSG00000253873	PCDHGA11	0.02104346	0.395691352	-	-	-	-	-	-	-	-	-	-
5	141511138	141511487	ENSG00000261934	PCDHGA9	0.02104346	0.395690159	-	-	-	-	-	-	-	-	-	-
5	141511130	141511431	ENSG00000253159	PCDHGA12	0.02104346	0.39568767	-	-	-	-	-	-	-	-	-	-
5	141511097	141511395	ENSG00000253159	PCDHGA12	0.02104346	0.395685547	-	-	-	-	-	-	-	-	-	-
5	141511097	141511395	ENSG00000253910	PCDHGB2	0.02104346	0.395685419	-	-	-	-	-	-	-	-	-	-
5	141511091	141511489	ENSG00000253159	PCDHGA12	0.02104346	0.395683952	-	-	-	-	-	-	-	-	-	-
5	141511092	141511490	ENSG00000253873	PCDHGA11	0.02104346	0.395672327	-	-	-	-	-	-	-	-	-	-
5	141511092	141511490	ENSG00000261934	PCDHGA9	0.02104346	0.395664015	-	-	-	-	-	-	-	-	-	-
5	141511097	141511395	ENSG00000253873	PCDHGA11	0.02104346	0.395658349	-	-	-	-	-	-	-	-	-	-
5	141511138	141511487	ENSG00000253731	PCDHGA6	0.02104346	0.395649639	-	-	-	-	-	-	-	-	-	-
5	141511091	141511489	ENSG00000253873	PCDHGA11	0.02104346	0.395649351	-	-	-	-	-	-	-	-	-	-
5	141511138	141511487	ENSG00000262209	PCDHGB3	0.02104346	0.395636434	-	-	-	-	-	-	-	-	-	-
5	141511130	141511431	ENSG00000253873	PCDHGA11	0.02104346	0.395618511	-	-	-	-	-	-	-	-	-	-
22	26458530	26464219	ENSG00000100099	HPS4	0.02104346	0.394848446	-	-	-	-	-	-	-	-	-	-
12	1786087	1786387	ENSG00000006831	ADIPOR2	0.02104346	0.608670157	0.012351097	0.643348714	-	-	-	-	0.004312928	0.794801908	-	-
4	70799586	70799836	ENSG00000018189	RUFY3	0.02104346	0.609954156	-	-	-	-	-	-	-	-	-	-
2	12717985	12718185	ENSG00000071575	TRIB2	0.02104346	0.389559178	-	-	-	-	-	-	-	-	-	-
6	43785038	43785788	ENSG00000112715	VEGFA	0.02104346	0.389525351	-	-	-	-	-	-	-	-	-	-
12	133107015	133107316	ENSG00000214029	ZNF891	0.02104346	0.389140367	-	-	-	-	-	-	-	-	-	-
19	4054021	4065498	ENSG00000178951	ZBTB7A	0.02104346	0.613303787	-	-	-	-	-	-	-	-	-	-
9	137552312	137552507	ENSG00000182154	MRPL41	0.02104346	0.386373867	-	-	-	-	-	-	-	-	-	-
6	52404058	52405249	ENSG00000170915	PAQR8	0.02104346	0.385644658	-	-	-	-	-	-	-	-	-	-
9	136923984	136926211	ENSG00000127191	TRAF2	0.02104346	0.385289753	-	-	-	-	-	-	-	-	-	-
18	76441478	76442575	ENSG00000101493	ZNF516	0.02104346	0.385235244	-	-	-	-	-	-	-	-	-	-
9	129888286	129888887	ENSG00000187239	FNBP1	0.02104346	0.615511257	-	-	-	-	-	-	-	-	-	-
16	9103976	9104227	ENSG00000182831	C16orf72	0.02104346	0.615783363	-	-	-	-	-	-	-	-	-	-
8	23019102	23019302	ENSG00000245025	AC107959.1	0.02104346	0.616298734	-	-	-	-	-	-	-	-	-	-
8	143694530	143695029	ENSG00000181135	ZNF707	0.02119919	0.396199848	-	-	-	-	-	-	-	-	-	-
3	15646940	15647440	ENSG00000169814	BTD	0.021262061	0.396402932	-	-	-	-	-	-	-	-	-	-
18	5238104	5238598	ENSG00000264575	LINC00526	0.0212996	0.396772534	-	-	-	-	-	-	-	-	-	-
18	5238073	5238968	ENSG00000264575	LINC00526	0.0212996	0.396751393	-	-	-	-	-	-	-	-	-	-
16	30443728	30444514	ENSG00000179918	SEPHS2	0.0212996	0.396635851	-	-	-	-	-	-	-	-	-	-
5	54518949	54519695	ENSG00000178996	SNX18	0.021302218	0.394240256	-	-	-	-	-	-	-	-	-	-
2	127847431	127847582	ENSG00000144231	POLR2D	0.021821651	0.602327789	-	-	-	-	-	-	-	-	-	-
19	18010722	18014052	ENSG00000105643	ARRDC2	0.021927439	0.398190639	-	-	-	-	-	-	-	-	-	-
8	22690199	22744679	ENSG00000134020	PEBP4	0.021927439	0.39794542	-	-	-	-	-	-	-	-	-	-
17	78995197	78997470	ENSG00000171302	CANT1	0.021927439	0.398119412	-	-	-	-	-	-	-	-	-	-
15	56095569	56095869	ENSG00000181827	RFX7	0.021927439	0.601766248	-	-	-	-	-	-	-	-	-	-
8	97706733	97722913	ENSG00000147649	MTDH	0.021994216	0.601567546	-	-	-	-	-	-	-	-	-	-
10	121911061	121927872	ENSG00000107669	ATE1	0.022017076	0.395572226	-	-	-	-	-	-	-	-	-	-
2	201700803	201701153	ENSG00000003393	ALS2	0.022058893	0.641313442	-	-	-	-	-	-	-	-	-	-
22	19523073	19523620	ENSG00000184113	CLDN5	0.022058893	0.357914015	-	-	-	-	-	-	-	-	-	-
22	19523075	19523615	ENSG00000184113	CLDN5	0.022058893	0.357879249	-	-	-	-	-	-	-	-	-	-
18	10488449	10488650	ENSG00000154856	APCDD1	0.022058893	0.356503628	-	-	-	-	-	-	-	-	-	-
10	89305965	89307103	ENSG00000119922	IFIT2	0.022058893	0.358974736	-	-	-	-	-	-	-	-	-	-
6	152321298	152325971	ENSG00000131018	SYNE1	0.022058893	0.358441445	-	-	-	-	-	-	-	-	-	-
16	67842622	67843998	ENSG00000102901	CENPT	0.022058893	0.358049495	-	-	-	-	-	-	-	-	-	-
6	32087694	32088937	ENSG00000168477	TNXB	0.022058893	0.357475986	0.027541444	0.358122542	-	-	-	-	-	-	-	-
12	561418	562116	ENSG00000139044	B4GALNT3	0.022058893	0.357317204	-	-	-	-	-	-	-	-	-	-
18	5238104	5238598	ENSG00000263753	LINC00667	0.022204456	0.398948308	-	-	-	-	-	-	-	-	-	-
18	5238073	5238968	ENSG00000263753	LINC00667	0.022204456	0.398931668	-	-	-	-	-	-	-	-	-	-
17	44008468	44008865	ENSG00000161653	NAGS	0.022204456	0.600963019	-	-	-	-	-	-	-	-	-	-
11	204797	205095	ENSG00000177951	BET1L	0.022265711	0.396113913	-	-	-	-	-	-	-	-	-	-
4	5810353	5811206	ENSG00000072840	EVC	0.022590222	0.603232842	-	-	-	-	-	-	-	-	-	-
5	119392944	119393794	ENSG00000145779	TNFAIP8	0.022613139	0.39694105	-	-	-	-	-	-	-	-	-	-
15	73739861	73751240	ENSG00000205363	INSYN1	0.022701927	0.399944128	-	-	-	-	-	-	-	-	-	-
15	73739976	73740615	ENSG00000205363	INSYN1	0.022701927	0.399939203	-	-	-	-	-	-	0.006765656	0.309594692	-	-
3	101676698	101676848	ENSG00000066422	ZBTB11	0.022825102	0.400499229	-	-	-	-	-	-	-	-	-	-
3	101676723	101676824	ENSG00000066422	ZBTB11	0.022825102	0.40048394	-	-	-	-	-	-	-	-	-	-
3	101676723	101676824	ENSG00000256628	ZBTB11-AS1	0.022825102	0.400405266	-	-	-	-	-	-	-	-	-	-
3	101676698	101676848	ENSG00000256628	ZBTB11-AS1	0.022825102	0.400403547	-	-	-	-	-	-	-	-	-	-
5	662249	663295	ENSG00000171368	TPPP	0.023133734	0.638239683	-	-	-	-	-	-	-	-	-	-
17	81673016	81673855	ENSG00000185298	CCDC137	0.023509382	0.401607888	-	-	-	-	-	-	-	-	-	-
12	103946916	103947638	ENSG00000166598	HSP90B1	0.023509382	0.598378185	0.030026177	0.59374067	-	-	-	-	-	-	-	-
10	5740009	5740210	ENSG00000108021	FAM208B	0.023630914	0.601377981	-	-	-	-	-	-	-	-	-	-
4	25929190	25929776	ENSG00000250317	SMIM20	0.023650237	0.398784997	-	-	-	-	-	-	-	-	-	-
3	154122047	154122946	ENSG00000114790	ARHGEF26	0.023853312	0.364497652	-	-	-	-	-	-	-	-	-	-
19	34957698	34958246	ENSG00000180884	ZNF792	0.023853312	0.364372854	-	-	-	-	-	-	-	-	-	-
2	48581575	48582223	ENSG00000068781	STON1-GTF2A1L	0.023962456	0.392021306	-	-	-	-	-	-	-	-	-	-
2	48581503	48582253	ENSG00000068781	STON1-GTF2A1L	0.023962456	0.392002261	-	-	-	-	-	-	-	-	-	-
18	61816247	61816498	ENSG00000176641	RNF152	0.024586908	0.366348341	-	-	-	-	-	-	-	-	-	-
14	68787857	68788106	ENSG00000185650	ZFP36L1	0.024595776	0.599467187	-	-	-	-	-	-	0.005757314	0.836326949	-	-
2	85344126	85344692	ENSG00000042445	RETSAT	0.024595776	0.599549426	-	-	-	-	-	-	-	-	-	-
16	4880619	4881167	ENSG00000118900	UBN1	0.024595776	0.599714882	-	-	-	-	-	-	-	-	-	-
2	135135722	135153799	ENSG00000115839	RAB3GAP1	0.024672242	0.400768785	-	-	-	-	-	-	-	-	-	-
10	75111727	75151013	ENSG00000156671	SAMD8	0.024740139	0.596695158	-	-	-	-	-	-	-	-	-	-
22	36141172	36141718	ENSG00000128284	APOL3	0.024918511	0.632622062	-	-	-	-	-	-	-	-	-	-
6	29723525	29723971	ENSG00000225864	AL645939.1	0.024989632	0.337975988	-	-	-	-	-	-	-	-	-	-
6	29723501	29724013	ENSG00000225864	AL645939.1	0.024989632	0.337962141	-	-	-	-	-	-	-	-	-	-
5	204928	216744	ENSG00000164366	CCDC127	0.025026097	0.404097861	-	-	-	-	-	-	-	-	-	-
3	111594275	111595063	ENSG00000177494	ZBED2	0.025026097	0.404286212	-	-	-	-	-	-	-	-	-	-
19	58295493	58315183	ENSG00000142396	ERVK3-1	0.025026097	0.404259821	-	-	-	-	-	-	-	-	-	-
20	33707430	33707929	ENSG00000101417	PXMP4	0.025026097	0.404249106	0.046209794	0.420398897	-	-	-	-	-	-	-	-
19	58295493	58315183	ENSG00000267216	AC020915.1	0.025026097	0.404223187	-	-	-	-	-	-	-	-	-	-
19	58295064	58315147	ENSG00000267216	AC020915.1	0.025026097	0.404202826	-	-	-	-	-	-	-	-	-	-
8	52623699	52628100	ENSG00000023287	RB1CC1	0.025026097	0.596205671	-	-	-	-	-	-	-	-	-	-
1	147757613	147758434	ENSG00000265107	GJA5	0.025085685	0.368849234	-	-	-	-	-	-	-	-	-	-
1	147757594	147758343	ENSG00000265107	GJA5	0.025085685	0.368837919	-	-	-	-	-	-	-	-	-	-
2	203439384	203439635	ENSG00000173166	RAPH1	0.025085685	0.368117151	-	-	-	-	-	-	-	-	-	-
3	4316278	4317072	ENSG00000170364	SETMAR	0.025097402	0.369621201	-	-	-	-	-	-	-	-	-	-
10	96620426	96620527	ENSG00000155629	PIK3AP1	0.025097402	0.369599469	-	-	-	-	-	-	-	-	-	-
6	129638584	129710125	ENSG00000146376	ARHGAP18	0.025099689	0.598518734	-	-	-	-	-	-	-	-	-	-
4	10445997	10446446	ENSG00000178163	ZNF518B	0.025160654	0.401691176	-	-	-	-	-	-	-	-	-	-
17	76390943	76391542	ENSG00000175931	UBE2O	0.025471207	0.402231428	-	-	-	-	-	-	-	-	-	-
6	29555833	29556181	ENSG00000204681	GABBR1	0.02550848	0.405129886	-	-	-	-	-	-	0.008619458	0.340955148	-	-
6	29555860	29556157	ENSG00000204681	GABBR1	0.02550848	0.40512744	-	-	-	-	-	-	-	-	-	-
4	7031869	7032120	ENSG00000245748	AC097382.2	0.02550848	0.404956118	-	-	-	-	-	-	-	-	-	-
5	179609429	179609579	ENSG00000176783	RUFY1	0.025694591	0.597349916	-	-	-	-	-	-	-	-	-	-
6	56597870	56601470	ENSG00000151914	DST	0.025745343	0.371164535	-	-	-	-	-	-	-	-	-	-
16	30887834	30893249	ENSG00000099385	BCL7C	0.025756989	0.594318874	-	-	-	-	-	-	-	-	-	-
16	30887834	30893249	ENSG00000260083	MIR762HG	0.025756989	0.594326524	-	-	-	-	-	-	-	-	-	-
14	67385276	67385525	ENSG00000134001	EIF2S1	0.025756989	0.405530555	-	-	-	-	-	-	-	-	-	-
7	30425322	30425522	ENSG00000106100	NOD1	0.025778169	0.405791213	-	-	-	-	-	-	-	-	-	-
16	4113839	4114587	ENSG00000162104	ADCY9	0.025921397	0.371838116	0.038527475	0.384507121	-	-	-	-	-	-	-	-
2	172487116	172487392	ENSG00000091409	ITGA6	0.026290916	0.372838577	-	-	-	-	-	-	-	-	-	-
7	56079582	56079929	ENSG00000129103	SUMF2	0.026466274	0.596240725	-	-	-	-	-	-	-	-	-	-
6	26545127	26545911	ENSG00000182952	HMGN4	0.026687822	0.398315304	-	-	-	-	-	-	-	-	-	-
17	47952260	47953093	ENSG00000167183	PRR15L	0.026777707	0.344298237	-	-	-	-	-	-	-	-	-	-
X	1403434	1418042	ENSG00000169093	ASMTL	0.026806274	0.404303494	-	-	-	-	0.007386895	0.66707295	-	-	-	-
16	20734834	20735579	ENSG00000066654	THUMPD1	0.027247608	0.407526345	-	-	-	-	-	-	-	-	-	-
4	7031869	7032120	ENSG00000132405	TBC1D14	0.027286563	0.405007603	-	-	-	-	-	-	-	-	-	-
22	50220455	50221254	ENSG00000128159	TUBGCP6	0.027422867	0.594709159	-	-	-	-	-	-	-	-	-	-
19	4816030	4816378	ENSG00000127666	TICAM1	0.027444822	0.405436828	-	-	-	-	-	-	-	-	-	-
10	122086971	122087571	ENSG00000138162	TACC2	0.027504321	0.405626503	-	-	-	-	-	-	-	-	-	-
22	26481782	26482183	ENSG00000100099	HPS4	0.027698004	0.408091216	-	-	-	-	-	-	-	-	-	-
7	150692392	150693042	ENSG00000106560	GIMAP2	0.027813683	0.375711761	-	-	-	-	-	-	-	-	-	-
19	11831414	11831664	ENSG00000171295	ZNF440	0.028280763	0.408781047	-	-	-	-	-	-	-	-	-	-
16	29664192	29664692	ENSG00000197471	SPN	0.028681551	0.377406264	-	-	-	-	-	-	-	-	-	-
8	143868788	143872478	ENSG00000261150	EPPK1	0.029161084	0.61991938	-	-	-	-	-	-	-	-	-	-
8	143868771	143872467	ENSG00000261150	EPPK1	0.029161084	0.619949419	-	-	-	-	-	-	-	-	-	-
6	56605612	56606763	ENSG00000151914	DST	0.029161084	0.378568726	-	-	-	-	-	-	-	-	-	-
2	48581575	48582223	ENSG00000243244	STON1	0.029161084	0.379934387	-	-	-	-	-	-	-	-	-	-
2	48581503	48582253	ENSG00000243244	STON1	0.029161084	0.379917253	-	-	-	-	-	-	-	-	-	-
5	69128059	69129972	ENSG00000145740	SLC30A5	0.029188058	0.407653291	-	-	-	-	-	-	-	-	-	-
6	167948465	167954466	ENSG00000130396	AFDN	0.029193215	0.407889871	-	-	-	-	-	-	-	-	-	-
12	26064541	26069051	ENSG00000123094	RASSF8	0.029193215	0.592113871	-	-	-	-	-	-	-	-	-	-
22	32387781	32392271	ENSG00000100220	RTCB	0.029261706	0.408078727	-	-	-	-	-	-	-	-	-	-
17	29264034	29293818	ENSG00000108256	NUFIP2	0.029344203	0.409928153	-	-	-	-	-	-	-	-	-	-
5	181059684	181060132	ENSG00000165810	BTNL9	0.029654259	0.38111021	-	-	-	-	-	-	-	-	-	-
3	187370910	187371348	ENSG00000136514	RTP4	0.030009545	0.381923939	-	-	-	-	-	-	-	-	-	-
16	4882556	4883206	ENSG00000118898	PPL	0.030127583	0.409110282	-	-	-	-	-	-	-	-	-	-
2	42169448	42169599	ENSG00000224875	AC083949.1	0.03016181	0.410792491	-	-	-	-	-	-	-	-	-	-
8	143598582	143599981	ENSG00000179886	TIGD5	0.031077694	0.411794402	-	-	-	-	-	-	-	-	-	-
2	65069484	65070811	ENSG00000011523	CEP68	0.031077694	0.411742075	-	-	-	-	-	-	-	-	-	-
21	29046765	29047315	ENSG00000156256	USP16	0.03113197	0.410353287	-	-	-	-	-	-	-	-	-	-
15	77112896	77113147	ENSG00000173517	PEAK1	0.031410811	0.384139409	-	-	-	-	-	-	-	-	-	-
4	158170752	158172339	ENSG00000164125	FAM198B	0.031436758	0.385916663	-	-	-	-	-	-	0.049501207	0.409857511	-	-
4	158170801	158172321	ENSG00000164125	FAM198B	0.031436758	0.385910828	-	-	-	-	-	-	0.049501207	0.409848564	-	-
13	26046173	26046815	ENSG00000180730	SHISA2	0.031436758	0.385068818	-	-	-	-	-	-	-	-	-	-
6	56552247	56552498	ENSG00000151914	DST	0.031436758	0.385836814	-	-	-	-	-	-	-	-	-	-
5	842298	843363	ENSG00000188818	ZDHHC11	0.031436758	0.614285691	-	-	-	-	-	-	-	-	-	-
17	45514802	45515102	ENSG00000214425	LRRC37A4P	0.031436758	0.615312186	-	-	-	-	-	-	-	-	-	-
6	152122033	152122483	ENSG00000131018	SYNE1	0.031464222	0.613766511	-	-	-	-	-	-	-	-	-	-
13	75819449	75823644	ENSG00000136153	LMO7	0.031468003	0.410971585	-	-	-	-	-	-	-	-	-	-
1	22030331	22031025	ENSG00000218510	LINC00339	0.031468003	0.411011934	-	-	-	-	-	-	-	-	-	-
1	22030325	22031018	ENSG00000218510	LINC00339	0.031468003	0.411003644	-	-	-	-	-	-	-	-	-	-
10	11763324	11763822	ENSG00000134463	ECHDC3	0.031497959	0.411188508	-	-	-	-	-	-	-	-	-	-
2	237340491	237341091	ENSG00000163359	COL6A3	0.031497959	0.58874316	-	-	-	-	-	-	-	-	-	-
2	61188108	61188758	ENSG00000173209	AHSA2P	0.031858036	0.412564788	-	-	-	-	-	-	-	-	-	-
13	77006574	77006724	ENSG00000005812	FBXL3	0.031859367	0.411711939	-	-	-	-	-	-	-	-	-	-
6	33211886	33212673	ENSG00000204227	RING1	0.032015924	0.588032916	-	-	-	-	-	-	-	-	-	-
1	247189899	247190930	ENSG00000227671	AL390728.4	0.032243781	0.41247698	0.019528284	0.386003423	-	-	-	-	-	-	-	-
3	122718361	122720458	ENSG00000173193	PARP14	0.032243781	0.412496543	-	-	-	-	-	-	-	-	-	-
9	113583742	113591897	ENSG00000138835	RGS3	0.032243781	0.412295342	-	-	-	-	-	-	-	-	-	-
1	203797101	203797802	ENSG00000257315	ZBED6	0.032293433	0.387567582	-	-	-	-	-	-	-	-	-	-
19	7910285	7912680	ENSG00000076984	MAP2K7	0.032403849	0.587250443	-	-	-	-	-	-	-	-	-	-
12	49794864	49796313	ENSG00000167566	NCKAP5L	0.032906374	0.413314232	-	-	-	-	-	-	-	-	-	-
2	85787965	85788066	ENSG00000168874	ATOH8	0.03295545	0.388656487	-	-	-	-	-	-	-	-	-	-
3	10279725	10280024	ENSG00000157014	TATDN2	0.033078539	0.586427799	-	-	-	-	-	-	0.023181771	0.59942045	-	-
1	227028824	227029223	ENSG00000143776	CDC42BPA	0.033291388	0.413864635	-	-	-	-	-	-	-	-	-	-
19	3611533	3611881	ENSG00000226800	CACTIN-AS1	0.033387102	0.586065839	-	-	-	-	-	-	-	-	-	-
14	106276638	106276997	ENSG00000211950	IGHV1-24	0.033515971	0.414114806	-	-	-	-	-	-	-	-	-	-
16	19114803	19120166	ENSG00000205730	ITPRIPL2	0.033679177	0.414308736	-	-	-	-	-	-	-	-	-	-
1	89185281	89191278	ENSG00000162654	GBP4	0.033949792	0.609133316	-	-	-	-	-	-	-	-	-	-
6	29553399	29553946	ENSG00000237988	OR2I1P	0.033949792	0.390911464	-	-	-	-	-	-	-	-	-	-
4	125415176	125416468	ENSG00000196159	FAT4	0.033949792	0.391150853	-	-	-	-	-	-	-	-	-	-
3	133932936	133933636	ENSG00000174640	SLCO2A1	0.033949792	0.39097311	-	-	-	-	-	-	-	-	-	-
12	10159335	10159583	ENSG00000173391	OLR1	0.033949792	0.390139554	-	-	-	-	-	-	-	-	-	-
7	5313161	5315126	ENSG00000182095	TNRC18	0.034030776	0.414678887	-	-	-	-	-	-	-	-	-	-
7	30425016	30425412	ENSG00000106100	NOD1	0.034030776	0.414617189	-	-	-	-	-	-	-	-	-	-
14	104949074	104950223	ENSG00000185567	AHNAK2	0.034503593	0.386464027	-	-	-	-	-	-	-	-	-	-
5	141511097	141511395	ENSG00000254245	PCDHGA3	0.034503593	0.395954142	-	-	-	-	-	-	-	-	-	-
5	141511138	141511487	ENSG00000242419	PCDHGC4	0.034503593	0.395780539	-	-	-	-	-	-	-	-	-	-
5	141511097	141511395	ENSG00000242419	PCDHGC4	0.034503593	0.395772805	-	-	-	-	-	-	-	-	-	-
5	141511091	141511489	ENSG00000242419	PCDHGC4	0.034503593	0.395765223	-	-	-	-	-	-	-	-	-	-
5	141511092	141511490	ENSG00000254245	PCDHGA3	0.034503593	0.395763109	-	-	-	-	-	-	-	-	-	-
5	141511130	141511431	ENSG00000254245	PCDHGA3	0.034503593	0.395763044	-	-	-	-	-	-	-	-	-	-
5	141511091	141511489	ENSG00000240764	PCDHGC5	0.034503593	0.395758728	-	-	-	-	-	-	-	-	-	-
5	141511092	141511490	ENSG00000242419	PCDHGC4	0.034503593	0.395757831	-	-	-	-	-	-	-	-	-	-
5	141511097	141511395	ENSG00000262576	PCDHGA4	0.034503593	0.395753877	-	-	-	-	-	-	-	-	-	-
5	141511091	141511489	ENSG00000276547	PCDHGB5	0.034503593	0.395751241	-	-	-	-	-	-	-	-	-	-
5	141511091	141511489	ENSG00000254245	PCDHGA3	0.034503593	0.395750767	-	-	-	-	-	-	-	-	-	-
5	141511097	141511395	ENSG00000276547	PCDHGB5	0.034503593	0.395748462	-	-	-	-	-	-	-	-	-	-
5	141511091	141511489	ENSG00000262576	PCDHGA4	0.034503593	0.395747832	-	-	-	-	-	-	-	-	-	-
5	141511092	141511490	ENSG00000276547	PCDHGB5	0.034503593	0.395743341	-	-	-	-	-	-	-	-	-	-
5	141511097	141511395	ENSG00000240764	PCDHGC5	0.034503593	0.395735962	-	-	-	-	-	-	-	-	-	-
5	141511138	141511487	ENSG00000276547	PCDHGB5	0.034503593	0.395735825	-	-	-	-	-	-	-	-	-	-
5	141511092	141511490	ENSG00000240764	PCDHGC5	0.034503593	0.395729927	-	-	-	-	-	-	-	-	-	-
19	41766278	41771076	ENSG00000086548	CEACAM6	0.034503593	0.395729672	-	-	-	-	-	-	-	-	-	-
5	141511130	141511431	ENSG00000276547	PCDHGB5	0.034503593	0.395724422	-	-	-	-	-	-	-	-	-	-
5	141511130	141511431	ENSG00000262576	PCDHGA4	0.034503593	0.395723948	-	-	-	-	-	-	-	-	-	-
5	141511092	141511490	ENSG00000262576	PCDHGA4	0.034503593	0.395713991	-	-	-	-	-	-	-	-	-	-
5	141511130	141511431	ENSG00000242419	PCDHGC4	0.034503593	0.395711372	-	-	-	-	-	-	-	-	-	-
5	141511130	141511431	ENSG00000240764	PCDHGC5	0.034503593	0.395708528	-	-	-	-	-	-	-	-	-	-
5	141511138	141511487	ENSG00000262576	PCDHGA4	0.034503593	0.395692753	-	-	-	-	-	-	-	-	-	-
5	141511138	141511487	ENSG00000240764	PCDHGC5	0.034503593	0.395667975	-	-	-	-	-	-	-	-	-	-
5	141511138	141511487	ENSG00000254245	PCDHGA3	0.034503593	0.395655089	-	-	-	-	-	-	-	-	-	-
15	99130308	99131116	ENSG00000261054	AC036108.2	0.034503593	0.626402211	-	-	-	-	-	-	-	-	-	-
15	99130762	99131111	ENSG00000261054	AC036108.2	0.034503593	0.626409734	-	-	-	-	-	-	-	-	-	-
16	84179041	84179689	ENSG00000103168	TAF1C	0.035163419	0.607227821	-	-	-	-	-	-	-	-	-	-
1	160547462	160548259	ENSG00000066294	CD84	0.035176002	0.393035998	-	-	-	-	-	-	-	-	-	-
15	75211969	75212119	ENSG00000167173	C15orf39	0.03524671	0.415742741	-	-	-	-	0.007069381	0.678004801	-	-	-	-
10	77792180	77792480	ENSG00000228748	AL450306.1	0.035374359	0.41586786	-	-	-	-	-	-	-	-	-	-
16	12569839	12570090	ENSG00000048471	SNX29	0.035374359	0.584143594	-	-	-	-	-	-	-	-	-	-
3	125012753	125012954	ENSG00000173706	HEG1	0.035567624	0.606290704	-	-	-	-	-	-	-	-	-	-
7	99619641	99620041	ENSG00000197037	ZSCAN25	0.036088336	0.583528007	-	-	-	-	-	-	-	-	-	-
10	102812665	102813613	ENSG00000166272	WBP1L	0.036250615	0.583346617	-	-	-	-	-	-	-	-	-	-
11	95978585	95979332	ENSG00000184384	MAML2	0.03652581	0.416967399	-	-	-	-	-	-	-	-	-	-
12	47077832	47078426	ENSG00000139211	AMIGO2	0.036603888	0.604951918	-	-	-	-	-	-	-	-	-	-
8	143872566	143873266	ENSG00000261150	EPPK1	0.036863642	0.39602946	-	-	-	-	0.008151532	0.245254421	-	-	-	-
8	143872576	143873275	ENSG00000261150	EPPK1	0.036863642	0.396015856	-	-	-	-	-	-	-	-	-	-
17	35353740	35360049	ENSG00000172716	SLFN11	0.036863642	0.39571452	-	-	-	-	-	-	-	-	-	-
7	47346282	47368641	ENSG00000136205	TNS3	0.03701421	0.41753854	-	-	-	-	-	-	-	-	-	-
8	47737155	47737701	ENSG00000221869	CEBPD	0.03701421	0.417520012	-	-	0.014368481	0.365470897	-	-	-	-	-	-
6	158313536	158313937	ENSG00000130338	TULP4	0.037089627	0.417265436	-	-	-	-	-	-	-	-	-	-
10	100151291	100151542	ENSG00000107566	ERLIN1	0.037111596	0.417708114	-	-	-	-	-	-	-	-	-	-
7	74231940	74233794	ENSG00000049541	RFC2	0.037133022	0.603232453	-	-	-	-	-	-	-	-	-	-
9	27455176	27529581	ENSG00000120162	MOB3B	0.037133022	0.396715614	-	-	-	-	-	-	-	-	-	-
19	3611533	3611881	ENSG00000105298	CACTIN	0.03756448	0.582260263	-	-	-	-	-	-	-	-	-	-
17	75513792	75513992	ENSG00000177303	CASKIN2	0.03756448	0.41772222	-	-	-	-	-	-	-	-	-	-
15	79970802	79971149	ENSG00000140379	BCL2A1	0.037787791	0.397822041	-	-	-	-	-	-	-	-	-	-
19	41426689	41427360	ENSG00000177191	B3GNT8	0.037787791	0.397872815	-	-	-	-	-	-	-	-	-	-
22	30576674	30579075	ENSG00000100029	PES1	0.037892138	0.581964052	-	-	-	-	-	-	-	-	-	-
6	32053661	32061469	ENSG00000168477	TNXB	0.038229363	0.398525117	-	-	-	-	-	-	-	-	-	-
8	144522474	144523066	ENSG00000254402	LRRC24	0.03829258	0.284778543	-	-	-	-	-	-	-	-	-	-
8	144522434	144523083	ENSG00000254402	LRRC24	0.03829258	0.28474612	-	-	-	-	-	-	-	-	-	-
10	118008845	118034003	ENSG00000107560	RAB11FIP2	0.038417593	0.39925054	-	-	-	-	-	-	-	-	-	-
X	1403434	1418042	ENSG00000236017	ASMTL-AS1	0.038417593	0.399364612	-	-	-	-	-	-	-	-	-	-
16	84178294	84178494	ENSG00000103168	TAF1C	0.038417593	0.399062371	-	-	-	-	-	-	-	-	-	-
19	40800391	40801289	ENSG00000171570	RAB4B-EGLN2	0.039394781	0.686793735	-	-	-	-	-	-	-	-	-	-
19	7463832	7464635	ENSG00000268861	AC008878.3	0.039394781	0.311357172	-	-	-	-	-	-	-	-	-	-
13	102875348	102875895	ENSG00000270181	BIVM-ERCC5	0.039394781	0.308672911	-	-	-	-	-	-	-	-	-	-
13	102875351	102875951	ENSG00000270181	BIVM-ERCC5	0.039394781	0.308645807	-	-	-	-	-	-	-	-	-	-
17	81031813	81033007	ENSG00000226137	BAIAP2-DT	0.039596624	0.419624322	-	-	-	-	-	-	-	-	-	-
7	144187123	144188067	ENSG00000213214	ARHGEF35	0.039912681	0.57988121	-	-	-	-	-	-	-	-	-	-
12	14424746	14425147	ENSG00000171681	ATF7IP	0.039912681	0.420089585	-	-	-	-	-	-	-	-	-	-
17	39407570	39408319	ENSG00000125686	MED1	0.039912681	0.420008982	-	-	-	-	-	-	-	-	-	-
7	151219080	151221598	ENSG00000285292	AC021097.2	0.040291993	0.66482322	-	-	-	-	-	-	-	-	-	-
19	18911017	18931354	ENSG00000268193	AC002985.1	0.040291993	0.33477839	-	-	-	-	-	-	-	-	-	-
16	10531888	10532082	ENSG00000256013	AC027277.1	0.040291993	0.334159071	-	-	-	-	-	-	-	-	-	-
2	62146364	62146881	ENSG00000242735	RPSAP26	0.040291993	0.328135567	-	-	-	-	-	-	-	-	-	-
2	62146757	62147153	ENSG00000242735	RPSAP26	0.040291993	0.328108156	-	-	-	-	-	-	-	-	-	-
2	177617460	177618425	ENSG00000197557	TTC30A	0.040302334	0.598689697	-	-	-	-	-	-	-	-	-	-
8	53523383	53523881	ENSG00000237807	AC022034.1	0.040338551	0.401553549	-	-	-	-	-	-	-	-	-	-
1	151581942	151582291	ENSG00000143367	TUFT1	0.04034233	0.420504345	-	-	-	-	-	-	-	-	-	-
21	44849634	44850332	ENSG00000183255	PTTG1IP	0.04047142	0.419796877	-	-	-	-	-	-	-	-	-	-
3	185506311	185506461	ENSG00000163898	LIPH	0.040867492	0.597773326	-	-	-	-	-	-	-	-	-	-
18	45849706	45850557	ENSG00000152223	EPG5	0.041324187	0.420392202	-	-	-	-	-	-	-	-	-	-
4	78910910	78912256	ENSG00000138756	BMP2K	0.041349249	0.42056748	-	-	-	-	-	-	-	-	-	-
4	78910678	78912277	ENSG00000138756	BMP2K	0.041349249	0.420565299	-	-	0.011413412	0.352424305	-	-	-	-	-	-
8	23019102	23019302	ENSG00000008853	RHOBTB2	0.041349249	0.579391477	-	-	-	-	-	-	-	-	-	-
1	166848946	166850146	ENSG00000143157	POGK	0.041396232	0.421299797	-	-	-	-	-	-	-	-	-	-
10	46550026	46550716	ENSG00000204175	GPRIN2	0.041396252	0.597111701	-	-	-	-	-	-	-	-	-	-
3	66380342	66383119	ENSG00000144741	SLC25A26	0.041429355	0.596676325	-	-	-	-	-	-	-	-	-	-
3	66380285	66380936	ENSG00000144741	SLC25A26	0.041429355	0.596700446	-	-	-	-	-	-	-	-	-	-
16	1534311	1541927	ENSG00000131634	TMEM204	0.04144068	0.4207305	-	-	-	-	-	-	-	-	-	-
16	24540012	24540412	ENSG00000122257	RBBP6	0.041576734	0.421506703	-	-	-	-	-	-	-	-	-	-
14	105707199	105707494	ENSG00000211895	IGHA1	0.041678648	0.421661201	-	-	0.008685677	0.305822683	0.015628243	0.388436597	-	-	-	-
20	63562182	63562803	ENSG00000130589	HELZ2	0.04180655	0.578983221	-	-	-	-	-	-	-	-	-	-
2	69245284	69246183	ENSG00000169604	ANTXR1	0.042050598	0.578010786	-	-	-	-	-	-	-	-	-	-
17	63703240	63703735	ENSG00000266173	STRADA	0.042073891	0.421241623	-	-	-	-	-	-	-	-	-	-
19	10284246	10284626	ENSG00000090339	ICAM1	0.042129694	0.578659923	-	-	-	-	-	-	-	-	-	-
1	175160473	175161022	ENSG00000235750	KIAA0040	0.042143025	0.422135422	-	-	-	-	-	-	-	-	-	-
17	63703233	63703732	ENSG00000266173	STRADA	0.042163821	0.421425412	-	-	-	-	-	-	-	-	-	-
3	48467156	48467254	ENSG00000164053	ATRIP	0.042351033	0.578399677	-	-	-	-	-	-	-	-	-	-
11	107326692	107329955	ENSG00000152404	CWF19L2	0.042492764	0.577555691	-	-	-	-	-	-	-	-	-	-
15	40459097	40459498	ENSG00000140320	BAHD1	0.042641672	0.57816577	-	-	-	-	-	-	0.005280697	0.259943741	-	-
15	82477467	82513706	ENSG00000255769	GOLGA2P10	0.042655347	0.594674581	-	-	-	-	-	-	-	-	-	-
6	29555833	29556181	ENSG00000213886	UBD	0.042655347	0.40505225	-	-	-	-	-	-	0.016077493	0.335295877	-	-
6	29555860	29556157	ENSG00000213886	UBD	0.042655347	0.404987168	-	-	-	-	-	-	-	-	-	-
1	89421104	89422154	ENSG00000225492	GBP1P1	0.042655347	0.405171264	-	-	-	-	-	-	-	-	-	-
1	100738194	100738545	ENSG00000162692	VCAM1	0.042655347	0.404716354	-	-	-	-	-	-	-	-	-	-
19	42378319	42378570	ENSG00000105429	MEGF8	0.042765808	0.422701958	-	-	-	-	-	-	-	-	-	-
12	109852140	109855620	ENSG00000139433	GLTP	0.042813236	0.42199761	-	-	-	-	-	-	-	-	-	-
14	35401856	35402486	ENSG00000100906	NFKBIA	0.043326337	0.577645397	-	-	-	-	0.006772696	0.682316107	0.022497497	0.602373222	-	-
8	80975489	80975640	ENSG00000076641	PAG1	0.04336232	0.406081618	-	-	-	-	-	-	-	-	-	-
8	17645538	17646037	ENSG00000129422	MTUS1	0.043396024	0.423177751	-	-	-	-	-	-	-	-	-	-
3	195963379	195965535	ENSG00000185485	SDHAP1	0.043574568	0.57744192	-	-	-	-	-	-	-	-	-	-
20	63563400	63564149	ENSG00000130589	HELZ2	0.043968798	0.422841192	-	-	-	-	-	-	-	-	-	-
11	71995517	71996507	ENSG00000137522	RNF121	0.04402395	0.576356501	-	-	-	-	-	-	-	-	-	-
12	65169669	65215980	ENSG00000174106	LEMD3	0.044141846	0.576201976	-	-	-	-	-	-	-	-	-	-
11	6721423	6721524	ENSG00000254838	GVINP1	0.04432795	0.42310188	-	-	-	-	-	-	-	-	-	-
17	18317104	18323916	ENSG00000176994	SMCR8	0.04438149	0.424024186	-	-	-	-	-	-	-	-	-	-
14	92688644	92688944	ENSG00000100599	RIN3	0.044807615	0.424358141	-	-	-	-	-	-	-	-	-	-
19	40073485	40074283	ENSG00000197782	ZNF780A	0.04486039	0.592315401	-	-	-	-	-	-	-	-	-	-
3	66380285	66380936	ENSG00000144749	LRIG1	0.04486039	0.591839113	-	-	-	-	-	-	-	-	-	-
3	66380342	66383119	ENSG00000144749	LRIG1	0.04486039	0.591859917	-	-	-	-	-	-	-	-	-	-
4	148435160	148435658	ENSG00000151623	NR3C2	0.04486039	0.407954942	-	-	-	-	-	-	-	-	-	-
4	78681075	78681716	ENSG00000251442	LINC01094	0.04486039	0.592101917	-	-	-	-	-	-	-	-	-	-
2	65088438	65097985	ENSG00000138069	RAB1A	0.045080617	0.415676606	-	-	-	-	-	-	-	-	-	-
2	42169448	42169599	ENSG00000143924	EML4	0.045461743	0.424819277	-	-	-	-	-	-	-	-	-	-
12	85804683	85805630	ENSG00000198774	RASSF9	0.045590191	0.409235855	-	-	-	-	-	-	-	-	-	-
12	108290638	108291936	ENSG00000174600	CMKLR1	0.045590191	0.590939992	0.016165589	0.226447061	-	-	-	-	-	-	-	-
17	1712487	1712936	ENSG00000186594	MIR22HG	0.045590191	0.409035899	-	-	-	-	-	-	-	-	-	-
19	52582207	52582407	ENSG00000167562	ZNF701	0.045804015	0.425095982	-	-	-	-	-	-	-	-	-	-
20	23085842	23086092	ENSG00000125810	CD93	0.04580419	0.590433285	-	-	-	-	-	-	-	-	-	-
2	203437584	203437835	ENSG00000138443	ABI2	0.046176433	0.424149385	-	-	-	-	-	-	-	-	-	-
1	37803239	37803536	ENSG00000196449	YRDC	0.046387803	0.424380896	-	-	-	-	-	-	-	-	-	-
16	81043928	81044327	ENSG00000166454	ATMIN	0.046387803	0.575639132	-	-	-	-	-	-	-	-	-	-
6	32664833	32666661	ENSG00000179344	HLA-DQB1	0.046735303	0.574258109	0.008781987	0.748307946	-	-	-	-	-	-	-	-
7	55205492	55206640	ENSG00000146648	EGFR	0.046735303	0.574222135	0.008945014	0.294382988	0.025422662	0.596659698	-	-	-	-	-	-
7	77199254	77199700	ENSG00000127951	FGL2	0.046747981	0.410584069	-	-	0.017375628	0.349234061	-	-	0.034895791	0.393683803	-	-
7	77196540	77199677	ENSG00000127951	FGL2	0.046747981	0.410563328	-	-	-	-	-	-	-	-	-	-
6	36487749	36488199	ENSG00000112078	KCTD20	0.046963323	0.574017187	-	-	-	-	-	-	-	-	-	-
10	101006486	101007236	ENSG00000107816	LZTS2	0.047199651	0.424854338	-	-	-	-	-	-	-	-	-	-
4	20253309	20254932	ENSG00000145147	SLIT2	0.047467528	0.411421401	-	-	-	-	-	-	-	-	-	-
18	44701236	44869233	ENSG00000152217	SETBP1	0.047467528	0.41132234	-	-	-	-	-	-	-	-	-	-
14	92652184	92659268	ENSG00000100599	RIN3	0.047494861	0.426350442	-	-	-	-	-	-	-	-	-	-
2	36356224	36356573	ENSG00000150938	CRIM1	0.047509905	0.426437272	-	-	-	-	-	-	-	-	-	-
21	46112220	46112895	ENSG00000142173	COL6A2	0.047795005	0.425210966	-	-	-	-	-	-	-	-	-	-
7	5362710	5371208	ENSG00000182095	TNRC18	0.048022792	0.425382759	-	-	-	-	-	-	-	-	-	-
20	3121820	3122120	ENSG00000185019	UBOX5	0.04878479	0.572811774	-	-	-	-	-	-	-	-	-	-
15	64865076	64866020	ENSG00000241839	PLEKHO2	0.048928242	0.574119802	-	-	-	-	-	-	-	-	-	-
4	20618867	20619565	ENSG00000145147	SLIT2	0.049005114	0.412616263	-	-	-	-	-	-	-	-	-	-
10	77792180	77792480	ENSG00000151208	DLG5	0.049540284	0.427652824	-	-	-	-	-	-	-	-	-	-
3	10151823	10152170	ENSG00000134086	VHL	0.049826202	0.427950099	-	-	-	-	-	-	-	-	-	-
3	87240774	87253080	ENSG00000083937	CHMP2B	0.049826202	0.427924351	-	-	-	-	-	-	-	-	-	-
19	16102206	16102307	ENSG00000167460	TPM4	0.049984059	0.428180633	-	-	-	-	-	-	-	-	-	-
4	119273684	119293217	ENSG00000145390	USP53	0.049984059	0.428153234	-	-	-	-	-	-	-	-	-	-
17	42867443	42868193	ENSG00000260105	AOC4P	-	-	-	-	-	-	0.002495087	0.871471702	-	-	-	-
2	88574960	88575510	ENSG00000225420	AC104134.1	-	-	-	-	-	-	0.002495087	0.141998741	-	-	-	-
16	86476376	86476977	ENSG00000268388	FENDRR	-	-	-	-	-	-	0.002495087	0.135229938	-	-	-	-
12	6374574	6375222	ENSG00000111319	SCNN1A	-	-	-	-	-	-	0.002495087	0.889914875	-	-	-	-
12	12891630	12908539	ENSG00000013588	GPRC5A	-	-	0.006655471	0.124530083	0.006987665	0.980385736	0.002495087	0.9589169	0.014445629	0.255738113	-	-
5	151567145	151567296	ENSG00000086570	FAT2	-	-	-	-	-	-	0.002495087	0.031940228	-	-	-	-
9	76703535	76704994	ENSG00000225937	PCA3	-	-	-	-	-	-	0.003484818	0.81152633	-	-	-	-
5	141096230	141096428	ENSG00000279047	AC244517.5	-	-	-	-	-	-	0.003605116	0.786886127	-	-	-	-
4	49487021	49488454	ENSG00000248583	AC119751.3	-	-	-	-	-	-	0.003605116	0.211701731	-	-	-	-
11	62523639	62527333	ENSG00000124942	AHNAK	-	-	-	-	-	-	0.003795266	0.194833943	-	-	-	-
22	22906433	22906711	ENSG00000211679	IGLC3	-	-	-	-	-	-	0.003795266	0.216584314	-	-	-	-
15	75207191	75207390	ENSG00000167173	C15orf39	-	-	-	-	-	-	0.003795266	0.194395228	-	-	-	-
14	91272170	91272471	ENSG00000015133	CCDC88C	-	-	-	-	-	-	0.003795266	0.805935953	-	-	-	-
17	42403892	42422871	ENSG00000177469	CAVIN1	-	-	-	-	-	-	0.003795266	0.897657532	-	-	-	-
21	33553632	33554132	ENSG00000159140	SON	-	-	-	-	-	-	0.003795266	0.093913694	-	-	-	-
5	83537075	83537775	ENSG00000038427	VCAN	-	-	-	-	-	-	0.003795266	0.911777911	-	-	-	-
17	34961679	34962228	ENSG00000198783	ZNF830	-	-	-	-	-	-	0.003795266	0.218812868	-	-	-	-
3	9365066	9365167	ENSG00000134077	THUMPD3	-	-	-	-	-	-	0.003795266	0.218187812	-	-	-	-
1	208216762	208217163	ENSG00000076356	PLXNA2	-	-	-	-	-	-	0.003795266	0.216981979	-	-	-	-
12	133105951	133106250	ENSG00000196387	ZNF140	-	-	-	-	-	-	0.003795266	0.216354872	-	-	-	-
17	1436799	1456119	ENSG00000167193	CRK	-	-	-	-	-	-	0.003795266	0.21433562	-	-	-	-
22	26491481	26492226	ENSG00000100109	TFIP11	-	-	-	-	-	-	0.003795266	0.212816678	-	-	-	-
22	26491523	26492222	ENSG00000100109	TFIP11	-	-	-	-	-	-	0.003795266	0.212794301	-	-	-	-
10	96159289	96160389	ENSG00000177853	ZNF518A	-	-	-	-	-	-	0.003795266	0.208699397	-	-	-	-
22	26491481	26492226	ENSG00000100104	SRRD	-	-	-	-	-	-	0.003795266	0.207739271	-	-	-	-
22	26491523	26492222	ENSG00000100104	SRRD	-	-	-	-	-	-	0.003795266	0.207734128	-	-	-	-
20	3874626	3874776	ENSG00000088888	MAVS	-	-	-	-	-	-	0.003795266	0.205469009	-	-	-	-
22	38481350	38481549	ENSG00000100196	KDELR3	-	-	-	-	-	-	0.003795266	0.204836394	-	-	-	-
20	7977746	7977996	ENSG00000125827	TMX4	-	-	-	-	-	-	0.003795266	0.204588777	-	-	-	-
12	122859139	122860054	ENSG00000130787	HIP1R	-	-	-	-	-	-	0.003795266	0.20307844	-	-	-	-
14	55352246	55353093	ENSG00000178974	FBXO34	-	-	-	-	-	-	0.003795266	0.797498874	-	-	-	-
11	4385193	4385292	ENSG00000132109	TRIM21	-	-	-	-	-	-	0.003795266	0.797590682	-	-	-	-
4	7055611	7056110	ENSG00000173011	TADA2B	-	-	-	-	-	-	0.003795266	0.196548445	-	-	-	-
10	86500617	86517745	ENSG00000062650	WAPL	-	-	-	-	-	-	0.003795266	0.194737422	-	-	-	-
6	87653154	87656908	ENSG00000135336	ORC3	-	-	-	-	-	-	0.003795266	0.191191361	-	-	-	-
9	113163056	113164039	ENSG00000119321	FKBP15	-	-	-	-	-	-	0.003795266	0.187446096	-	-	-	-
9	113163097	113164045	ENSG00000119321	FKBP15	-	-	-	-	-	-	0.003795266	0.187425187	-	-	-	-
1	3746178	3746378	ENSG00000227372	TP73-AS1	-	-	-	-	-	-	0.003795266	0.185992322	-	-	-	-
4	156762600	156763100	ENSG00000145431	PDGFC	-	-	-	-	-	-	0.003795266	0.184902111	-	-	-	-
16	4882556	4882707	ENSG00000118898	PPL	-	-	-	-	-	-	0.003795266	0.817245834	-	-	-	-
16	75599488	75599738	ENSG00000065457	ADAT1	-	-	-	-	0.006442679	0.14338052	0.003795266	0.82635206	-	-	-	-
18	75063425	75064572	ENSG00000215421	ZNF407	-	-	-	-	-	-	0.003795266	0.828845826	-	-	-	-
18	75063426	75064574	ENSG00000215421	ZNF407	-	-	-	-	-	-	0.003795266	0.828860532	-	-	-	-
4	27023193	27023890	ENSG00000109689	STIM2	-	-	-	-	-	-	0.003795266	0.170868368	-	-	-	-
17	37516643	37516844	ENSG00000275066	SYNRG	-	-	-	-	-	-	0.003795266	0.169870632	-	-	-	-
3	30671815	30688412	ENSG00000163513	TGFBR2	-	-	-	-	-	-	0.003795266	0.168777324	-	-	-	-
6	30186244	30189519	ENSG00000234127	TRIM26	-	-	-	-	-	-	0.003795266	0.831774493	-	-	-	-
15	75207538	75208930	ENSG00000167173	C15orf39	-	-	-	-	-	-	0.003795266	0.837239912	-	-	-	-
X	123911336	123911636	ENSG00000101966	XIAP	-	-	-	-	-	-	0.003795266	0.844827551	-	-	-	-
2	71426837	71427237	ENSG00000075292	ZNF638	-	-	-	-	-	-	0.003795266	0.153017854	-	-	-	-
17	5488840	5488989	ENSG00000167842	MIS12	-	-	-	-	-	-	0.003795266	0.152326969	-	-	-	-
17	50087852	50090133	ENSG00000005884	ITGA3	-	-	-	-	-	-	0.003795266	0.849314442	-	-	-	-
12	65169669	65169968	ENSG00000174106	LEMD3	-	-	-	-	-	-	0.003795266	0.149704789	-	-	-	-
17	8508586	8513815	ENSG00000133026	MYH10	-	-	-	-	-	-	0.003795266	0.85192695	-	-	-	-
3	63995713	63995963	ENSG00000163635	ATXN7	-	-	-	-	-	-	0.003795266	0.144192415	-	-	-	-
3	63995728	63995978	ENSG00000163635	ATXN7	-	-	-	-	-	-	0.003795266	0.144146372	-	-	-	-
6	152988844	152989044	ENSG00000112031	MTRF1L	-	-	-	-	-	-	0.003795266	0.1381571	-	-	-	-
2	238255757	238257067	ENSG00000132326	PER2	-	-	-	-	-	-	0.003795266	0.137011549	-	-	-	-
1	15219633	15220331	ENSG00000171729	TMEM51	-	-	-	-	-	-	0.003795266	0.863715615	-	-	-	-
2	190360248	190362668	ENSG00000151689	INPP1	-	-	-	-	-	-	0.003795266	0.133998828	-	-	-	-
12	133203835	133204735	ENSG00000090612	ZNF268	-	-	-	-	-	-	0.003795266	0.133063908	-	-	-	-
7	76329342	76330193	ENSG00000170027	YWHAG	-	-	-	-	-	-	0.003795266	0.875167124	-	-	-	-
1	117623018	117624704	ENSG00000183508	TENT5C	-	-	-	-	-	-	0.003795266	0.879997591	-	-	-	-
10	102810025	102813564	ENSG00000166272	WBP1L	-	-	-	-	-	-	0.003795266	0.117040659	-	-	-	-
16	89279715	89279865	ENSG00000167522	ANKRD11	-	-	-	-	-	-	0.003795266	0.112929191	-	-	-	-
19	52324625	52325424	ENSG00000198464	ZNF480	-	-	-	-	-	-	0.003795266	0.104710952	-	-	-	-
2	85322107	85322358	ENSG00000152291	TGOLN2	-	-	-	-	-	-	0.003795266	0.101787379	-	-	-	-
16	10532007	10532706	ENSG00000213853	EMP2	-	-	-	-	-	-	0.003795266	0.900479438	-	-	-	-
10	46010322	46011119	ENSG00000266412	NCOA4	-	-	0.008623579	0.936729132	-	-	0.003795266	0.902835912	-	-	-	-
16	4889059	4890282	ENSG00000118898	PPL	-	-	-	-	-	-	0.003795266	0.091609759	-	-	-	-
9	90877673	90878806	ENSG00000165025	SYK	-	-	-	-	-	-	0.003795266	0.914476375	-	-	-	-
3	187075568	187076017	ENSG00000073849	ST6GAL1	-	-	-	-	-	-	0.003795266	0.916310046	-	-	-	-
1	53214148	53214498	ENSG00000162384	C1orf123	-	-	-	-	-	-	0.003795266	0.071528529	0.027726754	0.408254463	-	-
10	77791534	77791982	ENSG00000151208	DLG5	-	-	-	-	-	-	0.003795266	0.068433795	-	-	-	-
7	149003607	149004154	ENSG00000155660	PDIA4	-	-	-	-	-	-	0.003795266	0.944489732	-	-	-	-
11	65423621	65424070	ENSG00000245532	NEAT1	-	-	0.019886666	0.387660486	-	-	0.003795266	0.964864365	-	-	-	-
2	201219189	201219640	ENSG00000003400	CASP10	-	-	-	-	-	-	0.003795266	0.033334472	-	-	-	-
9	70413628	70414276	ENSG00000119138	KLF9	-	-	-	-	-	-	0.003795266	0.987170848	-	-	-	-
17	15642782	15651305	ENSG00000251537	AC005324.3	-	-	-	-	-	-	0.003945812	0.229027297	-	-	-	-
2	101007716	101008265	ENSG00000204634	TBC1D8	-	-	-	-	-	-	0.004025887	0.225643586	-	-	-	-
19	33205378	33205978	ENSG00000130881	LRP3	-	-	-	-	-	-	0.00428575	0.232613835	-	-	-	-
1	58659930	58661473	ENSG00000162601	MYSM1	-	-	-	-	-	-	0.004311073	0.234365655	-	-	-	-
10	5742505	5746756	ENSG00000108021	FAM208B	-	-	-	-	-	-	0.00434877	0.760857655	-	-	-	-
8	122951526	122951825	ENSG00000178764	ZHX2	-	-	-	-	-	-	0.00434877	0.760929129	-	-	-	-
12	124913302	124913553	ENSG00000150991	UBC	-	-	-	-	-	-	0.00434877	0.238368001	-	-	-	-
10	100986397	100986794	ENSG00000055950	MRPL43	-	-	-	-	-	-	0.004472387	0.243357461	-	-	-	-
19	12188636	12188786	ENSG00000196646	ZNF136	-	-	-	-	-	-	0.004475277	0.244499712	-	-	-	-
14	92652633	92659168	ENSG00000100599	RIN3	-	-	-	-	-	-	0.004491028	0.246919173	-	-	-	-
11	71996705	71997052	ENSG00000137522	RNF121	-	-	-	-	-	-	0.004491028	0.246235092	-	-	-	-
19	45885085	45886022	ENSG00000170604	IRF2BP1	-	-	-	-	-	-	0.004498472	0.249108487	0.018941415	0.389630658	-	-
10	50343945	50344245	ENSG00000198964	SGMS1	-	-	-	-	-	-	0.004498472	0.248535121	-	-	-	-
9	115076566	115087045	ENSG00000173077	1-Dec	-	-	-	-	-	-	0.004600165	0.820136352	-	-	-	-
11	64834342	64835119	ENSG00000171219	CDC42BPG	-	-	-	-	-	-	0.004600165	0.167738755	-	-	-	-
17	64322547	64323045	ENSG00000261371	PECAM1	-	-	-	-	0.005558361	0.767584534	0.004605521	0.825054027	-	-	-	-
17	64323144	64352437	ENSG00000261371	PECAM1	-	-	-	-	0.005558361	0.221879378	0.004605521	0.149542857	0.007173035	0.319993217	-	-
8	109271054	109289874	ENSG00000120526	NUDCD1	-	-	-	-	-	-	0.004605521	0.788888459	-	-	-	-
21	43687621	43687920	ENSG00000160208	RRP1B	-	-	-	-	-	-	0.004605521	0.120390209	-	-	-	-
9	76706937	76707188	ENSG00000106772	PRUNE2	-	-	-	-	-	-	0.004605521	0.11442345	-	-	-	-
21	25592874	25593952	ENSG00000154719	MRPL39	-	-	-	-	-	-	0.004605521	0.212359628	-	-	-	-
3	47916409	47918754	ENSG00000047849	MAP4	-	-	-	-	-	-	0.004605521	0.210615782	-	-	-	-
3	195884894	195884995	ENSG00000061938	TNK2	-	-	-	-	-	-	0.004605521	0.210232063	-	-	-	-
9	38397527	38398168	ENSG00000137124	ALDH1B1	-	-	-	-	-	-	0.004605521	0.208917639	-	-	-	-
5	78487158	78487309	ENSG00000145685	LHFPL2	-	-	-	-	-	-	0.004605521	0.206116864	-	-	-	-
22	41459864	41460161	ENSG00000100410	PHF5A	-	-	-	-	-	-	0.004605521	0.205415296	-	-	-	-
16	88630546	88631466	ENSG00000158545	ZC3H18	-	-	-	-	-	-	0.004605521	0.200692212	-	-	-	-
15	100569339	100569690	ENSG00000140471	LINS1	-	-	-	-	-	-	0.004605521	0.199118548	-	-	-	-
11	12533905	12534556	ENSG00000197702	PARVA	-	-	-	-	-	-	0.004605521	0.197767997	-	-	-	-
19	52033423	52034620	ENSG00000256087	ZNF432	-	-	-	-	-	-	0.004605521	0.195082064	-	-	-	-
20	33645008	33645208	ENSG00000078699	CBFA2T2	-	-	-	-	-	-	0.004605521	0.806667447	-	-	-	-
12	110028517	110041187	ENSG00000076513	ANKRD13A	-	-	-	-	-	-	0.004605521	0.806685291	-	-	-	-
19	4511782	4511982	ENSG00000167676	PLIN4	-	-	-	-	-	-	0.004605521	0.185381923	-	-	-	-
1	2546768	2546917	ENSG00000272449	AL139246.5	-	-	-	-	-	-	0.004605521	0.815480449	-	-	-	-
7	43631561	43631761	ENSG00000106603	COA1	-	-	-	-	-	-	0.004605521	0.183703475	-	-	-	-
1	53210673	53211321	ENSG00000157184	CPT2	-	-	-	-	-	-	0.004605521	0.819538658	-	-	-	-
2	54631361	54632615	ENSG00000115306	SPTBN1	-	-	-	-	-	-	0.004605521	0.825808861	-	-	-	-
9	4849451	4860968	ENSG00000120158	RCL1	-	-	-	-	-	-	0.004605521	0.172096109	-	-	-	-
9	113373663	113375614	ENSG00000119431	HDHD3	-	-	-	-	-	-	0.004605521	0.171316811	-	-	-	-
2	206056604	206062909	ENSG00000114933	INO80D	-	-	-	-	-	-	0.004605521	0.169808141	-	-	-	-
8	142665643	142665943	ENSG00000234616	JRK	-	-	-	-	-	-	0.004605521	0.156170532	-	-	-	-
19	50378379	50378759	ENSG00000131408	NR1H2	-	-	-	-	-	-	0.004605521	0.853743372	-	-	-	-
16	19537242	19541911	ENSG00000103540	CCP110	-	-	-	-	-	-	0.004605521	0.146215559	-	-	-	-
2	88574960	88575510	ENSG00000172071	EIF2AK3	-	-	-	-	-	-	0.004605521	0.14226444	-	-	-	-
2	88574980	88576587	ENSG00000172071	EIF2AK3	-	-	-	-	-	-	0.004605521	0.142261403	-	-	-	-
20	63562316	63562903	ENSG00000130589	HELZ2	-	-	-	-	-	-	0.004605521	0.128738519	-	-	-	-
13	52397375	52397870	ENSG00000136114	THSD1	-	-	-	-	-	-	0.004605521	0.122393207	-	-	-	-
15	69269724	69269825	ENSG00000138604	GLCE	-	-	-	-	-	-	0.004605521	0.117393957	-	-	-	-
7	93132149	93133647	ENSG00000177409	SAMD9L	-	-	-	-	-	-	0.004605521	0.892463522	-	-	-	-
6	87511538	87511738	ENSG00000164414	SLC35A1	-	-	-	-	-	-	0.004605521	0.909142224	-	-	-	-
5	141101902	141102397	ENSG00000113205	PCDHB3	-	-	-	-	-	-	0.004605521	0.081970278	-	-	-	-
12	66304984	66306479	ENSG00000127311	HELB	-	-	-	-	-	-	0.004605521	0.069843441	-	-	-	-
10	77791534	77791982	ENSG00000228748	AL450306.1	-	-	-	-	-	-	0.004605521	0.068449273	-	-	-	-
20	63589979	63590376	ENSG00000101216	GMEB2	-	-	-	-	-	-	0.004605521	0.056525594	-	-	-	-
4	3512641	3515959	ENSG00000163956	LRPAP1	-	-	-	-	-	-	0.004605521	0.948234407	-	-	-	-
4	121036106	121036551	ENSG00000173376	NDNF	-	-	-	-	-	-	0.004605521	0.95873712	-	-	-	-
13	52643207	52643502	ENSG00000139675	HNRNPA1L2	-	-	-	-	-	-	0.004605521	0.036686641	-	-	-	-
9	110168481	110169129	ENSG00000157654	PALM2-AKAP2	-	-	-	-	-	-	0.004605521	0.963923527	-	-	-	-
9	110168485	110169132	ENSG00000157654	PALM2-AKAP2	-	-	-	-	-	-	0.004605521	0.963936329	-	-	-	-
17	3660642	3661092	ENSG00000040531	CTNS	-	-	-	-	-	-	0.004784619	0.238987807	-	-	-	-
16	81045419	81045718	ENSG00000166454	ATMIN	-	-	-	-	-	-	0.004784619	0.241089332	-	-	-	-
1	150576983	150578531	ENSG00000143384	MCL1	-	-	-	-	-	-	0.004784619	0.222935643	-	-	-	-
19	29702619	29705314	ENSG00000131943	C19orf12	-	-	-	-	0.005760397	0.268501348	0.004784619	0.240458252	-	-	-	-
6	116258607	116258908	ENSG00000233558	AL050331.1	-	-	-	-	-	-	0.004784619	0.239636417	-	-	-	-
6	116258683	116258924	ENSG00000233558	AL050331.1	-	-	-	-	-	-	0.004784619	0.239617799	-	-	-	-
10	49471012	49472467	ENSG00000225830	ERCC6	-	-	-	-	-	-	0.004784619	0.238724184	-	-	-	-
2	46381655	46384567	ENSG00000116016	EPAS1	-	-	-	-	-	-	0.004784619	0.237359962	-	-	-	-
4	124669117	124669618	ENSG00000151458	ANKRD50	-	-	-	-	-	-	0.004784619	0.23678995	-	-	-	-
12	68326684	68327033	ENSG00000111554	MDM1	-	-	-	-	-	-	0.004784619	0.233195322	-	-	-	-
14	24210656	24210854	ENSG00000260669	AL096870.2	-	-	-	-	-	-	0.004784619	0.232537042	-	-	-	-
14	24210656	24210854	ENSG00000254505	CHMP4A	-	-	-	-	-	-	0.004784619	0.232430645	-	-	-	-
15	73983305	73983456	ENSG00000067221	STOML1	-	-	-	-	-	-	0.004784619	0.227964965	-	-	-	-
10	86936436	86936985	ENSG00000173269	MMRN2	-	-	-	-	-	-	0.004784619	0.225851466	-	-	-	-
6	89864070	89866001	ENSG00000118412	CASP8AP2	-	-	-	-	-	-	0.004784619	0.225187545	-	-	-	-
22	30978001	30978400	ENSG00000253352	TUG1	-	-	-	-	-	-	0.004788865	0.7561096	-	-	-	-
3	151447684	151447934	ENSG00000152580	IGSF10	-	-	-	-	-	-	0.004788865	0.243789188	-	-	-	-
16	87830871	87831521	ENSG00000103257	SLC7A5	-	-	-	-	-	-	0.004828402	0.743994137	-	-	-	-
6	116252796	116253792	ENSG00000187189	TSPYL4	-	-	-	-	-	-	0.004833378	0.754017374	-	-	-	-
3	39142595	39143882	ENSG00000144655	CSRNP1	-	-	-	-	-	-	0.004852072	0.752408762	-	-	-	-
17	81672818	81673855	ENSG00000185298	CCDC137	-	-	0.013347339	0.363873913	-	-	0.004945009	0.739394257	-	-	-	-
2	97179922	97189219	ENSG00000135976	ANKRD36	-	-	-	-	-	-	0.004945009	0.736287929	-	-	-	-
3	195681631	195681732	ENSG00000242086	MUC20-OT1	-	-	-	-	-	-	0.004945009	0.263701134	-	-	-	-
21	14967131	14967632	ENSG00000180530	NRIP1	-	-	-	-	-	-	0.004945009	0.263600083	-	-	-	-
11	9779882	9780466	ENSG00000246273	SBF2-AS1	-	-	-	-	-	-	0.004945009	0.262070292	-	-	-	-
17	15642782	15651305	ENSG00000221926	TRIM16	-	-	-	-	-	-	0.004945009	0.260316874	-	-	-	-
12	120444407	120444557	ENSG00000170855	TRIAP1	-	-	-	-	-	-	0.004945009	0.740769519	-	-	-	-
19	57702226	57702327	ENSG00000179909	ZNF154	-	-	-	-	-	-	0.004945009	0.257116893	-	-	-	-
22	30576822	30579075	ENSG00000100029	PES1	-	-	-	-	-	-	0.004945009	0.256961866	-	-	-	-
16	85093680	85093781	ENSG00000135709	KIAA0513	-	-	-	-	-	-	0.004945009	0.25678344	-	-	-	-
6	145804680	145806025	ENSG00000118496	FBXO30	-	-	-	-	-	-	0.004945009	0.256119117	-	-	-	-
18	13049073	13049323	ENSG00000101639	CEP192	-	-	-	-	-	-	0.004945009	0.744167708	-	-	-	-
19	3978152	3979955	ENSG00000167658	EEF2	-	-	-	-	-	-	0.004945009	0.252460401	-	-	-	-
16	8848281	8848931	ENSG00000140650	PMM2	-	-	-	-	-	-	0.004947079	0.260814208	-	-	-	-
16	8848154	8848900	ENSG00000140650	PMM2	-	-	-	-	-	-	0.004947079	0.260804257	-	-	-	-
19	17198261	17200708	ENSG00000099331	MYO9B	-	-	-	-	-	-	0.004980587	0.266213911	-	-	-	-
6	83135791	83137536	ENSG00000083097	DOP1A	-	-	-	-	-	-	0.004980587	0.266081136	-	-	-	-
9	5969196	5969396	ENSG00000183354	KIAA2026	-	-	-	-	-	-	0.005028297	0.736968783	0.029245307	0.410755119	-	-
6	11185040	11190737	ENSG00000111859	NEDD9	-	-	-	-	-	-	0.005052043	0.266893976	-	-	-	-
13	109755592	109782075	ENSG00000185950	IRS2	-	-	-	-	-	-	0.005052043	0.266005868	-	-	-	-
1	151404917	151405566	ENSG00000143442	POGZ	-	-	-	-	-	-	0.005052043	0.264364306	-	-	-	-
1	224190261	224192800	ENSG00000143753	DEGS1	-	-	-	-	-	-	0.005072604	0.275106844	-	-	-	-
20	58995234	58995632	ENSG00000101160	CTSZ	-	-	-	-	-	-	0.005072604	0.725817656	-	-	-	-
3	10260312	10270171	ENSG00000157014	TATDN2	-	-	-	-	-	-	0.005072604	0.269684458	-	-	-	-
3	10260339	10260638	ENSG00000157014	TATDN2	-	-	-	-	-	-	0.005072604	0.269682797	-	-	-	-
10	3781201	3781651	ENSG00000067082	KLF6	-	-	-	-	-	-	0.005072604	0.274736477	-	-	-	-
19	38724229	38725779	ENSG00000130402	ACTN4	-	-	-	-	-	-	0.005072604	0.273942034	-	-	-	-
1	3746477	3746826	ENSG00000227372	TP73-AS1	-	-	-	-	-	-	0.005072604	0.726923455	-	-	-	-
19	52575978	52582506	ENSG00000167562	ZNF701	-	-	-	-	-	-	0.005072604	0.273065673	-	-	-	-
1	9263711	9264310	ENSG00000049239	H6PD	-	-	-	-	0.006627381	0.231856591	0.005072604	0.272775346	-	-	-	-
7	22121285	22121486	ENSG00000136237	RAPGEF5	-	-	-	-	-	-	0.005072604	0.272772789	-	-	-	-
19	3976105	3976652	ENSG00000167658	EEF2	-	-	-	-	-	-	0.005105274	0.269041788	-	-	-	-
3	39396464	39397253	ENSG00000144659	SLC25A38	-	-	-	-	-	-	0.005121523	0.270207458	-	-	-	-
12	94569908	94570456	ENSG00000057704	TMCC3	-	-	-	-	-	-	0.005195753	0.277649211	-	-	-	-
22	23180879	23181879	ENSG00000186716	BCR	-	-	-	-	-	-	0.005267762	0.710556387	-	-	-	-
3	151437530	151440655	ENSG00000152580	IGSF10	-	-	-	-	-	-	0.005267762	0.290011842	-	-	-	-
8	23114741	23117142	ENSG00000173535	TNFRSF10C	-	-	-	-	-	-	0.005267762	0.71087634	-	-	-	-
4	78911807	78912356	ENSG00000138756	BMP2K	-	-	-	-	-	-	0.005267762	0.281533104	-	-	-	-
4	78911827	78912327	ENSG00000138756	BMP2K	-	-	-	-	-	-	0.005267762	0.281507561	-	-	-	-
4	78911807	78912356	ENSG00000163291	PAQR3	-	-	-	-	-	-	0.005267762	0.278067407	-	-	-	-
4	78911827	78912327	ENSG00000163291	PAQR3	-	-	-	-	-	-	0.005267762	0.277994117	-	-	-	-
17	5380444	5381571	ENSG00000029725	RABEP1	-	-	-	-	-	-	0.005267762	0.283872615	0.007211563	0.324674006	-	-
8	9140685	9141433	ENSG00000173281	PPP1R3B	-	-	-	-	-	-	0.005267762	0.276744182	-	-	-	-
9	38396048	38396345	ENSG00000137124	ALDH1B1	-	-	-	-	-	-	0.005267762	0.289922482	-	-	-	-
1	52032347	52032739	ENSG00000198841	KTI12	-	-	-	-	-	-	0.005267762	0.71082247	-	-	-	-
19	4794120	4794418	ENSG00000141965	FEM1A	-	-	-	-	-	-	0.005267762	0.289125614	-	-	-	-
19	4793528	4794429	ENSG00000141965	FEM1A	-	-	-	-	-	-	0.005267762	0.289057597	-	-	-	-
9	135933167	135933316	ENSG00000130560	UBAC1	-	-	-	-	-	-	0.005267762	0.287781737	-	-	-	-
3	97872225	97872525	ENSG00000080200	CRYBG3	-	-	-	-	-	-	0.005267762	0.285152617	-	-	-	-
15	42141365	42142681	ENSG00000168907	PLA2G4F	-	-	-	-	-	-	0.005267762	0.716648268	-	-	-	-
8	125436261	125437408	ENSG00000173334	TRIB1	-	-	-	-	-	-	0.005267762	0.281338998	-	-	-	-
20	63203246	63203394	ENSG00000149658	YTHDF1	-	-	-	-	-	-	0.005267762	0.280357547	-	-	-	-
1	203773934	203774035	ENSG00000122188	LAX1	-	-	-	-	-	-	0.005267762	0.280223795	-	-	-	-
4	124670416	124670867	ENSG00000151458	ANKRD50	-	-	-	-	-	-	0.005267762	0.27978428	-	-	-	-
15	99729436	99729637	ENSG00000183060	LYSMD4	-	-	-	-	-	-	0.005267762	0.273666519	-	-	-	-
11	46428702	46428902	ENSG00000244313	AC024293.1	-	-	-	-	-	-	0.005296117	0.708971244	-	-	-	-
14	102432082	102435087	ENSG00000196663	TECPR2	-	-	-	-	-	-	0.005311629	0.29186839	-	-	-	-
22	35660681	35660881	ENSG00000221963	APOL6	-	-	-	-	-	-	0.00536385	0.719260953	-	-	-	-
7	102457319	102457615	ENSG00000160993	ALKBH4	-	-	-	-	-	-	0.005414657	0.282825987	-	-	-	-
19	52385348	52385547	ENSG00000221923	ZNF880	-	-	-	-	-	-	0.005414657	0.282510994	-	-	-	-
12	101922846	101923294	ENSG00000136048	DRAM1	-	-	-	-	-	-	0.005456091	0.294312493	-	-	-	-
5	179774789	179774940	ENSG00000161021	MAML1	-	-	-	-	-	-	0.005468545	0.284231289	-	-	-	-
15	70832699	70832948	ENSG00000166173	LARP6	-	-	-	-	-	-	0.005518872	0.286228643	-	-	-	-
19	11129616	11131675	ENSG00000130164	LDLR	-	-	-	-	-	-	0.005518872	0.285657601	-	-	-	-
6	31659336	31660673	ENSG00000204439	C6orf47	-	-	-	-	-	-	0.005521268	0.286912984	-	-	-	-
9	132264003	132264953	ENSG00000107290	SETX	-	-	-	-	-	-	0.005549624	0.287925812	-	-	-	-
2	85326897	85327926	ENSG00000152291	TGOLN2	-	-	-	-	-	-	0.005646901	0.710198992	-	-	-	-
9	6012287	6013483	ENSG00000137040	RANBP6	-	-	-	-	-	-	0.005706366	0.291167495	-	-	-	-
5	83539472	83540422	ENSG00000038427	VCAN	-	-	-	-	-	-	0.005735132	0.292633456	-	-	-	-
2	222558856	222559256	ENSG00000163082	SGPP2	-	-	-	-	-	-	0.005735132	0.292745037	-	-	-	-
19	11831414	11831714	ENSG00000171295	ZNF440	-	-	-	-	-	-	0.005806787	0.29906328	-	-	-	-
1	22528665	22529413	ENSG00000184677	ZBTB40	-	-	-	-	-	-	0.00581253	0.702446164	-	-	-	-
9	133098268	133100367	ENSG00000160271	RALGDS	-	-	0.018758903	0.383592812	-	-	0.00581253	0.297933716	-	-	-	-
6	29888024	29888268	ENSG00000206341	HLA-H	-	-	-	-	-	-	0.00581253	0.70116698	-	-	-	-
13	20983239	20988957	ENSG00000150457	LATS2	-	-	-	-	-	-	0.00581253	0.701697434	-	-	-	-
5	83541569	83542219	ENSG00000038427	VCAN	-	-	-	-	-	-	0.00581253	0.298178789	-	-	-	-
5	83541531	83562104	ENSG00000038427	VCAN	-	-	-	-	-	-	0.00581253	0.298136776	-	-	-	-
9	132594944	132595095	ENSG00000125485	DDX31	-	-	-	-	-	-	0.00581253	0.702294225	-	-	-	-
1	203798858	203799258	ENSG00000058673	ZC3H11A	-	-	-	-	-	-	0.00581253	0.297366782	-	-	-	-
1	203798850	203799251	ENSG00000058673	ZC3H11A	-	-	-	-	-	-	0.00581253	0.297359465	-	-	-	-
11	644331	646350	ENSG00000177030	DEAF1	-	-	-	-	-	-	0.005819243	0.299802058	-	-	-	-
[truncated: 2,997 more rows]
