# Supplementary material for: M6Allele: a toolkit for detection of allele-specific RNA N6-methyladenosine modifications
Source: Gigascience. 2025 May 19;14:giaf040. doi: 10.1093/gigascience/giaf040 (PMC12087454; doi:10.1093/gigascience/giaf040)
Supplement: giaf040_Supplemental_Files [file giaf040_supplemental_files.zip › Additional_File_2_Table_S8.csv]

Table S8: ssASm6A genes in the lung adenocarcinoma dataset
Gene Name	Relationship with lung cancer/cancer	PUBMED ID
MYH9	By participating in the YY1-FGL1-MYH9 axis, it regulates the secretion of immune-related factors and is involved in the immune and proliferative regulation of lung adenocarcinoma cells.	36268014
ABCC1	It influences chemotherapy resistance in lung adenocarcinoma patients by participating in the circPVT1-mediated miR-145-5p/ABCC1 pathway.	31986409
PGGHG	Highly expressed in breast cancer cells with overexpression of FOXP3.	33101486
SLFN5	Overexpression promotes the epithelial-to-mesenchymal transition of lung cancer cells, enhancing their migration and invasion capabilities.	31472120
HCAR2	Ketone body β-hydroxybutyrate induces the transcription regulator HOPX via HCAR2, reducing colon crypt cell proliferation and inhibiting intestinal tumor growth.	35477756
TPM3P9	A long non-coding RNA associated with the prognosis of liver cancer patients plays a role in various biological processes such as cell cycle regulation.	34426790
TNS1	Overexpression can partially mitigate the tumor-promoting effects of miR-31-5p in lung adenocarcinoma.	35037949
VEGFA	miR-29c inhibits the proliferation, migration, and invasion abilities of lung adenocarcinoma cells by targeting the VEGFA gene.	28241836
MPHOSPH10	Through bioinformatics methods such as differential expression and enrichment pathway analysis, it was discovered that one of the five common core genes shared between human and canine colorectal cancer, which can serve as a valuable cross-species biomarker.	38098990
PCMTD1	A significant mutation was observed in 87 cases of hepatocellular carcinoma patients, but its specific role has not yet been elucidated.	23728943
ARL4C	Affects the proliferation and migration ability of lung adenocarcinoma cells; its expression level can serve as a molecular marker for the prognosis of lung adenocarcinoma patients.	31925985
RAB40C	Significantly overexpressed in lung squamous cell carcinoma and is notably associated with immune factors, immune-related pathways, and microsatellite instability.	35645578
TOPORS	It may function as a tumor suppressor, playing a role in inhibiting the carcinogenesis of non-small cell lung cancer.	15364129
ZBED1	Increased expression in gastric cancer cells promotes the proliferation of gastric cancer cells and reduces their sensitivity to chemotherapy.	31949791
TRIM26	High expression in non-small cell lung cancer tissues induces PBX1 degradation, thereby promoting the proliferation, colony formation, and migration of non-small cell lung cancer, resulting in poor patient prognosis.	37324936
